# Supplementary material for: Higher‐order modular regulation of the human proteome
Source: Mol Syst Biol. 2023 Mar 9;19(5):e9503. doi: 10.15252/msb.20209503 (PMC10167480; doi:10.15252/msb.20209503)
Supplement: Supplementary file 3 — Dataset EV1 [file MSB-19-e9503-s009.xlsx]

## Sheet: core_modules
CM_01	CM_02	CM_03	CM_04	CM_05	CM_06	CM_07	CM_08	CM_09	CM_10	CM_11	CM_12	CM_13	CM_14	CM_15	CM_16	CM_17	CM_18	CM_19	CM_20	CM_21	CM_22	CM_23	CM_24	CM_25	CM_26	CM_27	CM_28	CM_29	CM_30	CM_31	CM_32	CM_33	CM_34	CM_35	CM_36	CM_37	CM_38	CM_39	CM_40	CM_41	CM_42	CM_43	CM_44	CM_45	CM_46	CM_47	CM_48	CM_49	CM_50
P21127-8;P21127-2;P21127;P21127-3;P21127-6;P21127-9;P21127-10;P21127-12;P21127-4;P21127-5	P18754;P18754-2	P51148;P51148-2	O14950	P09467	P61088	O43913	P00533	O75688;O75688-4;O75688-5	O43819	P00414	P07919	P51398-2;P51398;P51398-3	O75414	Q13232	O95363	P78316;P78316-2	Q14181	O95619	P49406	Q5T653	Q5TGZ0	O75394	O60783	P03891	P60059	P03886	P10606	O00217	O43181	O14521-2;O14521;O14521-4	P00403	P48553	O75947;O75947-2	O14818	O00231;O00231-2	P35998;P35998-2	O15212	P17987	Q8TAQ2	Q5T3J3	O43516;O43516-3;O43516-2;O43516-4	O60563	O15213	Q12830;Q12830-4;Q12830-2	O15143	O60885;O60885-2;O60885-3	O15042-2;O15042;O15042-3	O75400	O43809
P25490	P51532-3;P51532-4;P51532-5;P51532-2	P51149	P05976-2;P05976	P29373	P61201;P61201-2	O95696-2	P40261	Q16774	Q12981;Q12981-1;Q12981-2;Q12981-3	Q6P4A7;Q6P4A7-3	Q15628;Q15628-2	P82933	Q16854;Q16854-2;Q16854-3;Q16854-5	Q8IXI2-3;Q8IXI2-2;Q8IXI2-5;Q8IXI2-7;Q8IXI2	O95772-2	Q14146	Q9BRT9	Q9H7L9	Q14197	Q8IXM3	Q5XKP0	Q4U2R6	P82650	P62341	P61165	P03915	P14927	O14949	O43678;O43678-2	Q8N4T8;Q8N4T8-2	P09669	P62913-2	O75964	P20618	O00232;O00232-2	P43686;P43686-2	O60925	P40227;P40227-2	Q92610	Q8NB78;Q8NB78-2	P15498;P15498-2	Q71SY5-4	Q15061	Q16594	O15144	O95104;O95104-2;O95104-3	O75494-3;O75494-4;O75494	Q15233;Q15233-2	P43243
Q14119	P84101-4;P84101;P84101-3;P84101-2	P61106	P35579;P35579-2	P50225	Q13098-5;Q13098;Q13098-7	Q12789;Q12789-3	Q02952;Q02952-3	Q5TEU4	Q8IYS2;Q8IYS2-2	Q9BV81	Q99807;Q99807-2	Q9BZE1	Q9NTG7	Q8NBL1	P56589	Q15269	Q9NS87;Q9NS87-2;Q9NS87-4	Q9ULM3	Q8N5N7	Q9BYD1	Q8TCC3-2;Q8TCC3;Q8TCC3-3	Q9BYN8	P82663;P82663-2	Q10469	Q8N6L1;Q8N6L1-2	P47985	P31930	O43674;O43674-2	O43920	Q92506	P13073	Q13588	P06576	P25786;P25786-2	O00487	P62191	P31948;P31948-2;P31948-3	P48643;P48643-2	Q96PV6-2	Q8TAD8	P42768	Q86VM9	Q5QJE6	Q68E01-2;Q68E01;Q68E01-3	O15145	Q13428-3;Q13428-8;Q13428-5	P55081	Q15637-6;Q15637-2;Q15637-3;Q15637;Q15637-7	P84090
Q7Z2T5;Q7Z2T5-2	Q14839;Q14839-2	P62820;P62820-2;P62820-3	P60660	Q12797;Q12797-10	Q92905	Q6PD62	Q05682-5	Q70IA6;Q70IA6-3;Q70IA6-2	Q969Q5	Q9UI14	Q9BSF4	Q9Y2Q9	Q9NZJ6	Q96ND0	Q0PNE2;Q0PNE2-2	Q8NI36	Q9Y248	Q9Y6X3	Q8N983-4	Q9BYD6	Q9Y2R0	Q9NWU5;Q9NWU5-2;Q9NWU5-3	P82912-2;P82912;P82912-3	Q5J8M3;Q5J8M3-2;Q5J8M3-3	Q9BU61;Q9BU61-2	Q8N2U0	Q9Y3B3;Q86XR7-2;Q9Y3B3-2	O43676	O75489	Q99643	P14406	Q13905-3;Q13905;Q13905-4;Q13905-2	P18859;P18859-2	P25787	O43242	P62195;P62195-2	P55036;P55036-2	P49368	Q9NPF5	Q99590;Q99590-2	Q7L591	Q8IWZ8	Q8NEJ9-2;Q8NEJ9	Q96ES7	O15511;O15511-2	Q15047-3;Q15047	P62995;P62995-3	Q16630-2;Q16630;Q16630-3	Q01081;Q01081-4
	Q9UPN6;Q9UPN6-2	P84077		Q5ZPR3;Q5ZPR3-4;Q5ZPR3-3;Q5ZPR3-2	Q9BT78;Q9BT78-2		Q14192	Q7Z4G1;Q7Z4G1-2	Q96A57-2;Q96A57	Q9Y587;Q9Y587-3;Q9Y587-4;Q9Y587-2	Q9BSR8	Q9Y3D9	Q9Y4E6-2;Q9Y4E6		Q86Y79	Q9NV31			Q96A35	Q9HD33-2;Q9HD33	Q9Y584	Q9Y399	P82914	Q7Z7F7;Q7Z7F7-2	Q9P0U1	Q9H2K0		O75306;O75306-2	O95139;O95139-2	Q99766	P15954	Q14814-4;Q14814;Q14814-6;Q14814-5;Q14814-3;Q14814-2	P24539	P25788-2;P25788	P17980	P62333	P61758	P50990;P50990-2	Q9UKI8;Q9UKI8-2;Q9UKI8-5;Q9UKI8-4;Q9UKI8-3	Q9ULV3-5;Q9ULV3;Q9ULV3-2;Q9ULV3-3;Q9ULV3-4		Q9UHR5-2;Q9UHR5	Q8TED0;Q8TED0-3;Q8TED0-2		O75083;O75083-3		Q01130;Q01130-2	Q8WYA6;Q8WYA6-4;Q8WYA6-2;Q8WYA6-3	Q07666;Q07666-2;Q07666-3
		Q9NR31;Q9NR31-2		Q8IV36-2;Q8IV36;Q8IV36-3			Q6NZI2;Q6NZI2-2	Q86VX2-2;Q86VX2	Q96DZ1;Q96DZ1-3;Q96DZ1-2		Q9NWU1;Q9NWU1-2				Q96NB2				Q96DV4	Q9NRX2			P82921	Q8IVH4				O75380	O95169-3;O95169;O95169-2	Q9BV79;Q9BV79-2	P20674	Q2VPB7	P25705;P25705-3	P25789;P25789-2	P48556		Q99471	P50991					Q969X6;Q969X6-3;Q969X6-2		P59998;P59998-3		Q15424-4;Q15424;Q15424-3;Q15424-2	Q92945	Q07955;Q07955-3;Q07955-2
				Q8IVT2			Q9Y6M1-1;Q9Y6M1;Q9Y6M1-5;Q9Y6M1-3;Q9Y6M1-4	Q8WUH2	Q96PE7		Q9Y5R8				Q99735;Q99735-2				Q9BYD2	Q9P032			P82930	Q8N4H5;Q8N4H5-3;Q8N4H5-2				O75438;O75438-2	O95298;E9PQ53;O95298-2;O95298-3	Q9P0S9		Q8NC44	P30049	P28066;P28066-2	P51665		Q9UHV9	P78371					Q9BXY0		P61158		Q7L014	Q9BXP5-4;Q9BXP5-2;Q9BXP5-3;Q9BXP5;Q9BXP5-5	Q16629-3;Q16629-2;Q16629-4;Q16629
				Q8N335				Q96AJ9-1;Q96AJ9	Q9H2W6						Q9UGM6				Q9BYD3;Q9BYD3-2				Q9Y2R5	Q8TBQ9				O95167	P17568			Q92540-2;Q92540;Q92540-4;Q92540-5	P48047	P49720	Q13200;Q13200-3;Q13200-2			Q99832;Q99832-3;Q99832-4;Q99832-2					Q9GZR2		P61160;P61160-2		Q8IWX8	Q9UHX1-2;Q9UHX1-4
				Q8WTS6				Q9GZQ3	Q9UK45										Q9H0U6					Q96EL2				O95168;O95168-2	P51970			Q96HR3-2;Q96HR3	P56134;P56134-3	P49721	Q99460;Q99460-2								Q9H0A0;Q9H0A0-2				Q92797
				Q96AY3				Q9Y6G5											Q9H9J2					Q9NQ50				O95182	Q9P0J0;Q9P0J0-2			Q9P2A4	P56385	P60900;P60900-2;P60900-3									Q9H8H0				Q96HJ9-2;Q9Y383-3
				Q9H6S3;Q9H6S3-3															Q9NVS2					Q9NRP0;Q9NRP0-2				O96000;O96000-2	Q9UI09			Q9P2Y5	Q96IX5										Q9NQ55-2;Q9NQ55;Q9NQ55-3				Q96T37-4;Q96T37-2;Q96T37-3;Q96T37
				Q9UKS6															Q9NYK5;Q9NYK5-2					Q9UKR5				P19404	Q9Y6M9														Q9NV06				Q9P2I0
				Q9Y6M5															Q9P015					Q9Y291				P21912															Q9NYH9
																			Q9P0M9					Q9Y5U9				P28331;P28331-2;P28331-4;P28331-5;P28331-3															Q9UNX4
																												P49821-2;P49821															Q9Y3A2;Q9Y3A2-2
																												Q16718;Q16718-2															Q9Y5J1
																												Q16795
																												Q86Y39;Q86Y39-2
																												Q9HBL7
[truncated: 22 more columns]

## Sheet: Readme
Dataset EV1 contains the UniProt IDs of the 72 core modules (named CM_01 to CM_72) that were detected as intersection between clusterONE and OPTICS clustering.
