# Supplementary material for: Higher‐order modular regulation of the human proteome
Source: Mol Syst Biol. 2023 Mar 9;19(5):e9503. doi: 10.15252/msb.20209503 (PMC10167480; doi:10.15252/msb.20209503)
Supplement: Supplementary file 4 — Dataset EV2 [file MSB-19-e9503-s001.xlsx]

## Sheet: Progulon_Scores
Protein_IDs	Feature_count	Protein_names	Gene_names	P01	P02	P03	P04	P05	P06	P07	P08	P09	P10	P11	P12	P13	P14	P15	P16	P17	P18	P19	P20	P21	P22	P23	P24	P25	P26	P27	P28	P29	P30	P31
A0AV96-2;A0AV96	122	RNA-binding protein 47	RBM47	0.446049	0.42361	0.426249	0.350801	0.426014	0.317294	0.334874	0.41137	0.395361	0.328954	0.397072	0.430577	0.406184	0.348052	0.256978	0.308258	0.321484	0.384001	0.372986	0.479378	0.39431	0.441393	0.375154	0.37675	0.0745758	0.225144	0.402018	0.454713	0.3182	0.426175	0.389963
A0AVT1;A0AVT1-2	259	Ubiquitin-like modifier-activating enzyme 6	UBA6	0.467357	0.413519	0.47206	0.160547	0.431222	0.362057	0.355727	0.395256	0.407057	0.314406	0.477669	0.398302	0.404469	0.315033	0.186648	0.280526	0.130682	0.183032	0.117342	0.356889	0.243281	0.371224	0.342875	0.470452	0.0188193	0.0526832	0.345469	0.411468	0.0376882	0.464643	0.212328
A0FGR8-2;A0FGR8;A0FGR8-4	236	Extended synaptotagmin-2	ESYT2	0.452171	0.329795	0.423652	0.244608	0.373616	0.12276	0.130401	0.285805	0.263729	0.202245	0.276387	0.42142	0.269163	0.27722	0.193469	0.232155	0.212786	0.307098	0.139827	0.342197	0.354114	0.503367	0.329374	0.380867	0.0527737	0.17392	0.334741	0.476602	0.237882	0.313628	0.265724
A0JLT2;A0JLT2-2	34	Mediator of RNA polymerase II transcription subunit 19	MED19	0.431582	0.387844	0.433536	0.442205	0.421324	0.39166	0.384661	0.416932	0.430534	0.425575	0.421	0.442918	0.433059	0.421505	0.38041	0.410124	0.451419	0.44164	0.405517	0.428003	0.448248	0.43019	0.424831	0.411065	0.37275	0.443942	0.40859	0.424189	0.450471	0.396733	0.424416
A0JNW5	37	UHRF1-binding protein 1-like	UHRF1BP1L	0.466192	0.440575	0.437718	0.447313	0.43073	0.395652	0.396919	0.401645	0.433482	0.4245	0.446068	0.454752	0.435822	0.432266	0.401233	0.419036	0.400666	0.417712	0.379973	0.416736	0.402184	0.41653	0.438229	0.433982	0.274782	0.409963	0.436565	0.451855	0.377294	0.433421	0.412212
A0MZ66;A0MZ66-3;A0MZ66-6;A0MZ66-4;A0MZ66-5;A0MZ66-8;A0MZ66-2	150	Shootin-1	KIAA1598	0.369138	0.346476	0.434131	0.388899	0.388988	0.33927	0.335734	0.392003	0.402566	0.337874	0.348235	0.405275	0.413266	0.337998	0.253198	0.352868	0.367047	0.395432	0.306916	0.39622	0.361078	0.419173	0.407434	0.375472	0.142857	0.39613	0.33411	0.452505	0.37914	0.391499	0.360664
A0PJW6	77	Transmembrane protein 223	TMEM223	0.361502	0.329869	0.439631	0.283821	0.274326	0.0680417	0.109928	0.213907	0.17037	0.296517	0.268116	0.351395	0.351212	0.312122	0.261228	0.417391	0.43366	0.458223	0.414407	0.422359	0.472962	0.373506	0.408588	0.29804	0.185117	0.420814	0.344748	0.355519	0.364828	0.304439	0.280674
A1A4S6	102	Rho GTPase-activating protein 10	ARHGAP10	0.45005	0.450759	0.407995	0.27428	0.403098	0.465163	0.441118	0.518385	0.424377	0.332224	0.425391	0.440164	0.353233	0.363572	0.278782	0.317493	0.206891	0.284467	0.245113	0.390749	0.320077	0.443029	0.367732	0.446034	0.080404	0.145009	0.412115	0.449346	0.179177	0.426763	0.351946
A1KXE4-2;A1KXE4	46	Myelin-associated neurite-outgrowth inhibitor	FAM168B	0.456957	0.371315	0.45328	0.375661	0.461625	0.405082	0.380779	0.434532	0.444518	0.395022	0.467181	0.444085	0.411527	0.457281	0.43023	0.413567	0.447512	0.447976	0.426242	0.435415	0.450581	0.431266	0.439744	0.458668	0.357515	0.381593	0.449236	0.433972	0.315392	0.38254	0.397183
A1L020	44	RNA-binding protein MEX3A	MEX3A	0.408675	0.417295	0.433578	0.431943	0.390285	0.301554	0.326798	0.377914	0.357888	0.345967	0.388859	0.446637	0.370377	0.374345	0.339899	0.428962	0.439313	0.442678	0.391976	0.408409	0.455107	0.454797	0.447554	0.381494	0.25341	0.443302	0.438579	0.469779	0.457096	0.363275	0.398917
A1L0T0	226	Acetolactate synthase-like protein	ILVBL	0.394765	0.262822	0.44374	0.386609	0.284433	0.0203172	0.0286414	0.199963	0.146629	0.215921	0.231941	0.447844	0.321714	0.261139	0.193204	0.210025	0.336804	0.368127	0.192146	0.340214	0.432467	0.433954	0.406944	0.26687	0.0571792	0.173398	0.283673	0.384573	0.236334	0.291051	0.275108
A1L188	67	Uncharacterized protein C17orf89	C17orf89	0.469283	0.453531	0.486198	0.397968	0.449576	0.218536	0.261247	0.3317	0.380936	0.40396	0.445258	0.453905	0.430909	0.383023	0.301479	0.378678	0.348855	0.406555	0.391295	0.458335	0.457145	0.423681	0.440004	0.418512	0.194409	0.194916	0.439126	0.454293	0.303768	0.402018	0.337941
A1L390;A1L390-3	41	Pleckstrin homology domain-containing family G member 3	PLEKHG3	0.45741	0.424004	0.438296	0.430292	0.448419	0.325453	0.358475	0.35946	0.400905	0.422694	0.419194	0.439169	0.436201	0.428275	0.399544	0.421269	0.413452	0.436291	0.3893	0.44089	0.43929	0.42589	0.446553	0.435359	0.362661	0.361921	0.447562	0.422336	0.386413	0.433019	0.4387
A1L3X0	46	Elongation of very long chain fatty acids protein 7	ELOVL7	0.452352	0.395345	0.425839	0.44964	0.439154	0.42453	0.426174	0.443044	0.440791	0.449432	0.420165	0.438602	0.46469	0.427443	0.45278	0.418316	0.413781	0.412753	0.372624	0.397024	0.457279	0.409822	0.442737	0.405674	0.312751	0.441997	0.391904	0.433732	0.43371	0.434159	0.403735
A1X283	80	SH3 and PX domain-containing protein 2B	SH3PXD2B	0.40041	0.398638	0.423298	0.414451	0.417007	0.34661	0.323738	0.419226	0.378722	0.25565	0.322963	0.433243	0.285835	0.355179	0.373607	0.404278	0.399053	0.446172	0.328672	0.398787	0.410434	0.476559	0.396272	0.42658	0.223888	0.443529	0.399907	0.509837	0.429381	0.294032	0.351314
A2A288;A2A288-3;A2A288-4	49	Probable ribonuclease ZC3H12D	ZC3H12D	0.354581	0.383514	0.420404	0.306648	0.252288	0.130926	0.178915	0.289651	0.218645	0.344323	0.284638	0.362116	0.374122	0.344238	0.289402	0.450635	0.40017	0.429446	0.398296	0.385442	0.404214	0.382429	0.379153	0.308504	0.145077	0.495205	0.347487	0.382984	0.427972	0.347186	0.341266
A2RRP1;A2RRP1-2	203	Neuroblastoma-amplified sequence	NBAS	0.526403	0.367882	0.502512	0.340693	0.379516	0.0830321	0.0953296	0.259424	0.289294	0.275175	0.359064	0.470609	0.323255	0.268941	0.139037	0.290992	0.237643	0.2968	0.14858	0.342483	0.272006	0.429789	0.393563	0.377583	0.039935	0.100433	0.333013	0.576961	0.178958	0.33307	0.198634
A2RTX5;A2RTX5-2	64	Probable threonine--tRNA ligase 2, cytoplasmic	TARSL2	0.442214	0.417523	0.41338	0.405998	0.369174	0.183402	0.218377	0.316158	0.31947	0.393525	0.36633	0.412003	0.408733	0.334503	0.254081	0.371435	0.379339	0.401655	0.369764	0.397687	0.38986	0.396634	0.411468	0.335202	0.136167	0.321902	0.413791	0.379087	0.393561	0.459886	0.390671
A2RU67	46	Uncharacterized protein KIAA1467	KIAA1467	0.450245	0.421158	0.432187	0.478996	0.465391	0.464061	0.445829	0.432769	0.459294	0.441907	0.422707	0.427867	0.45711	0.435704	0.413003	0.422706	0.421755	0.413011	0.406757	0.433329	0.433753	0.44344	0.424501	0.439651	0.40468	0.43137	0.413658	0.415069	0.440333	0.431508	0.456968
A2RUC4	59	tRNA wybutosine-synthesizing protein 5	TYW5	0.463774	0.391937	0.470637	0.406521	0.4089	0.34204	0.348228	0.37948	0.406837	0.419739	0.465955	0.464067	0.464601	0.478642	0.425148	0.357614	0.447811	0.433922	0.448885	0.465012	0.450609	0.407032	0.450436	0.436524	0.296764	0.31233	0.438988	0.405583	0.307486	0.405469	0.382817
A2RUS2;A2RUS2-2	124	DENN domain-containing protein 3	DENND3	0.409675	0.453261	0.353168	0.235953	0.394089	0.470735	0.459958	0.474411	0.377942	0.216676	0.358356	0.4285	0.27317	0.321942	0.34602	0.265774	0.210126	0.274417	0.182044	0.351711	0.29199	0.433716	0.287612	0.452464	0.0479697	0.135506	0.371236	0.493	0.188342	0.332508	0.298191
A2VDJ0;A2VDJ0-5;A2VDJ0-6;A2VDJ0-3;A2VDJ0-2	78	Transmembrane protein 131-like	KIAA0922	0.359696	0.381581	0.439129	0.265607	0.231613	0.0482166	0.0965551	0.211232	0.165642	0.309193	0.245413	0.352612	0.34287	0.297097	0.236822	0.427116	0.42391	0.470621	0.398975	0.39924	0.420124	0.402572	0.387381	0.286866	0.1072	0.392824	0.34722	0.372209	0.384829	0.300222	0.331011
A3KMH1-3;A3KMH1	172	von Willebrand factor A domain-containing protein 8	VWA8	0.4381	0.340569	0.444605	0.311136	0.327644	0.0578439	0.115401	0.212711	0.236187	0.318699	0.326392	0.410861	0.357018	0.326576	0.169552	0.313877	0.31814	0.361054	0.299232	0.37554	0.340341	0.360445	0.392802	0.306278	0.0596969	0.205253	0.34664	0.390028	0.207679	0.367284	0.285411
A3KN83-3;A3KN83-2;A3KN83	179	Protein strawberry notch homolog 1	SBNO1	0.303705	0.328689	0.436363	0.236934	0.266928	0.0304652	0.0434145	0.182289	0.15262	0.19126	0.247029	0.398971	0.353805	0.336835	0.437733	0.241627	0.471221	0.496306	0.248602	0.429725	0.409162	0.505446	0.308663	0.396865	0.114426	0.192272	0.444566	0.379698	0.308216	0.219149	0.232257
A4D1E9;A4D1E9-2	118	GTP-binding protein 10	GTPBP10	0.424294	0.316868	0.470964	0.46384	0.459807	0.295132	0.244507	0.406942	0.345801	0.336577	0.431214	0.450742	0.413754	0.35749	0.371754	0.267597	0.400492	0.404789	0.320902	0.430504	0.436484	0.385606	0.393446	0.412853	0.155557	0.252109	0.375121	0.381257	0.20933	0.339917	0.302248
A4D1P6;A4D1P6-2;A4D1P6-3	119	WD repeat-containing protein 91	WDR91	0.359707	0.369117	0.421574	0.250909	0.24028	0.0315356	0.0683426	0.175856	0.12824	0.261009	0.206044	0.326669	0.339054	0.297161	0.191215	0.355828	0.338373	0.365236	0.29548	0.345855	0.347269	0.361517	0.389298	0.245326	0.0493144	0.340328	0.332168	0.359913	0.302742	0.405631	0.307077
A4D1U4	40	Protein LCHN	LCHN	0.446453	0.379852	0.436339	0.409271	0.379478	0.361745	0.342604	0.390056	0.394654	0.406511	0.401216	0.42311	0.428385	0.397358	0.353998	0.42753	0.430921	0.436747	0.405884	0.412607	0.415565	0.415735	0.446676	0.372788	0.229525	0.4591	0.375962	0.416184	0.432011	0.414047	0.425841
A5D8V6	60	Vacuolar protein sorting-associated protein 37C	VPS37C	0.439922	0.362841	0.435472	0.332344	0.390207	0.357814	0.35944	0.390796	0.38935	0.398801	0.421473	0.41989	0.430806	0.403607	0.356768	0.411198	0.427641	0.411676	0.421719	0.433943	0.397235	0.416528	0.437192	0.391181	0.195371	0.385112	0.413623	0.420296	0.349589	0.370262	0.379268
A5PLL7;A5PLL7-2	69	Transmembrane protein 189	TMEM189	0.478364	0.409777	0.440591	0.317938	0.462753	0.487086	0.508761	0.461519	0.481266	0.428011	0.431364	0.38923	0.416923	0.41224	0.331152	0.453029	0.400701	0.35755	0.383594	0.462482	0.429036	0.344413	0.410782	0.401417	0.29889	0.326308	0.435232	0.393191	0.203411	0.359161	0.311083
A5PLN9-2;A5PLN9-4;A5PLN9;A5PLN9-5;A5PLN9-7	31	Trafficking protein particle complex subunit 13	TRAPPC13	0.423526	0.397003	0.435124	0.446752	0.437636	0.420716	0.417399	0.435083	0.448459	0.365451	0.428397	0.45542	0.395557	0.416659	0.45712	0.40277	0.468945	0.454374	0.424552	0.427789	0.437116	0.442123	0.443991	0.439235	0.360042	0.409459	0.460248	0.460051	0.421089	0.384937	0.403899
A5YKK6;A5YKK6-2;A5YKK6-3;A5YKK6-4	262	CCR4-NOT transcription complex subunit 1	CNOT1	0.323667	0.269603	0.571731	0.280416	0.268808	0.0111032	0.0240256	0.134325	0.0996781	0.20349	0.269509	0.464955	0.352696	0.314122	0.130193	0.205109	0.489969	0.566615	0.292759	0.418602	0.400493	0.473775	0.422853	0.380992	0.044699	0.146918	0.36171	0.482407	0.189072	0.294018	0.153653
A6NC98;A6NC98-4;A6NC98-2	102	Coiled-coil domain-containing protein 88B	CCDC88B	0.329976	0.352215	0.435736	0.266799	0.201466	0.0295052	0.0753923	0.182258	0.133144	0.288354	0.23186	0.363073	0.351556	0.299021	0.155301	0.431647	0.332409	0.401156	0.332253	0.354139	0.367679	0.348077	0.385917	0.238712	0.067113	0.457503	0.295078	0.368744	0.392723	0.343622	0.314938
A6NCS6	67	Uncharacterized protein C2orf72	C2orf72	0.448643	0.391632	0.445563	0.4327	0.463456	0.38054	0.388542	0.423696	0.447045	0.40677	0.445013	0.44728	0.464444	0.455198	0.47624	0.337745	0.41607	0.416503	0.448926	0.475187	0.411827	0.417664	0.429537	0.479483	0.24354	0.300209	0.418464	0.416075	0.333285	0.458535	0.415665
A6NDG6	242	Phosphoglycolate phosphatase	PGP	0.415559	0.348279	0.555198	0.259145	0.343647	0.101822	0.0937099	0.225367	0.234435	0.343231	0.408011	0.466042	0.463165	0.347581	0.277619	0.198007	0.243106	0.331005	0.202737	0.41882	0.412625	0.396828	0.401084	0.454004	0.105131	0.0940952	0.365292	0.419614	0.117533	0.395541	0.203231
A6NDU8	183	UPF0600 protein C5orf51	C5orf51	0.357154	0.274891	0.492257	0.251389	0.25725	0.0276122	0.0461247	0.160784	0.105371	0.277821	0.261497	0.38053	0.376626	0.311721	0.162379	0.324237	0.390392	0.412924	0.287203	0.363109	0.467018	0.349288	0.428316	0.241551	0.0705566	0.257781	0.264073	0.353192	0.232579	0.293521	0.244019
A6NEE1	56	Pleckstrin homology domain-containing family D member 1	PLEKHD1	0.462445	0.479112	0.45253	0.302591	0.392911	0.334325	0.363394	0.365616	0.375697	0.456007	0.468253	0.422376	0.490508	0.442606	0.434036	0.410328	0.376224	0.383641	0.414816	0.461627	0.421297	0.399747	0.409676	0.446901	0.298589	0.290999	0.475011	0.39985	0.279717	0.495651	0.364872
A6NFI3	73	Zinc finger protein 316	ZNF316	0.392817	0.403071	0.428515	0.4442	0.437596	0.328688	0.327582	0.419287	0.386504	0.401927	0.382197	0.408333	0.409787	0.376215	0.393594	0.367846	0.457019	0.478544	0.401981	0.452815	0.459457	0.46152	0.376252	0.410924	0.306442	0.38673	0.432051	0.405097	0.405895	0.389261	0.39281
A6NFQ2;A6NFQ2-3	97	Protein FAM115C	FAM115C	0.417104	0.411858	0.341128	0.277936	0.42677	0.456712	0.412041	0.480572	0.410616	0.226252	0.378261	0.464239	0.281917	0.302292	0.251268	0.249356	0.204778	0.276956	0.193211	0.371432	0.293001	0.47314	0.323478	0.396839	0.0700161	0.192163	0.355413	0.451562	0.33774	0.392183	0.415307
A6NHL2-2;A6NHL2	111	Tubulin alpha chain-like 3	TUBAL3	0.474117	0.464593	0.459164	0.28281	0.379934	0.251496	0.252532	0.374692	0.330413	0.380435	0.437747	0.39691	0.462732	0.417161	0.313441	0.419721	0.4162	0.391353	0.429953	0.449379	0.363671	0.368662	0.435272	0.416786	0.216343	0.236684	0.41033	0.380039	0.188972	0.434991	0.371957
A6NHQ2	179	rRNA/tRNA 2-O-methyltransferase fibrillarin-like protein 1	FBLL1	0.436852	0.428777	0.456216	0.345631	0.440585	0.255867	0.252453	0.384292	0.367411	0.302564	0.449206	0.466674	0.402275	0.391652	0.462354	0.246526	0.299922	0.370604	0.35665	0.503901	0.383084	0.458888	0.312411	0.553467	0.112155	0.1045	0.455828	0.432771	0.14993	0.391825	0.294163
A6NHR9;A6NHR9-2	262	Structural maintenance of chromosomes flexible hinge domain-containing protein 1	SMCHD1	0.40164	0.330189	0.433242	0.26264	0.343408	0.0883338	0.0994217	0.25002	0.199134	0.286516	0.304795	0.386294	0.374597	0.257881	0.241735	0.171198	0.349608	0.340291	0.202222	0.402971	0.417721	0.496596	0.323646	0.341024	0.0553153	0.122022	0.510665	0.272751	0.137842	0.355355	0.342777
A6NHX0;A6NNH0	42	GATS-like protein 2;GATS-like protein 1	GATSL2;GATSL1	0.42458	0.388208	0.441306	0.430463	0.425849	0.422813	0.388285	0.43122	0.439573	0.370857	0.42708	0.466076	0.387221	0.413669	0.435012	0.405042	0.433393	0.432039	0.399389	0.418839	0.415693	0.435586	0.449284	0.462013	0.342756	0.403303	0.44901	0.45364	0.340058	0.342102	0.401372
A6NIH7	172	Protein unc-119 homolog B	UNC119B	0.501232	0.409485	0.545472	0.226855	0.368061	0.175988	0.181319	0.323166	0.264614	0.35073	0.382438	0.391364	0.444963	0.344812	0.167685	0.349602	0.226072	0.283164	0.239563	0.417765	0.320418	0.392075	0.386091	0.398277	0.0867927	0.0882765	0.344937	0.401312	0.0981707	0.339085	0.289358
A6NJ78	98	Probable methyltransferase-like protein 15	METTL15	0.411075	0.369477	0.442491	0.37109	0.434778	0.188502	0.201588	0.301027	0.274117	0.312599	0.35481	0.439169	0.389252	0.419035	0.34705	0.296525	0.335544	0.396893	0.333065	0.436564	0.386616	0.462712	0.374694	0.413739	0.133715	0.22232	0.412075	0.394806	0.288561	0.422695	0.336711
A6NKD9	48	Coiled-coil domain-containing protein 85C	CCDC85C	0.417029	0.388305	0.433712	0.433547	0.442945	0.436933	0.430053	0.44177	0.436139	0.451467	0.442086	0.423028	0.459897	0.438523	0.414509	0.385893	0.427959	0.434931	0.399591	0.432308	0.440566	0.421102	0.426682	0.421641	0.335631	0.447079	0.419374	0.421095	0.470723	0.422531	0.418006
A6NKT7	139	RanBP2-like and GRIP domain-containing protein 3	RGPD3	0.421883	0.424747	0.443809	0.311667	0.424151	0.136205	0.182726	0.274396	0.294615	0.386656	0.442669	0.469761	0.46799	0.397959	0.391209	0.290438	0.346166	0.378117	0.343438	0.494653	0.439477	0.446863	0.397059	0.488493	0.172376	0.139006	0.480382	0.427756	0.252754	0.417257	0.286258
A6ZKI3	106	Protein FAM127A	FAM127A	0.434201	0.436396	0.508063	0.236956	0.306317	0.172231	0.194567	0.293499	0.274151	0.371857	0.394233	0.378466	0.501805	0.443408	0.355096	0.490742	0.349075	0.35786	0.388269	0.443397	0.435294	0.340803	0.418141	0.395688	0.25796	0.245308	0.404317	0.371955	0.184751	0.39161	0.261346
A7E2V4-3;A7E2V4-4;A7E2V4-5;A7E2V4	59	Zinc finger SWIM domain-containing protein 8	ZSWIM8	0.421905	0.394761	0.443695	0.413499	0.424271	0.34122	0.327055	0.359924	0.369529	0.358148	0.40589	0.432201	0.412306	0.383678	0.310847	0.444237	0.403451	0.402074	0.340999	0.41386	0.429264	0.42143	0.442243	0.388081	0.226379	0.407729	0.390249	0.43473	0.365472	0.395658	0.346368
A8CG34;A8CG34-2	152	Nuclear envelope pore membrane protein POM 121C	POM121C	0.343281	0.395325	0.427476	0.272296	0.282363	0.106676	0.17431	0.259641	0.220302	0.322561	0.302661	0.411963	0.37511	0.267165	0.292489	0.303781	0.432871	0.436709	0.304143	0.432294	0.39198	0.426893	0.345677	0.358434	0.126831	0.178023	0.44871	0.441349	0.269734	0.319613	0.280653
A8K2U0;A8K2U0-2	38	Alpha-2-macroglobulin-like protein 1	A2ML1	0.450373	0.456265	0.433377	0.39549	0.459115	0.443923	0.447845	0.417227	0.410101	0.402125	0.445277	0.453464	0.430683	0.439147	0.37422	0.402384	0.374709	0.391849	0.364551	0.420355	0.404778	0.43822	0.418705	0.452807	0.294641	0.345673	0.419935	0.454428	0.401326	0.452641	0.446109
A8MT69;A8MT69-3;A8MT69-2	48	Centromere protein X	STRA13	0.425194	0.402364	0.438243	0.402232	0.367721	0.21232	0.24397	0.308319	0.301076	0.369958	0.344432	0.405513	0.430729	0.394232	0.360673	0.386088	0.448505	0.442998	0.426695	0.428734	0.477414	0.419778	0.418101	0.354269	0.270375	0.439325	0.374485	0.3816	0.469295	0.403432	0.430327
A8MXV4	186	Nucleoside diphosphate-linked moiety X motif 19, mitochondrial	NUDT19	0.412944	0.397116	0.426394	0.253518	0.464843	0.339707	0.33738	0.400868	0.401439	0.249942	0.312484	0.347059	0.288583	0.27145	0.241168	0.268205	0.209407	0.264394	0.185496	0.404756	0.352609	0.332355	0.31009	0.300437	0.0410678	0.120183	0.38116	0.379799	0.0869538	0.30133	0.229666
A9UHW6;A9UHW6-2;A9UHW6-3	109	MIF4G domain-containing protein	MIF4GD	0.448835	0.467728	0.399125	0.246285	0.418804	0.329166	0.343955	0.422186	0.407738	0.339462	0.421902	0.404652	0.40293	0.3751	0.386307	0.275458	0.257923	0.29014	0.301046	0.428448	0.323985	0.402163	0.363125	0.471584	0.0953497	0.163031	0.443236	0.417152	0.179283	0.514198	0.321173
B0I1T2;B0I1T2-4	145	Unconventional myosin-Ig;Minor histocompatibility antigen HA-2	MYO1G	0.481988	0.497366	0.411214	0.26032	0.369705	0.233558	0.233819	0.32118	0.323184	0.328081	0.339663	0.374689	0.330678	0.250095	0.245605	0.378968	0.259114	0.289316	0.18382	0.332711	0.334031	0.390661	0.345263	0.379798	0.0630474	0.157359	0.418186	0.452483	0.19511	0.37365	0.26132
B1AK53	46	Espin	ESPN	0.440112	0.424753	0.452714	0.402343	0.434306	0.460247	0.461565	0.44016	0.454866	0.460811	0.438033	0.406227	0.467815	0.445259	0.450855	0.4225	0.442945	0.400452	0.464342	0.439365	0.406294	0.405177	0.46265	0.442061	0.324829	0.402948	0.413951	0.422227	0.365606	0.486299	0.404779
B7ZAQ6-3;B7ZAQ6-2;P0CG08;B7ZAQ6;A6NKF9	119	Golgi pH regulator A;Golgi pH regulator B;Putative Golgi pH regulator C	GPR89A;GPR89B;GPR89C	0.464802	0.367259	0.423858	0.313142	0.447301	0.455611	0.433849	0.469199	0.426799	0.378502	0.4499	0.449509	0.448782	0.395757	0.247455	0.316809	0.26843	0.312132	0.287906	0.42343	0.374075	0.400528	0.392032	0.395097	0.162804	0.275767	0.329088	0.39022	0.317571	0.503301	0.404566
B9A064;P0CG04	79	Immunoglobulin lambda-like polypeptide 5;Ig lambda-1 chain C regions	IGLL5;IGLC1	0.383963	0.41169	0.372111	0.301977	0.320596	0.213781	0.235789	0.295497	0.251482	0.315357	0.264011	0.36108	0.350395	0.314877	0.274229	0.404721	0.353426	0.35147	0.22703	0.309996	0.402909	0.386715	0.362547	0.305404	0.125806	0.506221	0.335524	0.393374	0.414836	0.358586	0.314578
C4AMC7;Q6VEQ5	170	Putative WAS protein family homolog 3;WAS protein family homolog 2	WASH3P;WASH2P	0.379475	0.330073	0.454584	0.293734	0.260649	0.060777	0.0668266	0.236367	0.17602	0.198022	0.26438	0.436421	0.300567	0.284203	0.210643	0.26013	0.339481	0.40879	0.224993	0.360608	0.325574	0.497258	0.372038	0.361758	0.0742834	0.22265	0.370208	0.472193	0.40768	0.298816	0.398375
C9J798	68	Putative Ras GTPase-activating protein 4B	RASA4B	0.44956	0.435829	0.392094	0.366563	0.46507	0.411974	0.417803	0.409659	0.424976	0.382646	0.422692	0.466055	0.418976	0.378695	0.31984	0.31612	0.255725	0.29932	0.275626	0.378143	0.359015	0.407535	0.381795	0.39612	0.133464	0.277777	0.35872	0.406583	0.312501	0.497332	0.392253
C9JLW8	136	Protein FAM195B	FAM195B	0.452813	0.368972	0.451414	0.289846	0.360103	0.261448	0.239592	0.281793	0.293584	0.359095	0.36782	0.356294	0.423176	0.360615	0.277245	0.381909	0.375142	0.350517	0.29179	0.37802	0.358054	0.376816	0.427937	0.370228	0.0707881	0.245295	0.398814	0.397394	0.166914	0.37777	0.257176
E9PAV3;Q13765;E9PAV3-2	256	Nascent polypeptide-associated complex subunit alpha, muscle-specific form;Nascent polypeptide-associated complex subunit alpha	NACA	0.302567	0.240479	0.557483	0.197482	0.218903	0.0198687	0.0297756	0.124507	0.0962506	0.260723	0.309532	0.372147	0.509421	0.439491	0.315579	0.280218	0.507739	0.527065	0.493609	0.509363	0.51337	0.349082	0.420349	0.478748	0.540816	0.168968	0.386408	0.322715	0.16218	0.260153	0.233151
E9PRG8	171		LOC102288414	0.402452	0.313655	0.426858	0.301194	0.297101	0.0785982	0.106261	0.289282	0.237367	0.30783	0.370313	0.52225	0.390954	0.350053	0.476057	0.209476	0.350063	0.412836	0.263804	0.430345	0.393011	0.518236	0.358806	0.411043	0.205485	0.185386	0.356523	0.385036	0.343488	0.29795	0.391284
O00115-2;O00115	160	Deoxyribonuclease-2-alpha	DNASE2	0.392383	0.307031	0.404839	0.34734	0.290703	0.0488662	0.0711127	0.21737	0.183044	0.273414	0.254177	0.380908	0.319692	0.256491	0.172087	0.304272	0.376857	0.395565	0.297139	0.380381	0.398596	0.363486	0.377721	0.222026	0.0379168	0.262966	0.304167	0.338272	0.251817	0.294544	0.299734
O00116	209	Alkyldihydroxyacetonephosphate synthase, peroxisomal	AGPS	0.3319	0.359214	0.475427	0.24778	0.251701	0.0377318	0.0640199	0.154495	0.13153	0.208286	0.216471	0.307653	0.281637	0.256706	0.125332	0.358776	0.350513	0.376365	0.236893	0.329903	0.391046	0.318359	0.353011	0.254215	0.0410217	0.222867	0.344141	0.346999	0.138717	0.257526	0.187427
O00139-2	88	Kinesin-like protein KIF2A	KIF2A	0.401151	0.415846	0.436056	0.301044	0.30406	0.118075	0.162406	0.208278	0.188233	0.337999	0.290577	0.376041	0.409569	0.329392	0.318509	0.397848	0.460471	0.429924	0.315532	0.393248	0.444054	0.424285	0.409028	0.310941	0.188789	0.332008	0.398731	0.41457	0.376557	0.363394	0.312849
O00139;O00139-4;O00139-1;O00139-5	248	Kinesin-like protein KIF2A	KIF2A	0.332929	0.292914	0.48706	0.249133	0.243331	0.0195994	0.0308663	0.152893	0.0951918	0.201525	0.18643	0.392832	0.34101	0.228531	0.250009	0.274819	0.404873	0.409509	0.153617	0.34441	0.451641	0.501029	0.353942	0.266864	0.163781	0.240417	0.29283	0.397163	0.354714	0.240845	0.273243
O00142-2;O00142;O00142-3;O00142-4;O00142-5	59	Thymidine kinase 2, mitochondrial	TK2	0.478539	0.461142	0.425139	0.297468	0.442153	0.523657	0.514557	0.457464	0.474339	0.462242	0.431449	0.368615	0.442939	0.420794	0.415903	0.461759	0.387545	0.35352	0.430786	0.428309	0.385711	0.360225	0.410266	0.421719	0.289996	0.338242	0.418632	0.378645	0.217371	0.488484	0.352399
O00148;O00148-2;O00148-3	268	ATP-dependent RNA helicase DDX39A	DDX39A	0.322149	0.284915	0.488944	0.38849	0.32808	0.0407772	0.0544253	0.207461	0.1644	0.223603	0.311053	0.412042	0.3559	0.327248	0.362987	0.176905	0.529109	0.567091	0.425278	0.56582	0.506606	0.554343	0.31265	0.449628	0.107039	0.117451	0.483489	0.360193	0.199261	0.27119	0.280831
O00151	264	PDZ and LIM domain protein 1	PDLIM1	0.285318	0.410457	0.406197	0.164936	0.223793	0.0455897	0.0681646	0.194027	0.107599	0.133224	0.142081	0.246793	0.202584	0.22842	0.180879	0.468447	0.308846	0.396625	0.175428	0.322588	0.370798	0.326952	0.281986	0.298958	0.0769293	0.356689	0.286735	0.400234	0.148186	0.153328	0.126552
O00154-4;O00154-2;O00154-3	275	Cytosolic acyl coenzyme A thioester hydrolase	ACOT7	0.285271	0.272755	0.472892	0.135209	0.205581	0.0227435	0.0433628	0.124358	0.0842666	0.245322	0.214091	0.299481	0.362047	0.300051	0.0834593	0.423699	0.26387	0.325722	0.231756	0.340732	0.371117	0.265646	0.341977	0.21986	0.0209078	0.412874	0.227759	0.277323	0.207375	0.359919	0.162927
O00159	259	Unconventional myosin-Ic	MYO1C	0.362914	0.309092	0.478529	0.159956	0.215078	0.0278588	0.0567934	0.154657	0.0927172	0.326208	0.196736	0.2827	0.431432	0.273325	0.12069	0.366553	0.300451	0.298046	0.226789	0.346225	0.386823	0.266782	0.351068	0.229849	0.057341	0.246226	0.274966	0.307554	0.146088	0.450736	0.148576
O00159-3	43	Unconventional myosin-Ic	MYO1C	0.410367	0.413864	0.452388	0.406741	0.343062	0.182216	0.209249	0.31202	0.280816	0.396262	0.359058	0.392778	0.433123	0.39368	0.324127	0.468249	0.445874	0.447866	0.444173	0.435859	0.418243	0.398801	0.443309	0.350112	0.311633	0.403824	0.40751	0.404787	0.403213	0.385828	0.373701
O00160	73	Unconventional myosin-If	MYO1F	0.431908	0.442196	0.42251	0.406811	0.437922	0.464784	0.459493	0.442583	0.462196	0.401564	0.418998	0.425925	0.418977	0.429217	0.421267	0.425175	0.358271	0.374679	0.333322	0.39044	0.401601	0.417309	0.40903	0.438241	0.312964	0.371729	0.402585	0.459386	0.368693	0.406888	0.39398
O00161;O00161-2	192	Synaptosomal-associated protein 23	SNAP23	0.507205	0.585618	0.38425	0.124341	0.340449	0.273439	0.328383	0.386997	0.361972	0.28826	0.321819	0.30578	0.358533	0.304548	0.208892	0.385767	0.19672	0.206858	0.182588	0.383996	0.255358	0.383303	0.269856	0.382648	0.016743	0.0770894	0.439021	0.396595	0.0588367	0.514999	0.207505
O00165;O00165-2;O00165-5;O00165-3	156	HCLS1-associated protein X-1	HAX1	0.402371	0.373086	0.460768	0.197661	0.237643	0.0704963	0.119952	0.232914	0.157017	0.420099	0.34007	0.412066	0.505708	0.324632	0.217019	0.332408	0.402176	0.374749	0.419723	0.459999	0.438023	0.356551	0.403938	0.292558	0.140138	0.215165	0.336297	0.295644	0.22016	0.467277	0.274033
O00170	272	AH receptor-interacting protein	AIP	0.349443	0.318374	0.436906	0.206237	0.433902	0.325155	0.2891	0.427229	0.377994	0.205822	0.41294	0.472799	0.346738	0.281263	0.248731	0.154043	0.19237	0.2938	0.13983	0.403879	0.291981	0.475966	0.325537	0.477088	0.0343765	0.111281	0.336381	0.454504	0.161798	0.357067	0.234907
O00178	186	GTP-binding protein 1	GTPBP1	0.470322	0.391364	0.457007	0.26092	0.299131	0.057607	0.0728595	0.213772	0.205654	0.260795	0.322879	0.451676	0.357085	0.311804	0.162555	0.338849	0.248768	0.329338	0.189769	0.357497	0.336916	0.42476	0.387476	0.382586	0.0549861	0.138743	0.365618	0.443864	0.173194	0.373163	0.246876
O00182-2;O00182	143	Galectin-9	LGALS9	0.297937	0.313589	0.36709	0.234545	0.18447	0.0157629	0.0351578	0.150489	0.0937442	0.201251	0.154048	0.332649	0.257584	0.223952	0.178316	0.348629	0.316089	0.369516	0.230351	0.314773	0.387899	0.354828	0.339123	0.20405	0.0516245	0.667924	0.258697	0.323305	0.392246	0.243618	0.263436
O00186	232	Syntaxin-binding protein 3	STXBP3	0.517589	0.418533	0.437465	0.210339	0.361312	0.0799917	0.114894	0.244026	0.219173	0.419138	0.368191	0.390007	0.447373	0.308048	0.246623	0.30167	0.236933	0.233021	0.184983	0.369259	0.35128	0.371353	0.371915	0.328269	0.0372673	0.110841	0.39543	0.35699	0.074937	0.46676	0.211745
O00187	31	Mannan-binding lectin serine protease 2;Mannan-binding lectin serine protease 2 A chain;Mannan-binding lectin serine protease 2 B chain	MASP2	0.470367	0.446009	0.406047	0.445226	0.448032	0.461137	0.461033	0.450237	0.458747	0.405893	0.388206	0.394653	0.398094	0.388946	0.454168	0.465236	0.447083	0.408675	0.322952	0.372854	0.439302	0.428576	0.42286	0.404355	0.319554	0.422095	0.445153	0.460115	0.41303	0.402354	0.381427
O00189	47	AP-4 complex subunit mu-1	AP4M1	0.43966	0.378206	0.431162	0.401059	0.4354	0.423319	0.41889	0.440857	0.436412	0.469283	0.465411	0.448335	0.472797	0.454275	0.452956	0.418803	0.447153	0.421293	0.419411	0.442508	0.471266	0.419287	0.43034	0.449764	0.429171	0.439517	0.381987	0.406102	0.390175	0.422359	0.410779
O00192;O00192-2	58	Armadillo repeat protein deleted in velo-cardio-facial syndrome	ARVCF	0.403533	0.356672	0.429515	0.40697	0.434579	0.412228	0.37367	0.4256	0.416076	0.330052	0.402309	0.445218	0.372997	0.405566	0.384718	0.419304	0.41467	0.441916	0.375369	0.420514	0.450364	0.411689	0.429384	0.421055	0.305662	0.406028	0.3882	0.455189	0.360815	0.326682	0.338471
O00193	167	Small acidic protein	SMAP	0.410645	0.356922	0.471456	0.356457	0.331098	0.0516722	0.0756959	0.208414	0.221661	0.308293	0.352955	0.45405	0.401762	0.326461	0.31814	0.249468	0.45496	0.483721	0.322385	0.463615	0.431733	0.468756	0.382077	0.410801	0.163411	0.166978	0.438709	0.407793	0.235348	0.327964	0.298553
O00194	61	Ras-related protein Rab-27B	RAB27B	0.452465	0.414588	0.404729	0.450341	0.424249	0.426756	0.427303	0.416353	0.431667	0.370197	0.35326	0.386593	0.385749	0.362529	0.363106	0.425856	0.401243	0.367686	0.267064	0.354425	0.384169	0.417172	0.424887	0.3522	0.142139	0.380684	0.374366	0.437517	0.381347	0.396246	0.350564
O00203	241	AP-3 complex subunit beta-1	AP3B1	0.442779	0.364911	0.547537	0.286984	0.34245	0.0771924	0.112495	0.229871	0.260483	0.204054	0.338487	0.461838	0.287743	0.259713	0.110024	0.340913	0.279867	0.337357	0.157104	0.326799	0.291739	0.368239	0.504816	0.38045	0.0425766	0.113277	0.309461	0.779403	0.0999067	0.261156	0.148857
O00204-2;O00204	51	Sulfotransferase family cytosolic 2B member 1	SULT2B1	0.410447	0.371175	0.416407	0.429061	0.42807	0.430882	0.424563	0.461672	0.424827	0.433703	0.414781	0.428762	0.456218	0.409048	0.374153	0.356984	0.421473	0.396016	0.371484	0.415421	0.414597	0.424594	0.422974	0.398187	0.20296	0.443458	0.370876	0.415849	0.453907	0.425561	0.437395
O00213-2;O00213;O00213-4;O00213-6;O00213-3;O00213-5	34	Amyloid beta A4 precursor protein-binding family B member 1	APBB1	0.421585	0.395209	0.434653	0.451045	0.422614	0.376197	0.358992	0.428601	0.411958	0.35482	0.413564	0.458812	0.368607	0.419649	0.450434	0.418697	0.466506	0.465857	0.387683	0.417425	0.438158	0.484033	0.440416	0.449295	0.395704	0.455895	0.43632	0.472795	0.464038	0.333525	0.420173
O00214-2;O00214	160	Galectin-8	LGALS8	0.370671	0.314606	0.393144	0.35282	0.279257	0.110137	0.145302	0.25705	0.212394	0.24375	0.255995	0.36295	0.297191	0.277078	0.188153	0.285841	0.365054	0.406951	0.254433	0.372597	0.405057	0.371683	0.370599	0.258728	0.043653	0.351611	0.318619	0.342443	0.291104	0.333421	0.257956
O00217	213	NADH dehydrogenase [ubiquinone] iron-sulfur protein 8, mitochondrial	NDUFS8	0.504718	0.395961	0.389341	0.237525	0.54345	0.926038	0.888098	0.635013	0.610633	0.288455	0.407293	0.380571	0.295419	0.248191	0.20346	0.215147	0.147417	0.194311	0.159658	0.402696	0.265078	0.365804	0.291498	0.383734	0.0153235	0.0476032	0.37141	0.4082	0.0387516	0.383922	0.258407
O00221	103	NF-kappa-B inhibitor epsilon	NFKBIE	0.488254	0.421972	0.430411	0.256158	0.385737	0.415036	0.383394	0.39085	0.364945	0.378873	0.496152	0.452862	0.452899	0.379595	0.308817	0.297323	0.231714	0.289547	0.27941	0.423314	0.292631	0.399815	0.377785	0.475949	0.0863442	0.124681	0.402337	0.407902	0.128988	0.431795	0.285316
O00231;O00231-2	290	26S proteasome non-ATPase regulatory subunit 11	PSMD11	0.621881	0.37146	0.573356	0.237039	0.451745	0.0777346	0.100433	0.226664	0.295789	0.619353	0.908778	0.685812	0.645713	0.434097	0.179769	0.218857	0.203048	0.251437	0.216086	0.463976	0.378056	0.320443	0.488215	0.513494	0.104688	0.0643742	0.378577	0.387963	0.0550174	0.467814	0.202395
O00232;O00232-2	283	26S proteasome non-ATPase regulatory subunit 12	PSMD12	0.587753	0.357523	0.566346	0.243543	0.478109	0.11177	0.107395	0.231163	0.328282	0.453209	0.870069	0.647799	0.515969	0.415257	0.161518	0.211215	0.204224	0.264407	0.187021	0.419184	0.35337	0.360391	0.480341	0.518215	0.062671	0.0666847	0.37799	0.431054	0.0545051	0.433956	0.201521
O00233;O00233-2	245	26S proteasome non-ATPase regulatory subunit 9	PSMD9	0.343103	0.281224	0.639159	0.19163	0.221817	0.0250158	0.0389094	0.149666	0.134853	0.335493	0.326663	0.382205	0.546957	0.350286	0.174029	0.301345	0.372928	0.412497	0.285646	0.376845	0.433144	0.310037	0.460555	0.340693	0.138943	0.147304	0.311136	0.368364	0.157235	0.303693	0.146691
O00244	188	Copper transport protein ATOX1	ATOX1	0.435519	0.433821	0.451987	0.289349	0.358543	0.144547	0.2236	0.286441	0.301164	0.365545	0.379456	0.432083	0.435456	0.319106	0.265261	0.284665	0.25875	0.31051	0.238211	0.383483	0.299815	0.356413	0.34387	0.396524	0.0532362	0.113762	0.372651	0.473407	0.117562	0.440172	0.17912
O00255-2;O00255;O00255-3	115	Menin	MEN1	0.360235	0.381576	0.441693	0.33328	0.376808	0.107612	0.163138	0.242181	0.239375	0.358872	0.314741	0.406982	0.470032	0.360033	0.323215	0.325959	0.401482	0.397236	0.326622	0.421266	0.473098	0.45609	0.339115	0.32871	0.243336	0.282488	0.386768	0.336791	0.345734	0.401392	0.352705
O00257	59	E3 SUMO-protein ligase CBX4	CBX4	0.40275	0.407108	0.41274	0.437223	0.438582	0.451039	0.445619	0.442276	0.44129	0.444405	0.405242	0.396167	0.454114	0.376759	0.331448	0.415138	0.447159	0.43532	0.396308	0.427301	0.431711	0.42536	0.398895	0.416074	0.413351	0.401335	0.427434	0.403147	0.415347	0.43325	0.414819
O00258;O00258-2	31	Tail-anchored protein insertion receptor WRB	WRB	0.465538	0.395293	0.460717	0.472694	0.50748	0.511985	0.421708	0.493943	0.497083	0.413518	0.479097	0.424368	0.434531	0.439148	0.473691	0.454089	0.469105	0.45394	0.461967	0.469711	0.485739	0.38413	0.456652	0.451214	0.47374	0.39066	0.442546	0.412567	0.278482	0.337363	0.371467
O00264;O00264-2	237	Membrane-associated progesterone receptor component 1	PGRMC1	0.46866	0.266771	0.480625	0.428154	0.346111	0.0312155	0.0387626	0.223112	0.179157	0.218103	0.27582	0.418403	0.375933	0.303234	0.230655	0.201898	0.389193	0.429837	0.23026	0.387696	0.474972	0.38344	0.36945	0.244553	0.0635583	0.136858	0.337168	0.325247	0.144931	0.301693	0.242195
O00267	264	Transcription elongation factor SPT5	SUPT5H	0.25262	0.23589	0.42945	0.240728	0.177033	0.010042	0.0178732	0.148778	0.0757436	0.189068	0.21983	0.364377	0.34233	0.271948	0.194265	0.247306	0.598737	0.562574	0.268142	0.410522	0.529563	0.51354	0.318016	0.266517	0.121137	0.254269	0.330836	0.323349	0.34284	0.208007	0.263747
O00268	118	Transcription initiation factor TFIID subunit 4	TAF4	0.33416	0.363281	0.467222	0.268456	0.246316	0.0761056	0.108536	0.211525	0.151701	0.338482	0.273562	0.352552	0.422744	0.342686	0.196535	0.396822	0.493661	0.527318	0.423145	0.447969	0.467233	0.405517	0.342772	0.303524	0.176719	0.41411	0.349773	0.345355	0.411484	0.356339	0.309603
O00273	243	DNA fragmentation factor subunit alpha	DFFA	0.389924	0.314236	0.491027	0.192772	0.345159	0.201229	0.220139	0.328927	0.319685	0.296355	0.461184	0.459565	0.457418	0.387388	0.374335	0.220238	0.247657	0.346388	0.227801	0.437639	0.32794	0.39229	0.338083	0.562289	0.113963	0.0891787	0.355889	0.419356	0.120329	0.361107	0.19328
O00287	49	Regulatory factor X-associated protein	RFXAP	0.442458	0.450889	0.449358	0.404908	0.476573	0.331979	0.321079	0.386956	0.394295	0.393808	0.413603	0.42089	0.433308	0.39352	0.448679	0.391863	0.404827	0.440503	0.420405	0.452803	0.430573	0.46577	0.407374	0.445877	0.217077	0.29844	0.475168	0.434523	0.362419	0.4291	0.425699
O00291	84	Huntingtin-interacting protein 1	HIP1	0.380168	0.375726	0.429162	0.424045	0.401765	0.395346	0.393147	0.451032	0.390598	0.376618	0.377818	0.419591	0.405934	0.379932	0.342772	0.357687	0.387545	0.426297	0.36312	0.432962	0.413879	0.445942	0.399816	0.423239	0.192956	0.426434	0.371435	0.438761	0.442922	0.414536	0.370228
O00299	294	Chloride intracellular channel protein 1	CLIC1	0.501274	0.379824	0.463323	0.199268	0.288196	0.0433112	0.078015	0.182051	0.148087	0.32977	0.268066	0.344041	0.423367	0.301271	0.107575	0.329911	0.274673	0.270843	0.219756	0.367509	0.336217	0.287056	0.419557	0.267003	0.048895	0.127744	0.272772	0.3103	0.0994105	0.552282	0.171899
O00303	280	Eukaryotic translation initiation factor 3 subunit F	EIF3F	0.390969	0.374565	0.586056	0.213223	0.314767	0.0489434	0.0907143	0.185294	0.183138	0.355761	0.464149	0.510911	0.529874	0.500324	0.309602	0.199067	0.28224	0.367844	0.344281	0.542298	0.392717	0.429082	0.430163	0.75537	0.349583	0.0984866	0.409437	0.451879	0.127745	0.405915	0.222965
O00308	51	NEDD4-like E3 ubiquitin-protein ligase WWP2	WWP2	0.419305	0.377568	0.446653	0.450297	0.432139	0.401952	0.396303	0.419439	0.400711	0.396142	0.409446	0.46045	0.428007	0.417422	0.378442	0.385242	0.422462	0.427063	0.375671	0.431337	0.430758	0.437836	0.455441	0.41873	0.288793	0.423193	0.407395	0.444063	0.411398	0.397033	0.380402
O00311	59	Cell division cycle 7-related protein kinase	CDC7	0.39867	0.392712	0.438858	0.399155	0.408702	0.368376	0.375169	0.417405	0.385609	0.409222	0.375754	0.376569	0.437968	0.387167	0.393242	0.450832	0.451151	0.430869	0.395787	0.428511	0.424093	0.445313	0.390158	0.410826	0.304529	0.426707	0.446595	0.409629	0.452151	0.415065	0.40001
O00329	117	Phosphatidylinositol 4,5-bisphosphate 3-kinase catalytic subunit delta isoform	PIK3CD	0.4428	0.498505	0.4089	0.313239	0.387061	0.194427	0.220287	0.369443	0.335636	0.353487	0.383541	0.436351	0.373658	0.312934	0.238801	0.365629	0.267058	0.310836	0.241087	0.357285	0.300388	0.434295	0.359706	0.359548	0.0473715	0.180123	0.370557	0.431783	0.266876	0.446529	0.354904
O00330-3;O00330	182	Pyruvate dehydrogenase protein X component, mitochondrial	PDHX	0.422708	0.41848	0.393265	0.27757	0.482554	0.560271	0.518463	0.545408	0.518968	0.231324	0.397224	0.462148	0.285144	0.283824	0.214371	0.180801	0.157413	0.274438	0.159266	0.388868	0.244274	0.487895	0.289619	0.401755	0.0387853	0.119136	0.356628	0.47547	0.213453	0.391566	0.373925
O00391	132	Sulfhydryl oxidase 1	QSOX1	0.420236	0.377249	0.384253	0.357316	0.392362	0.362933	0.338452	0.409784	0.352209	0.258568	0.325885	0.387435	0.296087	0.327556	0.299138	0.352505	0.335009	0.348931	0.21699	0.347643	0.347545	0.434565	0.381545	0.356533	0.112147	0.297521	0.36521	0.439333	0.248484	0.323465	0.310469
O00399	144	Dynactin subunit 6	DCTN6	0.436636	0.331659	0.55062	0.347574	0.33075	0.0781485	0.0856025	0.236243	0.222593	0.274148	0.329731	0.454994	0.353298	0.341314	0.257591	0.340027	0.362667	0.410857	0.229149	0.341646	0.399273	0.418223	0.454833	0.347064	0.128591	0.192393	0.392381	0.502654	0.194024	0.28493	0.240322
O00400	89	Acetyl-coenzyme A transporter 1	SLC33A1	0.482986	0.376589	0.464659	0.272061	0.435102	0.470492	0.480552	0.422439	0.462591	0.452568	0.440092	0.372433	0.440473	0.425311	0.299477	0.40996	0.408001	0.353839	0.414215	0.445566	0.38684	0.355013	0.40169	0.402783	0.133298	0.33137	0.409774	0.372693	0.195389	0.438271	0.32992
O00401	72	Neural Wiskott-Aldrich syndrome protein	WASL	0.421154	0.332124	0.443556	0.4043	0.413027	0.341708	0.323845	0.39324	0.361177	0.302263	0.385927	0.466001	0.324367	0.406734	0.345748	0.373752	0.394359	0.455581	0.33126	0.401572	0.417302	0.477788	0.443085	0.444034	0.251809	0.424817	0.394292	0.500898	0.42994	0.307285	0.366474
O00410;O00410-3	287	Importin-5	IPO5	0.347414	0.336774	0.616464	0.174873	0.254075	0.0229136	0.0475643	0.133605	0.0906332	0.341803	0.359886	0.405326	0.586988	0.560222	0.259062	0.2783	0.400201	0.392136	0.315673	0.448276	0.418445	0.336126	0.479666	0.480518	0.208872	0.110453	0.400377	0.382146	0.102105	0.347111	0.147085
O00411	142	DNA-directed RNA polymerase, mitochondrial	POLRMT	0.433812	0.3912	0.393029	0.251605	0.453981	0.340365	0.31678	0.398182	0.367082	0.271753	0.399162	0.436784	0.372855	0.368588	0.376932	0.208163	0.221358	0.288897	0.228375	0.423391	0.311269	0.449047	0.320551	0.458382	0.0697458	0.14056	0.405365	0.396083	0.212549	0.439518	0.325179
O00418	92	Eukaryotic elongation factor 2 kinase	EEF2K	0.382289	0.319857	0.42123	0.389809	0.360933	0.304513	0.273722	0.393105	0.363047	0.31282	0.395662	0.46452	0.367297	0.382051	0.349759	0.345557	0.394758	0.425153	0.317688	0.40027	0.422488	0.455909	0.418891	0.402034	0.218444	0.445415	0.334063	0.470482	0.473757	0.329988	0.357207
O00422	194	Histone deacetylase complex subunit SAP18	SAP18	0.457285	0.461947	0.49904	0.26404	0.323084	0.073665	0.129558	0.213697	0.23168	0.43777	0.427189	0.423632	0.541003	0.396105	0.281447	0.285933	0.480866	0.441985	0.419525	0.537088	0.444872	0.447143	0.362035	0.406051	0.270487	0.10969	0.538652	0.320412	0.147512	0.52103	0.283645
O00423;O00423-3	38	Echinoderm microtubule-associated protein-like 1	EML1	0.429667	0.375403	0.441369	0.516281	0.474664	0.40185	0.36143	0.43272	0.42758	0.361296	0.421956	0.46676	0.36758	0.417628	0.464234	0.415267	0.447694	0.476181	0.382015	0.418164	0.454647	0.480586	0.445041	0.455914	0.421923	0.419996	0.432707	0.472688	0.387131	0.342507	0.412009
O00425	216	Insulin-like growth factor 2 mRNA-binding protein 3	IGF2BP3	0.360285	0.459033	0.414584	0.172585	0.394475	0.447116	0.426149	0.441623	0.346788	0.265503	0.358221	0.352444	0.353292	0.336527	0.246143	0.271275	0.195702	0.266127	0.211894	0.3994	0.321212	0.359532	0.291823	0.46223	0.0732186	0.151042	0.408312	0.353726	0.0995326	0.348964	0.241721
O00429-2;O00429-8	36			0.448527	0.448589	0.431737	0.418376	0.449864	0.478009	0.46314	0.459742	0.445146	0.401246	0.459051	0.453537	0.409819	0.426539	0.428437	0.414175	0.379226	0.409607	0.375651	0.412146	0.389324	0.454409	0.413854	0.474617	0.269392	0.352517	0.439528	0.459349	0.366376	0.422719	0.435641
O00429-3	278			0.47507	0.411438	0.46604	0.211228	0.335819	0.130001	0.132219	0.234841	0.229755	0.188118	0.271188	0.351198	0.297275	0.335743	0.139043	0.428653	0.226037	0.291722	0.150328	0.342438	0.324494	0.360034	0.385906	0.384617	0.0223954	0.0986019	0.319619	0.480622	0.0790208	0.32628	0.141086
O00442;O00442-2	222	RNA 3-terminal phosphate cyclase	RTCA	0.474558	0.408777	0.502279	0.235056	0.370064	0.0652146	0.0985577	0.226703	0.264295	0.287599	0.318302	0.430414	0.333494	0.27304	0.111223	0.34707	0.237969	0.288748	0.143987	0.343181	0.291085	0.366306	0.445317	0.329735	0.0266597	0.123491	0.356008	0.51538	0.140481	0.356707	0.210519
O00443	176	Phosphatidylinositol 4-phosphate 3-kinase C2 domain-containing subunit alpha	PIK3C2A	0.403543	0.307649	0.477183	0.26339	0.303716	0.0543121	0.0715708	0.191425	0.157475	0.279337	0.2997	0.395088	0.410007	0.371768	0.206477	0.300917	0.30826	0.356165	0.314731	0.420071	0.425591	0.344421	0.415007	0.347816	0.0941304	0.205074	0.359259	0.373739	0.19784	0.350922	0.238
O00459	106	Phosphatidylinositol 3-kinase regulatory subunit beta	PIK3R2	0.324648	0.354079	0.431328	0.244477	0.20855	0.045632	0.0731018	0.192202	0.141577	0.283937	0.227793	0.356703	0.381395	0.324143	0.154905	0.41238	0.333716	0.391619	0.329341	0.359819	0.414386	0.333178	0.377477	0.256297	0.0824146	0.463243	0.267365	0.346317	0.388771	0.382002	0.297866
O00461	172	Golgi integral membrane protein 4	GOLIM4	0.475147	0.329662	0.474058	0.415922	0.358625	0.120271	0.128958	0.249914	0.244836	0.219307	0.368659	0.511458	0.297221	0.316373	0.235539	0.292522	0.360271	0.38273	0.257123	0.388384	0.330464	0.451477	0.428641	0.391355	0.0759259	0.137218	0.38399	0.507881	0.177918	0.275292	0.272044
O00462	91	Beta-mannosidase	MANBA	0.435824	0.463749	0.447568	0.3198	0.282984	0.139181	0.188278	0.308249	0.290954	0.345626	0.31851	0.38961	0.339557	0.292873	0.169761	0.444659	0.250329	0.323604	0.267412	0.364133	0.327138	0.358545	0.424576	0.297772	0.0637275	0.249406	0.323393	0.446653	0.26368	0.354022	0.304689
O00468-6;O00468-7	147	Agrin;Agrin N-terminal 110 kDa subunit;Agrin C-terminal 110 kDa subunit;Agrin C-terminal 90 kDa fragment;Agrin C-terminal 22 kDa fragment	AGRN	0.472478	0.39203	0.409554	0.353953	0.462136	0.445456	0.390062	0.463483	0.401068	0.312723	0.42286	0.441362	0.345828	0.328264	0.27563	0.369368	0.274049	0.332068	0.253316	0.404037	0.329149	0.398366	0.369292	0.424267	0.147251	0.233913	0.355571	0.386473	0.197506	0.369011	0.309736
O00469-2;O00469	153	Procollagen-lysine,2-oxoglutarate 5-dioxygenase 2	PLOD2	0.380954	0.358356	0.419133	0.227964	0.343557	0.248694	0.263223	0.326677	0.257265	0.323161	0.333904	0.33893	0.373821	0.355445	0.291793	0.443053	0.294288	0.301435	0.254584	0.35861	0.370044	0.300394	0.359387	0.362719	0.10982	0.373913	0.377791	0.333421	0.202518	0.345028	0.230151
O00471	199	Exocyst complex component 5	EXOC5	0.446406	0.352945	0.483889	0.278529	0.352626	0.150936	0.180011	0.280198	0.282236	0.237692	0.361332	0.437393	0.342256	0.345462	0.136288	0.360182	0.211543	0.280758	0.183894	0.348212	0.288928	0.314891	0.431493	0.381008	0.0449233	0.151002	0.301028	0.628078	0.136483	0.324964	0.152626
O00472;O00472-2	46	RNA polymerase II elongation factor ELL2	ELL2	0.429882	0.419234	0.427933	0.404661	0.436102	0.417448	0.418237	0.424261	0.431495	0.414993	0.431895	0.43033	0.423104	0.404233	0.369495	0.452809	0.439865	0.432321	0.41273	0.423353	0.427808	0.398423	0.433133	0.427623	0.392393	0.402675	0.425072	0.445679	0.371087	0.429628	0.407519
O00478;O00478-2	65	Butyrophilin subfamily 3 member A3	BTN3A3	0.401418	0.381387	0.410899	0.367183	0.338548	0.0903228	0.127119	0.266007	0.233844	0.362739	0.311175	0.413865	0.390595	0.335175	0.239853	0.353638	0.373892	0.390755	0.343093	0.393226	0.402484	0.405394	0.393946	0.322824	0.10235	0.364777	0.344284	0.356688	0.41313	0.438718	0.40418
O00479	107	High mobility group nucleosome-binding domain-containing protein 4	HMGN4	0.438697	0.478769	0.381959	0.334419	0.460224	0.524277	0.50773	0.534458	0.490888	0.346939	0.413889	0.41465	0.364248	0.267765	0.253352	0.317598	0.272808	0.309406	0.244565	0.408379	0.304577	0.467827	0.316632	0.368768	0.0943498	0.177845	0.392385	0.441773	0.300564	0.402616	0.437164
O00483	184	Cytochrome c oxidase subunit NDUFA4	NDUFA4	0.442253	0.309242	0.452992	0.413359	0.380559	0.134044	0.145378	0.434936	0.361492	0.284665	0.335838	0.382385	0.352748	0.252002	0.218381	0.294495	0.323215	0.36498	0.266436	0.372884	0.381772	0.32669	0.433329	0.299468	0.0763946	0.152251	0.320862	0.411578	0.131998	0.279852	0.241314
O00487	264	26S proteasome non-ATPase regulatory subunit 14	PSMD14	0.54741	0.361654	0.557784	0.293414	0.494208	0.154686	0.140846	0.297363	0.40787	0.380783	0.80834	0.624266	0.455413	0.403182	0.172968	0.197965	0.192147	0.279023	0.178751	0.416826	0.339793	0.360997	0.435646	0.5235	0.0674508	0.0669232	0.369236	0.445621	0.0600667	0.412005	0.226731
O00488	61	Zinc finger protein 593	ZNF593	0.414715	0.405849	0.429472	0.366929	0.36739	0.237406	0.242592	0.297448	0.284861	0.364688	0.360962	0.417616	0.4244	0.404037	0.364839	0.401456	0.450936	0.432067	0.396612	0.402425	0.432803	0.402821	0.405085	0.373937	0.250694	0.435102	0.3932	0.380069	0.420329	0.44655	0.388874
O00499-9;O00499-7;O00499-4;O00499-6;O00499-2;O00499-10;O00499-8;O00499-11	139	Myc box-dependent-interacting protein 1	BIN1	0.351522	0.313721	0.398522	0.34677	0.284233	0.0629133	0.0745272	0.237187	0.176631	0.230857	0.239886	0.414539	0.307786	0.269664	0.190574	0.241517	0.370502	0.388937	0.21677	0.350829	0.396835	0.479823	0.36822	0.274539	0.0572821	0.424519	0.329548	0.355337	0.484898	0.332748	0.375455
O00505	249	Importin subunit alpha-4	KPNA3	0.268579	0.247338	0.524518	0.195417	0.200723	0.0185763	0.0354115	0.113696	0.0824931	0.170838	0.223183	0.376641	0.351023	0.364942	0.206845	0.288771	0.412049	0.453014	0.252392	0.396812	0.427759	0.338443	0.363482	0.320379	0.0976559	0.294066	0.312618	0.384479	0.245366	0.25849	0.188573
O00506	55	Serine/threonine-protein kinase 25	STK25	0.455239	0.413502	0.477239	0.418659	0.383094	0.291511	0.283217	0.377216	0.364037	0.390138	0.418982	0.457386	0.398105	0.413751	0.426098	0.415957	0.460182	0.467464	0.394698	0.436076	0.4301	0.442152	0.454836	0.44397	0.371051	0.311035	0.452091	0.473229	0.302785	0.37238	0.365882
O00515	109	Ladinin-1	LAD1	0.39903	0.391234	0.412779	0.366799	0.413894	0.392532	0.394142	0.448204	0.397193	0.351202	0.396816	0.404801	0.398382	0.382358	0.335177	0.395268	0.323236	0.37481	0.319954	0.392655	0.344903	0.398817	0.42699	0.436934	0.193504	0.352099	0.384287	0.46923	0.347599	0.388379	0.372128
O00519	43	Fatty-acid amide hydrolase 1	FAAH	0.459486	0.423612	0.433327	0.445989	0.461358	0.48436	0.463988	0.436187	0.476875	0.421834	0.435828	0.427431	0.417844	0.428442	0.419142	0.463002	0.417666	0.409037	0.409304	0.438562	0.4243	0.436865	0.429235	0.436202	0.235018	0.39579	0.403678	0.438555	0.411529	0.432533	0.42946
O00522;O00522-3	67	Krev interaction trapped protein 1	KRIT1	0.461413	0.428674	0.446818	0.318579	0.335466	0.203166	0.245548	0.342293	0.331035	0.40546	0.395772	0.402822	0.433945	0.391237	0.305055	0.420023	0.360468	0.3998	0.356092	0.390212	0.402531	0.417073	0.397526	0.407086	0.191138	0.28147	0.418257	0.415902	0.331892	0.417457	0.339701
O00534;O00534-3	56	von Willebrand factor A domain-containing protein 5A	VWA5A	0.473006	0.472971	0.433816	0.272834	0.407773	0.479804	0.486874	0.434027	0.452447	0.487867	0.433751	0.36995	0.485913	0.42655	0.375828	0.496499	0.408222	0.356777	0.437468	0.432776	0.409465	0.34403	0.434315	0.4053	0.35529	0.372945	0.433408	0.368829	0.216699	0.490908	0.329362
O00541;O00541-2	275	Pescadillo homolog	PES1	0.264875	0.251631	0.442556	0.301058	0.250622	0.0194864	0.0244382	0.161382	0.108046	0.164451	0.201475	0.414312	0.313501	0.291267	0.660118	0.187452	0.478772	0.540402	0.291567	0.40471	0.545984	0.506112	0.332309	0.351879	0.219179	0.231883	0.33412	0.409285	0.411872	0.195849	0.222155
O00560-2	87	Syntenin-1	SDCBP	0.43118	0.361477	0.449267	0.377135	0.341012	0.157251	0.167948	0.333292	0.294305	0.280992	0.357688	0.431742	0.331279	0.352143	0.326245	0.406025	0.418179	0.466561	0.385784	0.416819	0.460334	0.447267	0.408179	0.375528	0.277157	0.377426	0.413576	0.41072	0.337824	0.279932	0.38019
O00560;O00560-3	210	Syntenin-1	SDCBP	0.379569	0.386241	0.402598	0.267864	0.256326	0.0420046	0.0654722	0.173018	0.154509	0.146607	0.18599	0.338533	0.204755	0.224943	0.137883	0.412423	0.313164	0.383895	0.204858	0.34086	0.362413	0.410946	0.335867	0.264915	0.0386245	0.2824	0.322546	0.422555	0.218525	0.226917	0.246966
O00562-2	78	Membrane-associated phosphatidylinositol transfer protein 1	PITPNM1	0.464709	0.421428	0.400679	0.289763	0.412079	0.562209	0.554104	0.46972	0.453723	0.333687	0.413954	0.420761	0.363541	0.351828	0.293425	0.331085	0.254061	0.32236	0.260662	0.380235	0.254531	0.426589	0.364004	0.431913	0.0578937	0.182312	0.408312	0.479532	0.236329	0.437944	0.373895
O00566	205	U3 small nucleolar ribonucleoprotein protein MPP10	MPHOSPH10	0.318782	0.321871	0.449199	0.331341	0.310526	0.0567749	0.0817349	0.215516	0.192738	0.264859	0.278372	0.440379	0.386966	0.361397	0.643303	0.217883	0.385396	0.463892	0.301945	0.431534	0.498847	0.480402	0.318958	0.424108	0.184464	0.206697	0.381934	0.384199	0.315759	0.293798	0.239288
O00567	266	Nucleolar protein 56	NOP56	0.376425	0.361175	0.505199	0.318467	0.446415	0.0616565	0.0930738	0.193113	0.221002	0.333352	0.381679	0.467446	0.457035	0.444759	0.568311	0.188014	0.359514	0.420852	0.368338	0.528639	0.47078	0.462033	0.356999	0.539506	0.14137	0.0922572	0.486034	0.359945	0.119989	0.352546	0.216535
O00571;O00571-2	293	ATP-dependent RNA helicase DDX3X	DDX3X	0.266402	0.223229	0.446495	0.154312	0.181008	0.0131306	0.0306645	0.114391	0.0604406	0.269613	0.246848	0.360262	0.415428	0.330135	0.15168	0.297516	0.361807	0.391882	0.319862	0.372022	0.410792	0.282238	0.391131	0.30591	0.0924034	0.436024	0.245974	0.256103	0.259531	0.303665	0.177683
O00584	151	Ribonuclease T2	RNASET2	0.322144	0.281957	0.391182	0.239237	0.193868	0.0304719	0.0622585	0.177408	0.127029	0.253201	0.187757	0.32341	0.323511	0.275054	0.14946	0.318207	0.328901	0.354109	0.26162	0.334143	0.379569	0.330107	0.372749	0.18762	0.0328985	0.470467	0.244375	0.310859	0.364722	0.337482	0.305721
O00592-2;O00592	96	Podocalyxin	PODXL	0.466316	0.393875	0.406535	0.277072	0.416468	0.476748	0.49255	0.449952	0.426688	0.4329	0.400844	0.378429	0.402087	0.370385	0.397646	0.398559	0.43271	0.370256	0.357551	0.432778	0.477447	0.3598	0.382814	0.377519	0.281604	0.395515	0.427896	0.352927	0.25516	0.372415	0.312686
O00622	83	Protein CYR61	CYR61	0.38536	0.431404	0.424486	0.360323	0.403847	0.334648	0.333192	0.364786	0.365741	0.315643	0.388739	0.446681	0.369107	0.401674	0.362358	0.416986	0.399469	0.411613	0.323603	0.386119	0.37814	0.442478	0.415245	0.457329	0.24789	0.43894	0.434846	0.462656	0.402938	0.390928	0.407231
O00625	210	Pirin	PIR	0.282189	0.208919	0.41464	0.209729	0.189838	0.0127683	0.0178665	0.134822	0.077162	0.198022	0.215115	0.433033	0.306232	0.26266	0.130553	0.282816	0.305318	0.384722	0.223419	0.349355	0.38718	0.365402	0.382635	0.234776	0.0609845	0.44143	0.230281	0.316665	0.313065	0.261476	0.281957
O00626	64	C-C motif chemokine 22;MDC(3-69);MDC(5-69);MDC(7-69)	CCL22	0.438172	0.474963	0.34764	0.250311	0.467527	0.657067	0.640759	0.601204	0.49738	0.313067	0.434761	0.417914	0.336052	0.355169	0.344199	0.269492	0.173735	0.263061	0.23492	0.403139	0.276268	0.414212	0.311123	0.461418	0.0624849	0.132216	0.389908	0.434325	0.238995	0.44883	0.380806
O00629	280	Importin subunit alpha-3	KPNA4	0.433092	0.337879	0.555321	0.143086	0.292412	0.0595137	0.0945979	0.182547	0.229565	0.400223	0.477652	0.483224	0.536133	0.443981	0.282594	0.24835	0.292471	0.31021	0.211051	0.413608	0.383119	0.344561	0.446002	0.474872	0.130775	0.090939	0.357547	0.411837	0.0910998	0.377515	0.140856
O00635	92	Tripartite motif-containing protein 38	TRIM38	0.401145	0.389757	0.463138	0.320244	0.243655	0.0434774	0.0803938	0.186636	0.167688	0.307342	0.269932	0.389177	0.387747	0.334549	0.200289	0.451153	0.367247	0.423478	0.373294	0.383954	0.386284	0.370375	0.424989	0.28657	0.10202	0.2952	0.363462	0.387492	0.269606	0.355069	0.296042
O00712-4;O00712	66	Nuclear factor 1 B-type	NFIB	0.406672	0.388404	0.422308	0.466623	0.435548	0.401704	0.382408	0.41972	0.42023	0.312499	0.344215	0.4189	0.332204	0.356835	0.346917	0.417692	0.426307	0.433927	0.29673	0.418917	0.413352	0.471254	0.369365	0.400228	0.223842	0.393	0.432866	0.459886	0.382228	0.331717	0.401249
O00743;O00743-2;O00743-3	250	Serine/threonine-protein phosphatase 6 catalytic subunit;Serine/threonine-protein phosphatase 6 catalytic subunit, N-terminally processed	PPP6C	0.458067	0.266571	0.589258	0.251588	0.244273	0.0219065	0.0326945	0.169411	0.119885	0.343494	0.339693	0.429539	0.450343	0.325722	0.109808	0.33013	0.330043	0.405241	0.274605	0.391696	0.437758	0.342873	0.475213	0.330227	0.0901218	0.111215	0.309132	0.346122	0.110891	0.31318	0.203743
O00746	96	Nucleoside diphosphate kinase, mitochondrial	NME4	0.398049	0.339262	0.412571	0.258853	0.326754	0.209522	0.266372	0.326297	0.283926	0.383164	0.333339	0.371894	0.393621	0.316559	0.299165	0.384652	0.375827	0.362986	0.432811	0.421531	0.435526	0.300318	0.390749	0.281886	0.115263	0.412814	0.356626	0.307584	0.25866	0.328359	0.290188
O00748;O00748-2	42	Cocaine esterase	CES2	0.457801	0.501604	0.438529	0.33047	0.411612	0.432684	0.461545	0.414451	0.426948	0.469316	0.444995	0.396726	0.463429	0.448772	0.420209	0.497366	0.411374	0.380865	0.439418	0.433126	0.403992	0.356513	0.450505	0.434716	0.372248	0.37418	0.445862	0.40347	0.257909	0.534329	0.375267
O00750	115	Phosphatidylinositol 4-phosphate 3-kinase C2 domain-containing subunit beta	PIK3C2B	0.322465	0.380614	0.429971	0.257638	0.207332	0.0519909	0.0972585	0.231808	0.144995	0.290376	0.214485	0.348859	0.339003	0.273372	0.149225	0.446433	0.334774	0.385444	0.305939	0.370321	0.402976	0.384555	0.341596	0.235757	0.0516301	0.441846	0.27553	0.35064	0.406033	0.308065	0.363514
O00754;O00754-2	194	Lysosomal alpha-mannosidase;Lysosomal alpha-mannosidase A peptide;Lysosomal alpha-mannosidase B peptide;Lysosomal alpha-mannosidase C peptide;Lysosomal alpha-mannosidase D peptide;Lysosomal alpha-mannosidase E peptide	MAN2B1	0.346807	0.314645	0.399029	0.217395	0.229004	0.067207	0.129521	0.221138	0.178523	0.222546	0.188381	0.313079	0.264593	0.222994	0.12786	0.312106	0.296236	0.351876	0.245911	0.352264	0.33502	0.284569	0.341268	0.194456	0.0280393	0.428278	0.272658	0.363881	0.204431	0.273083	0.190711
O00757	43	Fructose-1,6-bisphosphatase isozyme 2	FBP2	0.428712	0.352453	0.435982	0.409224	0.419913	0.401315	0.401337	0.457998	0.396192	0.484237	0.461767	0.470527	0.498301	0.438853	0.464211	0.380263	0.430388	0.439661	0.428377	0.432872	0.462728	0.432733	0.443798	0.436471	0.334931	0.472026	0.390281	0.40459	0.489732	0.440457	0.465217
O00762;O00762-2;O00762-3	179	Ubiquitin-conjugating enzyme E2 C	UBE2C	0.275426	0.265675	0.40431	0.174011	0.196948	0.0592216	0.0920098	0.18536	0.133019	0.265904	0.236753	0.369702	0.381421	0.331785	0.284141	0.300672	0.342745	0.387519	0.233398	0.329087	0.4259	0.350978	0.360146	0.314688	0.125245	0.575263	0.254102	0.329861	0.379441	0.313365	0.238724
O00763-3;O00763;O00763-2	46	Acetyl-CoA carboxylase 2;Biotin carboxylase	ACACB	0.42291	0.432049	0.423443	0.402102	0.430668	0.446974	0.450216	0.462681	0.453452	0.43185	0.417493	0.40733	0.444383	0.419203	0.421903	0.422304	0.428128	0.424013	0.416207	0.434358	0.422643	0.4267	0.415969	0.423616	0.37263	0.401816	0.452891	0.422637	0.365886	0.426184	0.420822
O00764;O00764-3;O00764-2	260	Pyridoxal kinase	PDXK	0.504569	0.446387	0.393679	0.160344	0.47951	0.499418	0.505555	0.420995	0.426103	0.3202	0.453005	0.431882	0.387223	0.324656	0.175357	0.219271	0.131024	0.180254	0.153623	0.390815	0.249092	0.332823	0.329962	0.39609	0.0340207	0.0742132	0.327043	0.38179	0.0526346	0.586586	0.238292
O00767	186	Acyl-CoA desaturase	SCD	0.261308	0.235566	0.380797	0.180279	0.169074	0.026248	0.0498803	0.143557	0.089365	0.253239	0.188224	0.365947	0.344848	0.272804	0.20265	0.276819	0.290952	0.346521	0.227208	0.33196	0.389176	0.356728	0.316363	0.215636	0.065343	0.648135	0.216269	0.282964	0.460878	0.330056	0.30064
O14495	36	Lipid phosphate phosphohydrolase 3	PPAP2B	0.463985	0.378981	0.461469	0.382852	0.461689	0.448872	0.444256	0.445844	0.453249	0.432208	0.476834	0.45709	0.441228	0.45454	0.458681	0.402239	0.481433	0.449104	0.47949	0.460733	0.448615	0.418028	0.439459	0.449165	0.37934	0.415554	0.427491	0.418332	0.354774	0.419029	0.397587
O14497;O14497-2;O14497-3	191	AT-rich interactive domain-containing protein 1A	ARID1A	0.32254	0.312905	0.474709	0.28716	0.28483	0.0415452	0.0848563	0.186856	0.158896	0.237699	0.257858	0.366243	0.363669	0.283292	0.238468	0.254672	0.589102	0.561418	0.370333	0.496301	0.448469	0.512544	0.330432	0.327723	0.138696	0.167929	0.452964	0.379481	0.270178	0.296016	0.242208
O14519;O14519-2	100	Cyclin-dependent kinase 2-associated protein 1	CDK2AP1	0.420415	0.380602	0.438849	0.32191	0.383485	0.268172	0.251849	0.368865	0.330263	0.303784	0.372075	0.437027	0.388623	0.402377	0.468144	0.291117	0.393212	0.452108	0.310489	0.463029	0.472792	0.480706	0.363631	0.437996	0.219829	0.229541	0.413542	0.407669	0.29742	0.305489	0.34603
O14521-2;O14521;O14521-4	113	Succinate dehydrogenase [ubiquinone] cytochrome b small subunit, mitochondrial	SDHD	0.478619	0.440566	0.39691	0.254385	0.542768	0.868156	0.765797	0.676253	0.590582	0.309772	0.438582	0.399897	0.318041	0.279339	0.216018	0.256706	0.156167	0.234512	0.220636	0.424329	0.283601	0.37009	0.31264	0.402812	0.034805	0.07408	0.385168	0.42557	0.075869	0.389243	0.307223
O14523;O14523-2	69	C2 domain-containing protein 2-like	C2CD2L	0.471341	0.427812	0.398287	0.403427	0.464466	0.400382	0.384971	0.437576	0.451417	0.320919	0.368876	0.385764	0.343423	0.366436	0.422716	0.410045	0.395628	0.373788	0.292015	0.37359	0.396011	0.396578	0.400682	0.394626	0.171354	0.320344	0.410836	0.436466	0.260833	0.344204	0.323829
O14524;O14524-2	40	Transmembrane protein 194A	TMEM194A	0.439081	0.402431	0.443019	0.460476	0.468932	0.404792	0.412661	0.42266	0.441017	0.439139	0.413411	0.421932	0.439298	0.427394	0.379152	0.446814	0.430417	0.425211	0.392801	0.43387	0.455858	0.440055	0.414077	0.431054	0.348174	0.440551	0.442639	0.426741	0.436285	0.428886	0.425191
O14526-2;O14526;O14526-3	42	FCH domain only protein 1	FCHO1	0.442333	0.430213	0.451698	0.378075	0.400983	0.325682	0.357641	0.372586	0.370972	0.438209	0.418918	0.417493	0.435615	0.411176	0.334468	0.435347	0.393539	0.420468	0.429977	0.432094	0.448516	0.413417	0.419837	0.425846	0.254998	0.367292	0.403614	0.397435	0.384327	0.439475	0.382578
O14530;O14530-2	164	Thioredoxin domain-containing protein 9	TXNDC9	0.280815	0.275332	0.424341	0.198295	0.241422	0.0701901	0.101174	0.171988	0.141972	0.192374	0.283885	0.443818	0.328901	0.38308	0.280706	0.303924	0.406276	0.449709	0.287484	0.383248	0.388418	0.403831	0.364012	0.367927	0.112308	0.404362	0.346386	0.412286	0.400235	0.241698	0.24983
O14531	72	Dihydropyrimidinase-related protein 4	DPYSL4	0.435694	0.438355	0.404771	0.349341	0.502624	0.546143	0.464111	0.494213	0.464853	0.284267	0.444392	0.446592	0.298095	0.353508	0.328722	0.35366	0.258871	0.336982	0.257048	0.382299	0.313172	0.395553	0.385474	0.443515	0.127952	0.197507	0.38476	0.457881	0.214313	0.328217	0.343344
O14545	148	TRAF-type zinc finger domain-containing protein 1	TRAFD1	0.311681	0.342437	0.39699	0.222855	0.2231	0.0359125	0.0570149	0.205611	0.135714	0.302327	0.227177	0.362183	0.353661	0.235969	0.189036	0.345225	0.313059	0.386914	0.240425	0.350671	0.371435	0.383104	0.347135	0.251444	0.0655283	0.337369	0.287643	0.329336	0.321249	0.330671	0.266879
O14548	126	Cytochrome c oxidase subunit 7A-related protein, mitochondrial	COX7A2L	0.46292	0.368926	0.498565	0.455068	0.40546	0.135453	0.148867	0.363514	0.291879	0.284707	0.322502	0.372499	0.347136	0.301315	0.288916	0.369457	0.348377	0.410202	0.388226	0.467367	0.409332	0.341405	0.451382	0.317776	0.0997077	0.145478	0.386662	0.397132	0.182603	0.245482	0.278238
O14558	40	Heat shock protein beta-6	HSPB6	0.476388	0.469478	0.441832	0.356618	0.434274	0.484172	0.485162	0.441949	0.474688	0.479492	0.454409	0.396645	0.485037	0.446549	0.445887	0.464103	0.442203	0.394042	0.486257	0.448947	0.430628	0.373852	0.435512	0.417666	0.37429	0.388328	0.45506	0.385066	0.282445	0.533424	0.385584
O14561	176	Acyl carrier protein, mitochondrial	NDUFAB1	0.468518	0.395013	0.450577	0.333008	0.474675	0.241828	0.27675	0.393805	0.470437	0.390846	0.537826	0.519332	0.439944	0.368989	0.28815	0.186078	0.257053	0.291169	0.255486	0.459394	0.36698	0.39783	0.359884	0.430816	0.0586014	0.0911081	0.437734	0.407733	0.129969	0.437831	0.306335
O14562	159	Ubiquitin domain-containing protein UBFD1	UBFD1	0.382359	0.283706	0.480947	0.276452	0.269193	0.0888246	0.112384	0.229164	0.158155	0.308039	0.294031	0.429179	0.417077	0.309497	0.241712	0.374835	0.365002	0.417456	0.329568	0.40208	0.444212	0.381665	0.391446	0.287823	0.123407	0.259735	0.305212	0.346541	0.253545	0.34636	0.267135
O14569	47	Cytochrome b561 domain-containing protein 2	CYB561D2	0.4693	0.428095	0.448728	0.428114	0.460445	0.487724	0.474168	0.470196	0.481765	0.416876	0.464073	0.430186	0.438944	0.442852	0.432514	0.440929	0.429116	0.426426	0.451345	0.46118	0.414106	0.406665	0.441761	0.443233	0.275937	0.359198	0.44786	0.41488	0.321101	0.414326	0.426577
O14578-4	161	Citron Rho-interacting kinase	CIT	0.293673	0.348742	0.405245	0.215353	0.205973	0.0334951	0.0788986	0.194355	0.118562	0.26232	0.220159	0.329502	0.386879	0.319451	0.268704	0.267914	0.390009	0.398676	0.292372	0.387293	0.408593	0.425671	0.313634	0.344094	0.116252	0.346854	0.387704	0.34082	0.37901	0.349384	0.27598
O14579;O14579-3;O14579-2	269	Coatomer subunit epsilon	COPE	0.496568	0.349821	0.612384	0.244248	0.340893	0.047917	0.0776836	0.180428	0.186334	0.432439	0.453574	0.487267	0.572505	0.362605	0.149992	0.248981	0.283062	0.314524	0.28532	0.430298	0.35578	0.30886	0.712268	0.382827	0.085476	0.0843464	0.335477	0.42938	0.0721621	0.383273	0.164777
O14593	44	DNA-binding protein RFXANK	RFXANK	0.404507	0.381848	0.41746	0.371862	0.367078	0.301326	0.30377	0.402909	0.357035	0.329581	0.359987	0.417585	0.350337	0.364878	0.353975	0.429728	0.417733	0.435517	0.385685	0.405088	0.426202	0.411729	0.4107	0.371803	0.234079	0.457631	0.397023	0.412341	0.386844	0.344103	0.376792
O14617-5;O14617;O14617-4;O14617-2;O14617-3	253	AP-3 complex subunit delta-1	AP3D1	0.428321	0.369887	0.534133	0.248651	0.322156	0.0851405	0.122138	0.230287	0.278855	0.219321	0.334699	0.465507	0.297709	0.284726	0.133248	0.312519	0.236011	0.311505	0.141255	0.349586	0.273808	0.419293	0.481988	0.395982	0.0457638	0.121386	0.295229	0.777625	0.161307	0.265415	0.146536
O14618	191	Copper chaperone for superoxide dismutase	CCS	0.55534	0.420976	0.40716	0.19681	0.419804	0.284081	0.246995	0.381943	0.370013	0.347271	0.395984	0.3704	0.41752	0.28698	0.147899	0.322439	0.210076	0.246541	0.179996	0.344078	0.25347	0.386042	0.367939	0.323062	0.0267627	0.104381	0.357003	0.369076	0.0926543	0.460078	0.306413
O14639-6	96	Actin-binding LIM protein 1	ABLIM1	0.471111	0.4904	0.409729	0.28284	0.397024	0.44306	0.458418	0.404973	0.427903	0.424102	0.368898	0.334329	0.433442	0.364727	0.246827	0.451087	0.367547	0.3298	0.360113	0.418893	0.347804	0.337511	0.386876	0.373708	0.164746	0.34274	0.403154	0.374305	0.19823	0.530479	0.274244
O14641	64	Segment polarity protein dishevelled homolog DVL-2	DVL2	0.405584	0.399121	0.468476	0.402803	0.403987	0.299733	0.298241	0.385797	0.377938	0.382069	0.386212	0.440923	0.4189	0.429944	0.388668	0.382081	0.438509	0.441142	0.369856	0.435324	0.434647	0.431218	0.457364	0.430861	0.410375	0.40687	0.434572	0.448696	0.402371	0.354075	0.388636
O14646-2;O14646	204	Chromodomain-helicase-DNA-binding protein 1	CHD1	0.325705	0.317468	0.437659	0.273668	0.253213	0.0336894	0.0526097	0.186234	0.136523	0.256915	0.264684	0.431832	0.342086	0.30215	0.326269	0.239729	0.503068	0.469364	0.281532	0.438999	0.44558	0.526499	0.335557	0.363574	0.145684	0.172103	0.408834	0.354661	0.254711	0.243506	0.274778
O14647;O14647-2	150	Chromodomain-helicase-DNA-binding protein 2	CHD2	0.490946	0.457622	0.441046	0.282399	0.395107	0.119503	0.164347	0.289012	0.30492	0.4046	0.375896	0.387619	0.440199	0.307021	0.212966	0.290606	0.273762	0.326191	0.267655	0.436001	0.362463	0.474512	0.33081	0.369811	0.068548	0.133231	0.461516	0.327403	0.168832	0.493133	0.347933
O14653;O14653-2;O14653-3	165	Golgi SNAP receptor complex member 2	GOSR2	0.494407	0.339184	0.493276	0.188893	0.269173	0.081244	0.150747	0.217978	0.211257	0.466682	0.428425	0.444288	0.506492	0.37162	0.219394	0.379431	0.351331	0.3701	0.3885	0.428997	0.367944	0.312462	0.497786	0.359653	0.111248	0.127257	0.353301	0.379045	0.118575	0.352591	0.201385
O14656	182	Torsin-1A	TOR1A	0.441483	0.295122	0.456527	0.226697	0.281029	0.0534359	0.111314	0.226058	0.186416	0.386143	0.293829	0.38144	0.408622	0.284607	0.203091	0.357954	0.287779	0.332511	0.277784	0.368679	0.401072	0.256062	0.418197	0.232133	0.0833564	0.254603	0.266396	0.319301	0.150991	0.279702	0.198386
O14657	125	Torsin-1B	TOR1B	0.470485	0.313317	0.465064	0.355715	0.487753	0.253502	0.229468	0.400318	0.396773	0.28002	0.432555	0.438427	0.383944	0.345208	0.267686	0.286976	0.368472	0.385113	0.327783	0.431569	0.380934	0.355602	0.412169	0.40611	0.104429	0.227431	0.385632	0.382633	0.171751	0.333642	0.286013
O14662	133	Syntaxin-16	STX16	0.463853	0.3441	0.462372	0.298323	0.394812	0.142062	0.150487	0.390505	0.283571	0.427932	0.407441	0.419538	0.491694	0.351648	0.32283	0.294089	0.357678	0.358436	0.322161	0.455881	0.436156	0.36796	0.394336	0.364208	0.131963	0.223063	0.376548	0.31878	0.152778	0.343006	0.30917
O14672	214	Disintegrin and metalloproteinase domain-containing protein 10	ADAM10	0.459774	0.437817	0.398755	0.27301	0.307011	0.12792	0.125192	0.244054	0.264962	0.188057	0.259416	0.381034	0.255878	0.265504	0.189673	0.315667	0.258786	0.313163	0.132319	0.337531	0.287381	0.439852	0.305909	0.34193	0.0378177	0.110057	0.334716	0.489797	0.107156	0.257402	0.189989
O14681;O14681-3	82	Etoposide-induced protein 2.4 homolog	EI24	0.469891	0.391117	0.462376	0.301411	0.457894	0.420281	0.410547	0.410674	0.429206	0.357474	0.431702	0.373546	0.418659	0.435883	0.357294	0.428455	0.385536	0.366348	0.405462	0.448823	0.422046	0.334185	0.3982	0.421131	0.138385	0.305508	0.425627	0.409685	0.166484	0.37836	0.317657
O14683	67	Tumor protein p53-inducible protein 11	TP53I11	0.441278	0.386979	0.416852	0.486246	0.445054	0.41823	0.354359	0.434216	0.446902	0.286448	0.366857	0.398139	0.337225	0.390401	0.379767	0.419527	0.458459	0.449086	0.342716	0.405989	0.42729	0.452616	0.407537	0.392875	0.150448	0.384873	0.408503	0.450989	0.30169	0.309574	0.353323
O14686;O14686-3	106	Histone-lysine N-methyltransferase 2D	KMT2D	0.432044	0.408586	0.408852	0.396632	0.43553	0.26365	0.288935	0.418182	0.361557	0.327627	0.363127	0.395648	0.36609	0.338058	0.291136	0.317958	0.370619	0.389075	0.323729	0.426961	0.424596	0.487695	0.359959	0.383688	0.13452	0.270893	0.432573	0.376368	0.320984	0.433367	0.405127
O14715;Q99666-2	57	RANBP2-like and GRIP domain-containing protein 8;RANBP2-like and GRIP domain-containing protein 5/6	RGPD8;RGPD5	0.42436	0.408295	0.419771	0.399104	0.427161	0.400858	0.396327	0.42891	0.436809	0.420331	0.435945	0.424903	0.434682	0.406318	0.337455	0.395075	0.440039	0.42215	0.375508	0.433307	0.406595	0.427766	0.408445	0.425225	0.374331	0.412182	0.421234	0.418061	0.383687	0.408595	0.406784
O14727-4;O14727;O14727-5;O14727-3;O14727-2	113	Apoptotic protease-activating factor 1	APAF1	0.405529	0.423839	0.465746	0.247035	0.303746	0.126518	0.171687	0.298065	0.232216	0.298355	0.356768	0.409976	0.358534	0.353183	0.274294	0.390645	0.370754	0.368755	0.300023	0.402719	0.34259	0.377234	0.426152	0.39121	0.103826	0.183326	0.402393	0.436419	0.171574	0.328238	0.2739
O14730	39	Serine/threonine-protein kinase RIO3	RIOK3	0.45293	0.386958	0.433217	0.381145	0.443488	0.431501	0.437079	0.420174	0.419823	0.38778	0.44077	0.429994	0.394872	0.439163	0.360369	0.433509	0.421399	0.421327	0.421875	0.416966	0.427824	0.390123	0.437754	0.429962	0.241423	0.381591	0.447888	0.444305	0.345814	0.385468	0.364281
O14732;O14732-2	49	Inositol monophosphatase 2	IMPA2	0.428284	0.472387	0.413483	0.377322	0.454814	0.409886	0.427798	0.437754	0.430504	0.397736	0.41645	0.415373	0.399588	0.411071	0.340193	0.417276	0.396446	0.41626	0.397767	0.427999	0.400518	0.453811	0.393994	0.43937	0.240995	0.394697	0.455044	0.406759	0.402236	0.438628	0.443083
O14733-2	66	Dual specificity mitogen-activated protein kinase kinase 7	MAP2K7	0.424748	0.383075	0.415874	0.374244	0.420427	0.357511	0.376056	0.373621	0.397185	0.389464	0.401553	0.417392	0.412943	0.404964	0.387217	0.3927	0.38911	0.389708	0.350352	0.409224	0.423625	0.435107	0.407838	0.415261	0.225231	0.404314	0.384857	0.406659	0.347113	0.418148	0.386636
O14734	137	Acyl-coenzyme A thioesterase 8	ACOT8	0.551534	0.403064	0.403941	0.298663	0.42069	0.391917	0.400765	0.529993	0.472995	0.398687	0.478957	0.451269	0.390209	0.297473	0.177499	0.288356	0.184569	0.249692	0.247876	0.421898	0.286903	0.389397	0.360357	0.390619	0.0426513	0.110705	0.35034	0.418068	0.116406	0.444968	0.351687
O14735;O14735-3	159	CDP-diacylglycerol--inositol 3-phosphatidyltransferase	CDIPT	0.571034	0.429234	0.413476	0.199587	0.410518	0.29797	0.307889	0.451915	0.474386	0.393364	0.458774	0.422492	0.395391	0.302708	0.183557	0.294714	0.198471	0.226826	0.262852	0.417562	0.290745	0.383466	0.35166	0.365344	0.0247476	0.0755398	0.372454	0.383733	0.0724493	0.468278	0.307973
O14737;O14737-2	235	Programmed cell death protein 5	PDCD5	0.392401	0.382295	0.484919	0.134221	0.347934	0.101704	0.14685	0.232257	0.22962	0.393137	0.416339	0.414363	0.532343	0.433338	0.39915	0.200866	0.307768	0.32572	0.283191	0.478523	0.410113	0.389621	0.348141	0.590138	0.127403	0.107398	0.473124	0.352567	0.109066	0.443502	0.177278
O14744;O14744-2;O14744-5;O14744-3;O14744-4	272	Protein arginine N-methyltransferase 5;Protein arginine N-methyltransferase 5, N-terminally processed	PRMT5	0.385169	0.330073	0.532725	0.336405	0.466832	0.069804	0.0856889	0.241034	0.291312	0.349803	0.531838	0.562182	0.414058	0.411191	0.301009	0.1697	0.267052	0.360179	0.193678	0.459442	0.394321	0.429051	0.379912	0.604427	0.0966909	0.102796	0.381684	0.485311	0.13331	0.342399	0.195879
O14745;O14745-2	264	Na(+)/H(+) exchange regulatory cofactor NHE-RF1	SLC9A3R1	0.351012	0.277434	0.411952	0.259828	0.235574	0.0664375	0.0808164	0.249483	0.177292	0.201015	0.189734	0.347139	0.278302	0.231349	0.206639	0.248058	0.358314	0.341228	0.158345	0.323716	0.346164	0.445811	0.330389	0.248244	0.0545016	0.266798	0.271275	0.37729	0.316118	0.261295	0.279584
O14757;O14757-3;O14757-2	91	Serine/threonine-protein kinase Chk1	CHEK1	0.352329	0.446067	0.416493	0.280694	0.297914	0.150299	0.200626	0.264162	0.211098	0.308212	0.315887	0.415699	0.38058	0.369224	0.40323	0.343364	0.399733	0.418135	0.350301	0.420055	0.411959	0.428691	0.342003	0.391538	0.199568	0.376604	0.416268	0.396101	0.47802	0.338175	0.335145
O14763-2;O14763	41	Tumor necrosis factor receptor superfamily member 10B	TNFRSF10B	0.462939	0.410861	0.460923	0.43373	0.462156	0.452113	0.412869	0.445891	0.459079	0.409269	0.449943	0.424488	0.416596	0.441277	0.425614	0.452173	0.453788	0.437469	0.439138	0.446825	0.45877	0.406979	0.448255	0.438523	0.450672	0.389684	0.439627	0.418645	0.299685	0.347986	0.36898
O14772;O14772-2	90	Fucose-1-phosphate guanylyltransferase	FPGT	0.478775	0.462378	0.415217	0.314998	0.426996	0.329335	0.357745	0.373762	0.414185	0.336954	0.425957	0.446035	0.348137	0.340658	0.226381	0.341468	0.287837	0.33526	0.291145	0.398866	0.308665	0.448011	0.365753	0.421379	0.0768023	0.180515	0.415019	0.465287	0.237636	0.461067	0.380993
O14773;O14773-2	211	Tripeptidyl-peptidase 1	TPP1	0.451033	0.363796	0.405627	0.177571	0.255816	0.0664484	0.105876	0.17185	0.16603	0.270599	0.202023	0.266157	0.296078	0.21454	0.115843	0.408895	0.261945	0.25334	0.185477	0.29179	0.292442	0.253578	0.374717	0.183466	0.0283678	0.250839	0.243654	0.340577	0.120455	0.432775	0.176754
O14776-2;O14776	278	Transcription elongation regulator 1	TCERG1	0.324524	0.273121	0.457828	0.298727	0.334044	0.046762	0.0597909	0.206718	0.194573	0.25564	0.345652	0.46589	0.38853	0.299646	0.349308	0.136242	0.51713	0.531784	0.249916	0.511623	0.408692	0.686627	0.288246	0.476692	0.101137	0.163459	0.50495	0.416705	0.350038	0.315817	0.342447
O14777	131	Kinetochore protein NDC80 homolog	NDC80	0.286861	0.331198	0.408259	0.205824	0.21809	0.0577022	0.0806164	0.163568	0.138405	0.224887	0.249926	0.389078	0.346479	0.326879	0.233355	0.302923	0.400713	0.436197	0.271768	0.378615	0.417618	0.402085	0.33662	0.319943	0.142996	0.57814	0.306649	0.374996	0.510766	0.304339	0.277233
O14786;O14786-3;O14786-2	118	Neuropilin-1	NRP1	0.450814	0.332171	0.435884	0.378004	0.415521	0.325995	0.285671	0.404839	0.38984	0.324961	0.362201	0.390769	0.369708	0.359118	0.337358	0.349682	0.394853	0.399942	0.312219	0.381782	0.429559	0.376351	0.399095	0.390083	0.211145	0.344162	0.36001	0.399823	0.223611	0.327624	0.283881
O14787-2;O14787	215	Transportin-2	TNPO2	0.458235	0.381432	0.423349	0.174363	0.375671	0.291405	0.265873	0.329217	0.361663	0.349545	0.496652	0.440941	0.474492	0.323069	0.149488	0.238194	0.213703	0.258984	0.211658	0.414118	0.299531	0.388587	0.352201	0.392159	0.0381757	0.0876686	0.38304	0.401128	0.0929034	0.482887	0.230272
O14791;O14791-2;O14791-3	47	Apolipoprotein L1	APOL1	0.465851	0.466896	0.378431	0.420838	0.46368	0.481813	0.457662	0.468871	0.467382	0.37612	0.3514	0.361307	0.352321	0.33805	0.413469	0.455797	0.368959	0.358947	0.261401	0.345415	0.390808	0.424644	0.383087	0.377226	0.196065	0.350826	0.431193	0.447865	0.354591	0.382472	0.362806
O14795;O14795-2	34	Protein unc-13 homolog B	UNC13B	0.458626	0.440331	0.441902	0.47877	0.465494	0.489445	0.465994	0.454111	0.47388	0.443344	0.445157	0.418378	0.449517	0.45542	0.410949	0.44721	0.437189	0.439639	0.434928	0.439207	0.43709	0.428281	0.440025	0.436042	0.374323	0.412193	0.441597	0.427198	0.398058	0.438236	0.435359
O14802	186	DNA-directed RNA polymerase III subunit RPC1	POLR3A	0.380964	0.37268	0.423104	0.313647	0.470694	0.255051	0.243812	0.374071	0.349287	0.246512	0.38029	0.443935	0.312587	0.314911	0.397733	0.201602	0.250682	0.320829	0.206521	0.460797	0.342716	0.489989	0.285144	0.52572	0.0599888	0.0994884	0.403642	0.46904	0.167389	0.331655	0.281223
O14818	280	Proteasome subunit alpha type-7	PSMA7	0.52635	0.341207	0.644477	0.226864	0.356808	0.0504536	0.0824733	0.21808	0.213527	0.921056	0.620429	0.533185	0.666789	0.411636	0.169538	0.212106	0.272618	0.289462	0.226215	0.466241	0.402163	0.359002	0.46937	0.446236	0.102816	0.076982	0.378187	0.366175	0.064147	0.407593	0.181208
O14828;O14828-2	205	Secretory carrier-associated membrane protein 3	SCAMP3	0.416465	0.331258	0.509134	0.237689	0.300538	0.0838025	0.11405	0.288425	0.247552	0.320658	0.314832	0.364593	0.450269	0.304441	0.189551	0.304418	0.320291	0.342645	0.261965	0.41681	0.405369	0.341609	0.419837	0.283051	0.0562711	0.136805	0.318819	0.393227	0.100658	0.300386	0.191957
O14841	89	5-oxoprolinase	OPLAH	0.437673	0.482721	0.399113	0.398955	0.421666	0.459642	0.466113	0.419907	0.419258	0.342639	0.351115	0.38442	0.367991	0.374778	0.288917	0.420541	0.389795	0.37213	0.343339	0.411702	0.357772	0.417665	0.395038	0.399314	0.109147	0.351506	0.407026	0.443822	0.307924	0.441944	0.355369
O14874;O14874-2;O14874-3	151	[3-methyl-2-oxobutanoate dehydrogenase [lipoamide]] kinase, mitochondrial	BCKDK	0.51622	0.419413	0.400891	0.324705	0.490723	0.477439	0.379975	0.500159	0.47111	0.252033	0.400822	0.395498	0.290567	0.263985	0.17686	0.268515	0.18578	0.263795	0.209804	0.388339	0.280705	0.39439	0.3285	0.344798	0.0229643	0.0971996	0.38418	0.385281	0.0923404	0.38113	0.335106
O14879	102	Interferon-induced protein with tetratricopeptide repeats 3	IFIT3	0.373241	0.418218	0.423274	0.309517	0.271088	0.114324	0.171583	0.289039	0.20683	0.351402	0.284674	0.395662	0.345622	0.314141	0.225443	0.393495	0.340379	0.37867	0.301957	0.379118	0.368268	0.376071	0.360871	0.290039	0.0729588	0.352447	0.314549	0.392362	0.398903	0.357701	0.311741
O14880	177	Microsomal glutathione S-transferase 3	MGST3	0.4882	0.544275	0.369604	0.184371	0.34584	0.382005	0.378703	0.462352	0.362838	0.337679	0.364305	0.356124	0.32115	0.279819	0.147358	0.388611	0.181853	0.204818	0.228558	0.3944	0.249369	0.349504	0.305008	0.338826	0.0329401	0.103338	0.37027	0.333898	0.0636411	0.477619	0.292163
O14893;O14893-3;O14893-2	103	Gem-associated protein 2	GEMIN2	0.45665	0.410597	0.452899	0.274427	0.381436	0.23506	0.234244	0.363055	0.31186	0.338185	0.417603	0.474793	0.440011	0.415323	0.36384	0.307452	0.330617	0.389454	0.315189	0.450837	0.415074	0.462634	0.380055	0.444872	0.149985	0.19937	0.411122	0.404474	0.228597	0.373071	0.421616
O14896;O14896-2	64	Interferon regulatory factor 6	IRF6	0.381391	0.446654	0.409338	0.390595	0.397767	0.315098	0.309161	0.374376	0.355172	0.238176	0.329471	0.433604	0.266366	0.376784	0.362724	0.436357	0.418492	0.441927	0.32883	0.396114	0.369943	0.506592	0.392878	0.409903	0.131779	0.4397	0.425945	0.502807	0.478293	0.289633	0.447555
O14907	162	Tax1-binding protein 3	TAX1BP3	0.448536	0.444389	0.38865	0.152996	0.426691	0.582972	0.598659	0.524137	0.407491	0.362268	0.439885	0.409326	0.412627	0.340164	0.321658	0.29679	0.18623	0.230413	0.223579	0.392572	0.252639	0.331346	0.340376	0.448158	0.069428	0.13045	0.385275	0.387694	0.110585	0.572896	0.299536
O14908	150	PDZ domain-containing protein GIPC1	GIPC1	0.39259	0.304365	0.454394	0.29039	0.394372	0.388862	0.354485	0.401264	0.349155	0.399265	0.44816	0.429522	0.446913	0.387667	0.338519	0.364726	0.373457	0.38948	0.30172	0.392245	0.394843	0.379886	0.425814	0.454331	0.279953	0.378463	0.300524	0.390189	0.238313	0.328738	0.268637
O14910	69	Protein lin-7 homolog A	LIN7A	0.33496	0.356317	0.406996	0.250198	0.223215	0.0472199	0.0986903	0.209874	0.157722	0.30753	0.228578	0.335365	0.355955	0.318598	0.198457	0.413011	0.349112	0.389577	0.357001	0.38038	0.401835	0.357914	0.365179	0.240494	0.0735333	0.56553	0.295566	0.332339	0.424665	0.354106	0.341496
O14920;O14920-2;O14920-4	179	Inhibitor of nuclear factor kappa-B kinase subunit beta	IKBKB	0.323893	0.355507	0.466044	0.23285	0.248121	0.0430274	0.0617559	0.197989	0.14873	0.184613	0.196685	0.347361	0.247882	0.251875	0.179722	0.46203	0.269751	0.381613	0.238406	0.350799	0.38653	0.375411	0.369912	0.309116	0.0850075	0.317139	0.297769	0.452055	0.268389	0.237006	0.218945
O14925	156	Mitochondrial import inner membrane translocase subunit Tim23	TIMM23	0.36351	0.325791	0.447722	0.328884	0.314708	0.0682284	0.0823759	0.214512	0.159521	0.2055	0.312942	0.404995	0.34284	0.339994	0.378658	0.287507	0.387189	0.412781	0.354661	0.435939	0.460145	0.315447	0.410024	0.360342	0.0991152	0.216778	0.382746	0.369049	0.185799	0.233786	0.211252
O14929;O14929-2	258	Histone acetyltransferase type B catalytic subunit	HAT1	0.206361	0.208807	0.413581	0.163285	0.144234	0.00975963	0.0194366	0.113154	0.0582999	0.143545	0.147019	0.334025	0.233572	0.212657	0.113633	0.252317	0.390633	0.440795	0.204688	0.349708	0.390301	0.418729	0.311516	0.229114	0.0455672	0.678051	0.296495	0.340836	0.527035	0.199396	0.21892
O14933;O14933-2	163	Ubiquitin/ISG15-conjugating enzyme E2 L6	UBE2L6	0.306016	0.273272	0.402077	0.189103	0.199597	0.0218523	0.0412023	0.159108	0.0932956	0.247672	0.181593	0.300495	0.325846	0.256232	0.145302	0.342484	0.333999	0.355272	0.270738	0.331026	0.383001	0.283199	0.358703	0.211255	0.0378535	0.569556	0.253289	0.276872	0.252498	0.259056	0.20453
O14936-3;O14936;O14936-4;O14936-6;O14936-2;O14936-5	141	Peripheral plasma membrane protein CASK	CASK	0.412983	0.361605	0.455954	0.212906	0.295451	0.197637	0.238412	0.296653	0.247178	0.373324	0.319792	0.348624	0.437678	0.376362	0.24948	0.396553	0.317277	0.334533	0.345362	0.424576	0.37144	0.291787	0.375203	0.311821	0.128847	0.359336	0.328841	0.334074	0.221892	0.435576	0.233727
O14939;O14939-4	45	Phospholipase D2	PLD2	0.419311	0.456655	0.424014	0.382472	0.413125	0.376729	0.39252	0.385843	0.398003	0.399633	0.39833	0.40746	0.407248	0.407914	0.385393	0.473654	0.42852	0.40193	0.39299	0.415892	0.390881	0.3966	0.425545	0.419152	0.247252	0.375713	0.421839	0.436047	0.338437	0.426698	0.349851
O14949	205	Cytochrome b-c1 complex subunit 8	UQCRQ	0.526973	0.374812	0.400269	0.281039	0.589098	0.611616	0.571698	0.634113	0.635859	0.325655	0.417898	0.401921	0.333302	0.271923	0.213818	0.207814	0.183329	0.228723	0.173848	0.417606	0.303226	0.368908	0.323185	0.385022	0.0476752	0.0668521	0.36702	0.371838	0.0538497	0.415032	0.258439
O14950	284	Myosin regulatory light chain 12B	MYL12B	0.521313	0.796278	0.440032	0.170328	0.357467	0.119543	0.162289	0.250543	0.258072	0.327361	0.323936	0.34736	0.389268	0.261762	0.146459	0.416048	0.19818	0.197497	0.142191	0.361481	0.271423	0.336426	0.325492	0.330428	0.0224641	0.0613101	0.447467	0.414657	0.0396668	0.490929	0.170076
O14957	61	Cytochrome b-c1 complex subunit 10	UQCR11	0.484448	0.385768	0.422341	0.400151	0.504056	0.534707	0.532311	0.526452	0.515195	0.429379	0.442656	0.40477	0.411332	0.403009	0.392434	0.358462	0.364829	0.359528	0.37195	0.44546	0.401775	0.419519	0.402863	0.4415	0.149057	0.278684	0.460227	0.41844	0.256227	0.453114	0.341595
O14964;O14964-2	265	Hepatocyte growth factor-regulated tyrosine kinase substrate	HGS	0.382595	0.344168	0.541279	0.181761	0.282933	0.0562985	0.0955732	0.180023	0.186021	0.29499	0.278324	0.365285	0.405751	0.279869	0.152669	0.275278	0.306582	0.360091	0.193636	0.364459	0.330212	0.414523	0.459156	0.367984	0.0805867	0.153175	0.327164	0.472192	0.152019	0.399863	0.158579
O14965	87	Aurora kinase A	AURKA	0.411418	0.359462	0.400976	0.339741	0.365039	0.349751	0.353308	0.405006	0.364365	0.399638	0.419017	0.455052	0.411906	0.373653	0.35361	0.369138	0.391388	0.417368	0.350154	0.431001	0.405427	0.433277	0.355043	0.413799	0.227924	0.431536	0.375806	0.382025	0.402198	0.385497	0.409137
O14966;O14966-2;O14966-3	128	Ras-related protein Rab-7L1	RAB29	0.492048	0.464829	0.401764	0.260881	0.53532	0.61239	0.518696	0.602364	0.55565	0.296061	0.472487	0.430293	0.343705	0.320438	0.24125	0.304335	0.15885	0.244807	0.21798	0.428434	0.304849	0.365118	0.331078	0.407993	0.0565889	0.078754	0.368323	0.437898	0.0766678	0.371492	0.310161
O14972;O14972-2	164	Down syndrome critical region protein 3	DSCR3	0.497797	0.3839	0.499467	0.274304	0.30496	0.0840156	0.102744	0.226444	0.253548	0.285706	0.371972	0.415087	0.369584	0.336605	0.14429	0.483217	0.285884	0.339828	0.295387	0.40123	0.344805	0.320303	0.40054	0.334973	0.0667275	0.161863	0.35479	0.452415	0.118153	0.289222	0.255142
O14974;O14974-3;O14974-5;O14974-2	260	Protein phosphatase 1 regulatory subunit 12A	PPP1R12A	0.420156	0.368857	0.40463	0.253816	0.388946	0.20315	0.19912	0.305813	0.301093	0.186982	0.357683	0.415375	0.256217	0.254127	0.210811	0.270081	0.26145	0.336514	0.109332	0.383489	0.290466	0.478135	0.298727	0.446067	0.0376514	0.0941178	0.41062	0.566282	0.0901995	0.313351	0.156123
O14975;O14975-2	95	Very long-chain acyl-CoA synthetase	SLC27A2	0.442253	0.387909	0.409664	0.411946	0.422986	0.410947	0.396413	0.431472	0.420824	0.401003	0.367015	0.390511	0.403211	0.373712	0.328646	0.377532	0.394296	0.372199	0.291837	0.384296	0.42063	0.400564	0.388241	0.366736	0.141741	0.411115	0.335669	0.403624	0.381059	0.404958	0.371358
O14976;O14976-2	225	Cyclin-G-associated kinase	GAK	0.400965	0.377857	0.517681	0.22119	0.317335	0.107709	0.129133	0.256513	0.276022	0.261793	0.340467	0.40655	0.38677	0.294522	0.171908	0.315088	0.262988	0.334219	0.23158	0.393021	0.293465	0.368172	0.453242	0.400346	0.072096	0.102841	0.313097	0.555346	0.10793	0.292296	0.168902
O14979	284	Heterogeneous nuclear ribonucleoprotein D-like	HNRNPDL	0.282183	0.305759	0.521405	0.179627	0.253165	0.0326455	0.0879516	0.163982	0.10477	0.238307	0.228303	0.305804	0.364093	0.287319	0.185823	0.318858	0.5351	0.542196	0.64072	0.561134	0.482325	0.328688	0.344725	0.274169	0.0914083	0.172864	0.375807	0.331955	0.163764	0.279919	0.222899
O14979-3;O14979-2	109	Heterogeneous nuclear ribonucleoprotein D-like	HNRNPDL	0.364258	0.362973	0.487836	0.229645	0.277897	0.0659519	0.129154	0.223264	0.16646	0.327057	0.284551	0.346364	0.400334	0.3498	0.308627	0.432528	0.555473	0.519829	0.534117	0.507971	0.542805	0.38811	0.385793	0.318784	0.221787	0.26042	0.414075	0.352055	0.277605	0.299185	0.300558
O14980	289	Exportin-1	XPO1	0.38922	0.319149	0.615781	0.253632	0.357515	0.0259893	0.0453169	0.157518	0.171385	0.374345	0.432897	0.477129	0.50736	0.388499	0.201707	0.213136	0.424087	0.471961	0.319148	0.522316	0.475302	0.443958	0.403328	0.443821	0.0730274	0.0972241	0.483023	0.413113	0.10959	0.335224	0.17929
O14981	185	TATA-binding protein-associated factor 172	BTAF1	0.363834	0.345206	0.481165	0.291321	0.297511	0.0442838	0.0618759	0.159809	0.139181	0.209673	0.276446	0.453383	0.336225	0.285188	0.263476	0.26601	0.43519	0.450104	0.270109	0.403968	0.366364	0.445197	0.399919	0.350244	0.0824997	0.153947	0.477793	0.462887	0.232864	0.287667	0.226806
O15013-4;O15013-6;O15013;O15013-7;O15013-5	85	Rho guanine nucleotide exchange factor 10	ARHGEF10	0.423956	0.401132	0.461087	0.310399	0.406329	0.372867	0.321119	0.385787	0.375595	0.359271	0.418505	0.39563	0.437377	0.428539	0.37269	0.476764	0.39856	0.38634	0.370332	0.406037	0.381279	0.382897	0.429562	0.473472	0.246744	0.359764	0.441684	0.418578	0.226133	0.359839	0.317407
O15014	83	Zinc finger protein 609	ZNF609	0.372888	0.39399	0.428324	0.333078	0.340939	0.197202	0.254075	0.310257	0.27578	0.367417	0.315219	0.358353	0.39462	0.310529	0.259884	0.401146	0.44882	0.445744	0.369407	0.407443	0.391863	0.414552	0.351336	0.316586	0.137598	0.34289	0.36739	0.390722	0.353956	0.359097	0.351737
O15020	148	Spectrin beta chain, non-erythrocytic 2	SPTBN2	0.385104	0.36016	0.418587	0.386623	0.409784	0.368769	0.366861	0.482912	0.39096	0.407049	0.377702	0.411922	0.455654	0.355158	0.329747	0.329429	0.373271	0.393132	0.322199	0.412112	0.372503	0.385074	0.387036	0.391264	0.195346	0.38529	0.355548	0.417846	0.387627	0.419914	0.335495
O15021-3;O15021-2;O15021-1;O15021	63	Microtubule-associated serine/threonine-protein kinase 4	MAST4	0.446502	0.428976	0.462365	0.373905	0.395371	0.293315	0.289003	0.341878	0.35637	0.380312	0.398981	0.411891	0.436348	0.438927	0.41057	0.443685	0.447532	0.424236	0.395739	0.405765	0.41535	0.379288	0.44384	0.413711	0.324819	0.350828	0.451805	0.40917	0.302543	0.410372	0.332117
O15027;O15027-5	270	Protein transport protein Sec16A	SEC16A	0.358174	0.316043	0.456998	0.319525	0.270706	0.054306	0.0834211	0.202579	0.250282	0.278572	0.340779	0.460552	0.375824	0.23067	0.150622	0.213715	0.339176	0.394395	0.174896	0.355706	0.314362	0.417575	0.43695	0.332846	0.0514459	0.14829	0.329779	0.495647	0.171607	0.337762	0.168912
O15031	199	Plexin-B2	PLXNB2	0.456552	0.437961	0.401254	0.154872	0.270916	0.248384	0.263783	0.346594	0.262759	0.246919	0.290868	0.313656	0.322147	0.263815	0.117615	0.455704	0.194468	0.229067	0.174478	0.326479	0.252541	0.291525	0.300926	0.296967	0.0277872	0.208527	0.325048	0.397166	0.0718585	0.34607	0.189538
O15037	44	Protein KHNYN	KHNYN	0.439818	0.386297	0.443183	0.400755	0.421961	0.372363	0.374714	0.385543	0.385194	0.369941	0.42744	0.453885	0.422475	0.411463	0.387093	0.42539	0.407569	0.427898	0.379608	0.418293	0.415208	0.418292	0.458088	0.437293	0.353863	0.413963	0.372101	0.452238	0.428603	0.400604	0.4263
O15040;O15040-2	73	Tectonin beta-propeller repeat-containing protein 2	TECPR2	0.392022	0.403677	0.432892	0.329542	0.277335	0.115009	0.179511	0.260606	0.211413	0.336959	0.344851	0.410474	0.396371	0.339647	0.233726	0.425011	0.376436	0.39893	0.339123	0.377454	0.385985	0.37566	0.441443	0.309074	0.155119	0.374711	0.336701	0.415105	0.338509	0.349822	0.347376
O15042-2;O15042;O15042-3	269	U2 snRNP-associated SURP motif-containing protein	U2SURP	0.303853	0.284485	0.4901	0.259852	0.298335	0.0273919	0.0429993	0.146632	0.118432	0.20419	0.272156	0.377922	0.358044	0.314676	0.327822	0.213025	0.816234	0.709815	0.478273	0.593501	0.496715	0.520088	0.310121	0.431489	0.125294	0.115108	0.57929	0.353902	0.16224	0.232623	0.234355
O15047	135	Histone-lysine N-methyltransferase SETD1A	SETD1A	0.356182	0.41456	0.440839	0.362913	0.349133	0.107994	0.155517	0.284263	0.251394	0.283328	0.329322	0.401129	0.366899	0.275111	0.229344	0.275353	0.413079	0.437366	0.30648	0.440884	0.384885	0.471273	0.315358	0.331763	0.0687094	0.205925	0.468261	0.418449	0.329999	0.370208	0.313578
O15054-1;O15054	98	Lysine-specific demethylase 6B	KDM6B	0.46776	0.461999	0.450488	0.373642	0.397825	0.388379	0.394018	0.458062	0.433623	0.396029	0.414084	0.403154	0.396595	0.361703	0.308824	0.395838	0.300617	0.34621	0.323322	0.413914	0.363069	0.453391	0.379349	0.420181	0.145794	0.221971	0.411452	0.421631	0.26124	0.389093	0.426972
O15056;O15056-2;O15056-3	121	Synaptojanin-2	SYNJ2	0.459376	0.432039	0.509506	0.25103	0.329846	0.122922	0.142695	0.268296	0.264354	0.348559	0.39252	0.441592	0.443055	0.371909	0.267776	0.431991	0.364476	0.402881	0.368906	0.428351	0.357802	0.373469	0.451	0.392106	0.185698	0.210025	0.424101	0.43305	0.200263	0.326518	0.266087
O15061;O15061-2	55	Synemin	SYNM	0.419608	0.414313	0.428415	0.40079	0.425329	0.353346	0.374222	0.398458	0.389268	0.389797	0.403864	0.417306	0.417233	0.39624	0.383268	0.432509	0.423044	0.42681	0.379162	0.408226	0.452182	0.437436	0.394442	0.413956	0.342198	0.424656	0.41757	0.425848	0.441105	0.406641	0.410129
O15063	53	Uncharacterized protein KIAA0355	KIAA0355	0.407028	0.340658	0.445036	0.388513	0.417707	0.320849	0.309691	0.361219	0.373482	0.339362	0.407243	0.455862	0.380782	0.421677	0.417763	0.386229	0.464243	0.449551	0.390399	0.399553	0.425746	0.421262	0.440293	0.446928	0.439808	0.414749	0.414191	0.420228	0.37245	0.353744	0.397146
O15066;O15066-2	120	Kinesin-like protein KIF3B;Kinesin-like protein KIF3B, N-terminally processed	KIF3B	0.427345	0.357243	0.457343	0.264354	0.357879	0.196794	0.209093	0.276047	0.273534	0.327671	0.376482	0.398661	0.419554	0.37641	0.201161	0.394624	0.289103	0.331577	0.277955	0.375223	0.315941	0.318275	0.399361	0.375911	0.120133	0.299049	0.336083	0.40533	0.183192	0.373837	0.26665
O15067	248	Phosphoribosylformylglycinamidine synthase	PFAS	0.354715	0.311021	0.458898	0.261204	0.424583	0.286451	0.281562	0.462807	0.32062	0.245161	0.410749	0.468107	0.322683	0.307941	0.40428	0.159174	0.200222	0.287924	0.139006	0.410633	0.317023	0.458006	0.297578	0.562358	0.0721074	0.125393	0.360319	0.420323	0.170395	0.336288	0.272718
O15084;O15084-4;O15084-1;O15084-2	163	Serine/threonine-protein phosphatase 6 regulatory ankyrin repeat subunit A	ANKRD28	0.426691	0.338982	0.466333	0.282501	0.330156	0.0405708	0.0557444	0.182797	0.189646	0.248379	0.381258	0.487701	0.395061	0.388568	0.245839	0.268418	0.35841	0.421827	0.283272	0.460842	0.431926	0.481648	0.382098	0.421321	0.115484	0.160342	0.413123	0.428704	0.211504	0.358633	0.32285
O15085-2;O15085	76	Rho guanine nucleotide exchange factor 11	ARHGEF11	0.382476	0.399874	0.431559	0.306056	0.318385	0.160852	0.206676	0.277487	0.242556	0.36165	0.336977	0.379597	0.404213	0.379087	0.33296	0.39611	0.39798	0.388679	0.375152	0.430247	0.425798	0.378804	0.351929	0.336893	0.163497	0.465784	0.394048	0.358617	0.367469	0.405303	0.31667
O15091;O15091-2;O15091-4	178	Mitochondrial ribonuclease P protein 3	KIAA0391	0.391681	0.302792	0.429962	0.418779	0.432686	0.0725922	0.0755655	0.249183	0.264458	0.276121	0.327531	0.508887	0.388904	0.327142	0.400682	0.19141	0.323466	0.350163	0.228074	0.43215	0.415242	0.473574	0.367069	0.372745	0.123614	0.152154	0.352038	0.417751	0.344717	0.315722	0.342904
O15111	160	Inhibitor of nuclear factor kappa-B kinase subunit alpha	CHUK	0.324246	0.310921	0.506666	0.263181	0.227815	0.024306	0.06473	0.153967	0.146608	0.265627	0.235313	0.396625	0.391852	0.33996	0.209284	0.306363	0.381976	0.410977	0.2641	0.378952	0.397974	0.347853	0.45515	0.28831	0.142307	0.243744	0.297572	0.450087	0.284634	0.262263	0.227883
O15116	210	U6 snRNA-associated Sm-like protein LSm1	LSM1	0.363423	0.25094	0.508478	0.179584	0.213134	0.0215124	0.0362671	0.158355	0.109451	0.313477	0.253804	0.33862	0.503276	0.346466	0.148111	0.323616	0.364772	0.3896	0.30234	0.381808	0.40288	0.300356	0.438663	0.237534	0.055811	0.227858	0.267366	0.286559	0.145953	0.330895	0.216482
O15117-2;O15117-3;O15117	32	FYN-binding protein	FYB	0.475476	0.460669	0.404151	0.451951	0.441981	0.463417	0.467	0.436773	0.428261	0.405501	0.38113	0.386529	0.395916	0.397389	0.397414	0.491843	0.44676	0.416828	0.328481	0.371972	0.436244	0.436993	0.421658	0.38735	0.262629	0.437867	0.424285	0.44614	0.423932	0.415807	0.381672
O15118;O15118-2	159	Niemann-Pick C1 protein	NPC1	0.514345	0.451231	0.435183	0.224911	0.433023	0.262441	0.296197	0.409501	0.383447	0.368369	0.428573	0.403037	0.352274	0.320667	0.257549	0.353197	0.247489	0.272924	0.279681	0.402628	0.319213	0.337973	0.360922	0.374648	0.0526112	0.119196	0.438651	0.380163	0.0937109	0.454554	0.28627
O15119-2;O15119;O15119-3	32	T-box transcription factor TBX3	TBX3	0.422032	0.432553	0.434425	0.39321	0.411265	0.405682	0.407342	0.418265	0.409322	0.428884	0.412749	0.417136	0.44341	0.415719	0.326567	0.457138	0.403408	0.425881	0.40577	0.424776	0.430856	0.415811	0.411086	0.395346	0.310513	0.464648	0.411872	0.403799	0.447188	0.420964	0.433069
O15120;O15120-2	36	1-acyl-sn-glycerol-3-phosphate acyltransferase beta	AGPAT2	0.450876	0.393329	0.431775	0.433215	0.4482	0.41223	0.391306	0.436412	0.429106	0.384681	0.427395	0.448114	0.39059	0.433498	0.456219	0.434574	0.463545	0.445607	0.397929	0.420652	0.444725	0.454485	0.428405	0.433549	0.310773	0.421027	0.434433	0.444614	0.388159	0.375728	0.394015
O15121	88	Sphingolipid delta(4)-desaturase DES1	DEGS1	0.420816	0.446711	0.437902	0.287122	0.384901	0.291377	0.357564	0.384264	0.403019	0.403253	0.393029	0.361008	0.414666	0.412207	0.426422	0.416971	0.373535	0.345571	0.41419	0.430379	0.417814	0.356391	0.412747	0.40574	0.176766	0.266158	0.481793	0.370203	0.193355	0.382508	0.31247
O15126;O15126-2	184	Secretory carrier-associated membrane protein 1	SCAMP1	0.337724	0.233384	0.454972	0.209295	0.238638	0.0302404	0.0438905	0.191799	0.131957	0.255191	0.206255	0.302715	0.335413	0.268692	0.119044	0.351003	0.313401	0.353041	0.280208	0.340419	0.396459	0.265251	0.37772	0.206145	0.0475121	0.480297	0.225239	0.301704	0.20408	0.238629	0.220639
O15127	181	Secretory carrier-associated membrane protein 2	SCAMP2	0.476746	0.338042	0.459594	0.256957	0.229932	0.0588537	0.0851297	0.231261	0.180697	0.268149	0.247291	0.385576	0.360402	0.338151	0.166275	0.431472	0.304689	0.394844	0.248642	0.363523	0.352981	0.380872	0.44861	0.302306	0.104946	0.193242	0.31229	0.410432	0.129849	0.3146	0.241689
O15143	284	Actin-related protein 2/3 complex subunit 1B	ARPC1B	0.496441	0.43994	0.536733	0.165585	0.254039	0.0565768	0.0874213	0.220728	0.184975	0.345254	0.288883	0.332	0.428178	0.286176	0.115407	0.754833	0.225284	0.28376	0.185328	0.339166	0.374701	0.26197	0.457623	0.333606	0.12004	0.152037	0.254453	0.450867	0.0855315	0.321981	0.120512
O15144	255	Actin-related protein 2/3 complex subunit 2	ARPC2	0.486434	0.403786	0.54881	0.17958	0.244314	0.0363816	0.0525017	0.174358	0.147912	0.215431	0.255807	0.359064	0.30207	0.28718	0.0856359	0.843597	0.292927	0.344658	0.192429	0.336162	0.323569	0.329296	0.464095	0.334294	0.0493311	0.13756	0.290124	0.557345	0.114855	0.275267	0.141373
O15145	266	Actin-related protein 2/3 complex subunit 3	ARPC3	0.547461	0.435357	0.547555	0.1793	0.272161	0.0522559	0.0692836	0.188526	0.17789	0.264763	0.303741	0.334488	0.364936	0.28147	0.075661	0.842711	0.256192	0.295261	0.174493	0.328238	0.30906	0.303915	0.435754	0.322597	0.0430082	0.0866941	0.310671	0.486212	0.05853	0.295451	0.132788
O15155;O15155-2	118	BET1 homolog	BET1	0.509604	0.407857	0.415028	0.374744	0.536106	0.494383	0.40643	0.512465	0.522441	0.320383	0.460955	0.446944	0.349158	0.345597	0.305729	0.327508	0.288578	0.334016	0.234401	0.3832	0.346336	0.411937	0.37891	0.419698	0.117143	0.179536	0.382407	0.452494	0.137729	0.361058	0.330235
O15156;O15156-2	52	Zinc finger and BTB domain-containing protein 7B	ZBTB7B	0.413506	0.391705	0.420832	0.448425	0.421257	0.450128	0.446172	0.452818	0.463816	0.422173	0.407637	0.414019	0.440749	0.39855	0.397041	0.377084	0.415033	0.420196	0.378806	0.413842	0.434838	0.452155	0.401926	0.38133	0.197697	0.404422	0.415231	0.411834	0.394632	0.433393	0.441191
O15160;O15160-2	247	DNA-directed RNA polymerases I and III subunit RPAC1	POLR1C	0.406562	0.327176	0.47665	0.26567	0.42117	0.112045	0.131751	0.264124	0.257297	0.402536	0.450026	0.441308	0.552813	0.372697	0.406609	0.195259	0.326509	0.296266	0.22697	0.442922	0.407257	0.32477	0.345173	0.41321	0.115649	0.0985638	0.426488	0.332712	0.0976978	0.351044	0.156561
O15162-2;O15162	123	Phospholipid scramblase 1	PLSCR1	0.432073	0.436681	0.412332	0.335793	0.361414	0.241057	0.260995	0.396923	0.31726	0.287544	0.390453	0.444228	0.30766	0.333444	0.28611	0.321353	0.282974	0.337499	0.249402	0.402963	0.364243	0.400292	0.348221	0.402776	0.0767291	0.162994	0.385908	0.415399	0.14775	0.326107	0.288678
O15164;O15164-2	143	Transcription intermediary factor 1-alpha	TRIM24	0.376616	0.37316	0.440115	0.39314	0.356159	0.296127	0.268072	0.432971	0.348445	0.33875	0.363995	0.404956	0.359287	0.289383	0.23641	0.314542	0.377598	0.395567	0.282979	0.407686	0.410808	0.421413	0.357928	0.35462	0.168198	0.346388	0.368394	0.398945	0.354615	0.318602	0.32289
O15173;O15173-2	231	Membrane-associated progesterone receptor component 2	PGRMC2	0.588358	0.363348	0.432184	0.330093	0.528836	0.292315	0.253416	0.415091	0.490054	0.22477	0.425386	0.413825	0.304839	0.252111	0.145928	0.205765	0.208405	0.251804	0.132668	0.377512	0.299587	0.379905	0.34453	0.376623	0.0228363	0.0626264	0.36798	0.443003	0.0483018	0.372832	0.273342
O15178-2;O15178	61	Brachyury protein	T	0.483374	0.46701	0.459717	0.391675	0.427771	0.343415	0.346709	0.476253	0.426324	0.418654	0.46262	0.442768	0.420008	0.386657	0.31838	0.387064	0.333398	0.379846	0.352154	0.427881	0.381221	0.412589	0.413383	0.423415	0.185341	0.182321	0.42903	0.459469	0.284344	0.435138	0.386076
O15182	41	Centrin-3	CETN3	0.445001	0.438188	0.428828	0.38268	0.461746	0.477055	0.470094	0.459938	0.437349	0.409211	0.454047	0.431854	0.421615	0.432831	0.470253	0.386195	0.382857	0.409909	0.404218	0.453613	0.407343	0.45155	0.411299	0.4832	0.279165	0.324035	0.450409	0.453228	0.335456	0.439059	0.443268
O15194-2;O15194	71	CTD small phosphatase-like protein	CTDSPL	0.469738	0.438985	0.406647	0.353908	0.421207	0.238782	0.256764	0.339731	0.371091	0.36373	0.506091	0.497768	0.41084	0.420796	0.539343	0.287755	0.339933	0.361651	0.316206	0.434437	0.390647	0.44233	0.423427	0.504228	0.212345	0.199079	0.462875	0.483023	0.288944	0.423946	0.354023
O15211	61	Ral guanine nucleotide dissociation stimulator-like 2	RGL2	0.471387	0.389106	0.450641	0.384913	0.426527	0.444797	0.405487	0.41582	0.459993	0.404843	0.454459	0.417101	0.445734	0.416622	0.360187	0.414535	0.396514	0.375246	0.366455	0.417997	0.383112	0.36713	0.446717	0.424082	0.256834	0.354569	0.41206	0.419877	0.2567	0.39882	0.359942
O15212	230	Prefoldin subunit 6	PFDN6	0.447078	0.326789	0.622205	0.211317	0.309076	0.0306154	0.0522997	0.194498	0.160948	0.54464	0.496973	0.499248	0.83213	0.485865	0.302528	0.221007	0.428078	0.417456	0.368415	0.523996	0.488248	0.386952	0.442339	0.420714	0.235972	0.0944545	0.423448	0.331151	0.118948	0.367839	0.245982
O15213	152	WD repeat-containing protein 46	WDR46	0.355405	0.374955	0.401133	0.301746	0.307653	0.118655	0.164616	0.262504	0.271317	0.34514	0.371035	0.444696	0.45605	0.400293	0.810596	0.220868	0.357631	0.42966	0.388095	0.48109	0.480199	0.455032	0.331393	0.478858	0.22824	0.159665	0.421021	0.357294	0.300672	0.380523	0.27638
O15226-2;O15226	174	NF-kappa-B-repressing factor	NKRF	0.263193	0.270525	0.460968	0.216071	0.194327	0.0171523	0.0449997	0.162902	0.096519	0.298722	0.232678	0.384403	0.459763	0.320628	0.336008	0.264252	0.426214	0.466742	0.347226	0.403087	0.508095	0.384462	0.354204	0.254092	0.134524	0.363085	0.287622	0.313289	0.46388	0.330946	0.259967
O15228;O15228-2	153	Dihydroxyacetone phosphate acyltransferase	GNPAT	0.42432	0.511115	0.392427	0.32984	0.434437	0.276657	0.273046	0.424243	0.369726	0.178152	0.325265	0.415692	0.22897	0.27346	0.262871	0.293195	0.216143	0.302878	0.190457	0.401206	0.272009	0.483934	0.288249	0.383203	0.0349933	0.0955783	0.4101	0.49903	0.156156	0.282136	0.303034
O15230	113	Laminin subunit alpha-5	LAMA5	0.452715	0.406498	0.428346	0.361233	0.416282	0.395239	0.423369	0.394894	0.379139	0.367117	0.387907	0.408917	0.364968	0.383033	0.298406	0.434147	0.360618	0.384332	0.344726	0.426402	0.372665	0.408405	0.387918	0.453857	0.185546	0.349917	0.389939	0.441979	0.327218	0.412692	0.330271
O15231-3;O15231-2	105	Zinc finger protein 185	ZNF185	0.452167	0.402246	0.431161	0.315563	0.409136	0.319723	0.312038	0.394145	0.340744	0.36289	0.347091	0.352843	0.413015	0.361405	0.363262	0.463898	0.383436	0.357408	0.314357	0.403306	0.364398	0.35349	0.395545	0.372373	0.13997	0.301414	0.439452	0.377909	0.188508	0.383029	0.298137
O15234	63	Protein CASC3	CASC3	0.41171	0.422194	0.443561	0.40145	0.423793	0.250601	0.281988	0.295921	0.316769	0.368843	0.387257	0.425882	0.39436	0.398384	0.3666	0.388808	0.444087	0.434367	0.386188	0.43584	0.425428	0.445816	0.389739	0.415849	0.182606	0.306346	0.435401	0.435541	0.389691	0.394486	0.425972
O15235	119	28S ribosomal protein S12, mitochondrial	MRPS12	0.474692	0.419053	0.441495	0.452181	0.626178	0.236622	0.202359	0.374718	0.436898	0.272045	0.436126	0.503384	0.328892	0.310726	0.283103	0.234983	0.299263	0.344923	0.231464	0.408291	0.350396	0.505336	0.383651	0.44066	0.0888767	0.172437	0.420082	0.522111	0.319607	0.366186	0.427744
O15239	58	NADH dehydrogenase [ubiquinone] 1 alpha subcomplex subunit 1	NDUFA1	0.484743	0.444086	0.42521	0.386873	0.521287	0.676989	0.624967	0.561609	0.555848	0.394799	0.475394	0.437362	0.379861	0.382565	0.337308	0.360376	0.295385	0.342252	0.364812	0.451059	0.376045	0.42859	0.401127	0.444849	0.14828	0.243146	0.438413	0.444918	0.275647	0.444684	0.412109
O15247	86	Chloride intracellular channel protein 2	CLIC2	0.437646	0.434438	0.387621	0.213335	0.405869	0.535998	0.527039	0.477026	0.424962	0.379463	0.395199	0.38122	0.374256	0.351665	0.315877	0.36982	0.247618	0.280549	0.310448	0.413347	0.335931	0.327993	0.360168	0.396184	0.12512	0.217882	0.372326	0.377837	0.139484	0.419634	0.288318
O15254;O15254-2	143	Peroxisomal acyl-coenzyme A oxidase 3	ACOX3	0.508602	0.432652	0.386256	0.365115	0.501601	0.439395	0.381849	0.436606	0.456801	0.266653	0.426065	0.477501	0.308379	0.295387	0.210868	0.277365	0.176416	0.262056	0.183542	0.359749	0.295222	0.356791	0.383336	0.376066	0.0396971	0.111966	0.331324	0.493905	0.130852	0.385712	0.311902
O15258	184	Protein RER1	RER1	0.536865	0.394843	0.5184	0.269895	0.411035	0.11441	0.197071	0.250462	0.284237	0.42629	0.417327	0.438044	0.433348	0.357973	0.214873	0.287344	0.298997	0.301719	0.284701	0.41059	0.347249	0.353328	0.502486	0.368497	0.0719393	0.0839376	0.367061	0.408397	0.0723715	0.411275	0.231083
O15260;O15260-2;O15260-3	250	Surfeit locus protein 4	SURF4	0.526499	0.320486	0.443208	0.283323	0.456064	0.397073	0.381725	0.51649	0.478279	0.3769	0.488134	0.485318	0.422155	0.304484	0.15042	0.203133	0.166114	0.206116	0.150059	0.373035	0.277051	0.334136	0.388534	0.368427	0.0635578	0.113018	0.287926	0.35811	0.0849401	0.40475	0.247324
O15264;O15264-2	52	Mitogen-activated protein kinase 13	MAPK13	0.419474	0.375259	0.460228	0.40594	0.434103	0.431032	0.431519	0.424269	0.422046	0.444032	0.438071	0.425319	0.485374	0.423291	0.371824	0.389935	0.430951	0.425021	0.415664	0.436053	0.416242	0.418508	0.426407	0.405878	0.226563	0.407173	0.382561	0.421648	0.437137	0.452043	0.432341
O15269	216	Serine palmitoyltransferase 1	SPTLC1	0.326638	0.256295	0.481246	0.264296	0.234384	0.0181791	0.0262476	0.172214	0.0912347	0.211881	0.211034	0.375728	0.279728	0.260061	0.172554	0.312513	0.340068	0.412352	0.256814	0.354555	0.399974	0.353151	0.395696	0.261282	0.0867582	0.27229	0.269262	0.346445	0.233185	0.212941	0.207921
O15270	177	Serine palmitoyltransferase 2	SPTLC2	0.300913	0.261956	0.405329	0.259416	0.173373	0.030573	0.0366813	0.149597	0.0986015	0.167892	0.167826	0.355423	0.257824	0.250014	0.168126	0.30937	0.35247	0.365275	0.205579	0.306421	0.382583	0.387822	0.373121	0.205989	0.0594435	0.480244	0.213169	0.386381	0.371512	0.218785	0.22449
O15287	88	Fanconi anemia group G protein	FANCG	0.429076	0.393232	0.443218	0.366354	0.266239	0.0920904	0.135375	0.30145	0.25914	0.366141	0.309255	0.392736	0.362305	0.294776	0.194957	0.380927	0.298837	0.365532	0.294202	0.38763	0.366251	0.393593	0.410329	0.284538	0.0985448	0.33558	0.343418	0.39428	0.374862	0.374855	0.343497
O15294	260	UDP-N-acetylglucosamine--peptide N-acetylglucosaminyltransferase 110 kDa subunit	OGT	0.323422	0.307149	0.506478	0.274327	0.276429	0.039079	0.0561312	0.159876	0.158855	0.206393	0.277843	0.441316	0.342941	0.31132	0.392465	0.205471	0.469568	0.487361	0.226518	0.472455	0.407506	0.477666	0.386514	0.503576	0.107988	0.123708	0.462972	0.490571	0.220435	0.212859	0.162984
O15297;O15297-2	40	Protein phosphatase 1D	PPM1D	0.411533	0.398142	0.449171	0.449227	0.434819	0.453967	0.448472	0.451985	0.4537	0.461149	0.43577	0.426743	0.454904	0.415742	0.426753	0.418457	0.458104	0.427478	0.437251	0.437422	0.432131	0.437358	0.419209	0.422373	0.337235	0.417696	0.425606	0.414228	0.45	0.439311	0.42842
O15305	225	Phosphomannomutase 2	PMM2	0.462903	0.342766	0.457042	0.350137	0.432049	0.102466	0.1245	0.252499	0.299833	0.31504	0.414849	0.536766	0.418212	0.291151	0.191265	0.183126	0.263293	0.31501	0.156614	0.375175	0.318016	0.44078	0.457547	0.435694	0.0936311	0.139221	0.355824	0.463224	0.185769	0.388029	0.251471
O15320-8;O15320-6	199	cTAGE family member 5	CTAGE5	0.436496	0.327053	0.465844	0.28965	0.287585	0.0778071	0.11406	0.22887	0.210799	0.265579	0.298191	0.352161	0.33779	0.284218	0.12291	0.317506	0.381255	0.401564	0.310537	0.411857	0.342819	0.342264	0.423312	0.257282	0.0382084	0.19252	0.316139	0.424848	0.131549	0.304311	0.201328
O15321-2;O15321	86	Transmembrane 9 superfamily member 1	TM9SF1	0.461752	0.367986	0.447737	0.406024	0.434503	0.437018	0.424166	0.429909	0.434302	0.440554	0.441935	0.437723	0.469397	0.408122	0.409377	0.362381	0.393715	0.377345	0.379807	0.43386	0.41408	0.398951	0.424243	0.415491	0.209844	0.361278	0.336943	0.407511	0.356752	0.446297	0.398147
O15327	92	Type II inositol 3,4-bisphosphate 4-phosphatase	INPP4B	0.410833	0.343909	0.441833	0.3732	0.412918	0.370922	0.375778	0.430073	0.364028	0.45069	0.425629	0.443099	0.45058	0.418655	0.421711	0.361043	0.372643	0.385741	0.347487	0.401575	0.476113	0.412772	0.420065	0.410258	0.247018	0.420232	0.349255	0.390725	0.405514	0.413328	0.375623
O15344;O15344-2	31	E3 ubiquitin-protein ligase Midline-1	MID1	0.444106	0.413577	0.455317	0.419583	0.453777	0.45288	0.449211	0.437961	0.453991	0.426305	0.432687	0.424996	0.432338	0.433587	0.357546	0.448146	0.4481	0.445578	0.421306	0.435185	0.415775	0.423363	0.439969	0.446449	0.38824	0.429074	0.425937	0.447575	0.410127	0.446694	0.431126
O15347	267	High mobility group protein B3	HMGB3	0.28641	0.252214	0.46427	0.276475	0.208586	0.0125773	0.0224688	0.148134	0.108178	0.204974	0.161474	0.381391	0.319511	0.228939	0.175714	0.257287	0.408799	0.45109	0.242287	0.344104	0.421643	0.455228	0.358189	0.190473	0.0679394	0.29692	0.258738	0.337226	0.388262	0.222671	0.356137
O15355	266	Protein phosphatase 1G	PPM1G	0.270071	0.235334	0.52137	0.278841	0.228076	0.0183499	0.0250776	0.165804	0.118134	0.242789	0.249752	0.412877	0.393347	0.301521	0.284951	0.203324	0.563881	0.570782	0.272525	0.425278	0.498666	0.482642	0.374365	0.354977	0.220212	0.208819	0.348795	0.410995	0.416739	0.22713	0.24765
O15357;O15357-2	217	Phosphatidylinositol 3,4,5-trisphosphate 5-phosphatase 2	INPPL1	0.382764	0.313407	0.483875	0.256044	0.281906	0.0479556	0.0523141	0.21548	0.182643	0.307282	0.331053	0.468354	0.404053	0.296857	0.173653	0.26779	0.279476	0.337836	0.183599	0.357287	0.339056	0.441009	0.432714	0.352984	0.0583867	0.166476	0.282987	0.409368	0.196739	0.319076	0.242482
O15360;O15360-3	78	Fanconi anemia group A protein	FANCA	0.364961	0.37031	0.448563	0.31763	0.348835	0.164616	0.188115	0.293891	0.255047	0.353186	0.323959	0.390053	0.431539	0.37488	0.307725	0.37353	0.384782	0.430964	0.342126	0.417675	0.450087	0.383843	0.385626	0.346882	0.243959	0.482461	0.360321	0.375407	0.453804	0.345572	0.32189
O15371;O15371-3	262	Eukaryotic translation initiation factor 3 subunit D	EIF3D	0.374433	0.311792	0.554583	0.21899	0.335914	0.0454134	0.0619148	0.192934	0.17771	0.269029	0.425762	0.54441	0.384729	0.464911	0.373365	0.185352	0.312753	0.402132	0.215417	0.477472	0.372448	0.494691	0.429059	0.796563	0.138626	0.106028	0.431722	0.506402	0.151159	0.312916	0.183323
O15372	254	Eukaryotic translation initiation factor 3 subunit H	EIF3H	0.391389	0.3165	0.581567	0.227902	0.357466	0.0533787	0.0648188	0.18355	0.18202	0.294651	0.443464	0.515992	0.436265	0.467668	0.315771	0.217234	0.314804	0.422207	0.319585	0.524897	0.375458	0.470618	0.404283	0.787159	0.218668	0.0893876	0.451622	0.458075	0.109272	0.298726	0.209221
O15379;O15379-2	123	Histone deacetylase 3	HDAC3	0.401427	0.37765	0.426988	0.323673	0.319256	0.143312	0.181546	0.318346	0.280209	0.286765	0.322134	0.374364	0.306689	0.307043	0.24866	0.333518	0.378615	0.412624	0.339784	0.452151	0.385875	0.451662	0.335298	0.363357	0.0833593	0.215789	0.41833	0.383023	0.291168	0.314936	0.286788
O15381;O15381-2;O15381-5;O15381-4	172	Nuclear valosin-containing protein-like	NVL	0.287232	0.33983	0.417105	0.252215	0.202284	0.0510309	0.0973424	0.200415	0.140468	0.248351	0.193828	0.316152	0.354791	0.278301	0.198193	0.350625	0.393192	0.437709	0.377109	0.396576	0.452549	0.404871	0.31848	0.228294	0.0619357	0.439198	0.30069	0.336552	0.42432	0.346543	0.279472
O15382;O15382-2	211	Branched-chain-amino-acid aminotransferase, mitochondrial	BCAT2	0.496907	0.419079	0.413513	0.211484	0.514731	0.580685	0.580349	0.503718	0.593212	0.34788	0.452977	0.397306	0.350153	0.261477	0.168369	0.223136	0.144567	0.192947	0.193775	0.384495	0.239559	0.363541	0.301211	0.398845	0.0208647	0.0716889	0.374229	0.405107	0.0583033	0.463472	0.245419
O15391	45	Transcription factor YY2	YY2	0.45994	0.448959	0.463715	0.382126	0.365439	0.223659	0.281004	0.361894	0.350489	0.450199	0.412042	0.445983	0.443146	0.409564	0.430158	0.394931	0.431716	0.454553	0.434949	0.469531	0.44775	0.482051	0.432589	0.434248	0.357027	0.288751	0.46155	0.451379	0.379821	0.399541	0.397458
O15392;O15392-2;O15392-4;O15392-5	32	Baculoviral IAP repeat-containing protein 5	BIRC5	0.422205	0.407	0.432094	0.376868	0.407682	0.414984	0.435606	0.414822	0.422798	0.419159	0.410145	0.416259	0.448677	0.418628	0.367628	0.45855	0.453416	0.436618	0.400288	0.419299	0.434779	0.449963	0.412372	0.407759	0.315468	0.456595	0.440578	0.442221	0.436577	0.418785	0.435707
O15394	40	Neural cell adhesion molecule 2	NCAM2	0.433313	0.425295	0.439263	0.436436	0.433349	0.383047	0.406284	0.391714	0.42882	0.410733	0.417785	0.407604	0.40936	0.422874	0.385904	0.449082	0.434385	0.446953	0.423931	0.439869	0.428231	0.435999	0.404008	0.409507	0.234659	0.408331	0.443347	0.426938	0.42426	0.416472	0.43558
O15397;O15397-2	211	Importin-8	IPO8	0.274375	0.277318	0.446808	0.159691	0.178741	0.017108	0.0315449	0.140035	0.0730769	0.170354	0.202301	0.321268	0.298463	0.30634	0.14367	0.35469	0.333049	0.403059	0.278158	0.406157	0.383752	0.326174	0.317729	0.290194	0.0387366	0.509978	0.277379	0.337134	0.246247	0.2272	0.163842
O15400-2;O15400	202	Syntaxin-7	STX7	0.3922	0.313145	0.410181	0.164796	0.222522	0.0307413	0.0600651	0.180836	0.117634	0.188805	0.154155	0.229035	0.265258	0.247249	0.135264	0.464542	0.33458	0.353526	0.237746	0.351139	0.397483	0.293704	0.315988	0.180282	0.0309815	0.376828	0.271179	0.325322	0.158867	0.210989	0.192353
O15417;O15417-2	70	Trinucleotide repeat-containing gene 18 protein	TNRC18	0.474812	0.426854	0.400502	0.394408	0.460126	0.359293	0.345388	0.450574	0.436233	0.393142	0.417369	0.43669	0.42643	0.388403	0.358612	0.338717	0.344646	0.352664	0.305691	0.425795	0.358413	0.470214	0.39104	0.445196	0.182871	0.282927	0.418886	0.423653	0.340461	0.471353	0.410014
O15427	173	Monocarboxylate transporter 4	SLC16A3	0.448946	0.484971	0.390084	0.137594	0.291159	0.185249	0.223313	0.291307	0.231101	0.348391	0.296086	0.344049	0.396334	0.322314	0.20888	0.331262	0.207696	0.217639	0.192665	0.332159	0.32799	0.325018	0.314046	0.303028	0.0472496	0.212906	0.353988	0.294573	0.122255	0.548707	0.247743
O15431	39	High affinity copper uptake protein 1	SLC31A1	0.44295	0.37233	0.440839	0.422104	0.45032	0.424773	0.423601	0.444153	0.417748	0.495839	0.482682	0.471359	0.495464	0.447764	0.418657	0.399355	0.432493	0.439137	0.427116	0.423887	0.439189	0.431579	0.442352	0.43721	0.339587	0.446191	0.39022	0.420891	0.448856	0.445162	0.444863
O15438-4	38	Canalicular multispecific organic anion transporter 2	ABCC3	0.456411	0.424569	0.422525	0.427931	0.420853	0.43677	0.424399	0.445046	0.426703	0.413657	0.408326	0.418052	0.431819	0.428844	0.423135	0.428164	0.460239	0.431463	0.426883	0.422373	0.418432	0.420431	0.439701	0.401698	0.257297	0.421703	0.41811	0.433891	0.431936	0.427901	0.425081
O15439;O15439-2;O15439-3;O15439-4	150	Multidrug resistance-associated protein 4	ABCC4	0.401643	0.429655	0.426035	0.175457	0.223072	0.0623015	0.110728	0.209863	0.1645	0.35079	0.256787	0.302825	0.409163	0.334516	0.232409	0.440828	0.30653	0.311053	0.276845	0.396663	0.39947	0.318331	0.349296	0.296265	0.0999589	0.286128	0.334575	0.33284	0.180289	0.423024	0.214498
O15440-5;O15440	57	Multidrug resistance-associated protein 5	ABCC5	0.451188	0.393431	0.424207	0.427497	0.417286	0.418977	0.411369	0.414901	0.388319	0.437553	0.422556	0.439745	0.447605	0.421044	0.371361	0.409251	0.389757	0.398738	0.391819	0.43399	0.418766	0.419445	0.453893	0.414521	0.203633	0.396574	0.38871	0.436729	0.40669	0.440142	0.40328
O15446-2	128	DNA-directed RNA polymerase I subunit RPA34	CD3EAP	0.327378	0.332518	0.427325	0.272943	0.296287	0.093006	0.134581	0.2355	0.170441	0.288321	0.26568	0.356844	0.349544	0.321343	0.405874	0.325755	0.494067	0.489162	0.411334	0.438616	0.506808	0.435182	0.32105	0.351463	0.18731	0.34206	0.410042	0.342303	0.407093	0.326309	0.319652
O15460-2;O15460	109	Prolyl 4-hydroxylase subunit alpha-2	P4HA2	0.360945	0.38915	0.41731	0.375083	0.399913	0.32774	0.305485	0.367313	0.319023	0.266794	0.383294	0.467684	0.301155	0.397873	0.368833	0.406308	0.420291	0.449993	0.275465	0.392897	0.394137	0.457409	0.395968	0.464759	0.20649	0.384811	0.41717	0.484156	0.299916	0.302565	0.317066
O15479	35	Melanoma-associated antigen B2	MAGEB2	0.430836	0.42721	0.448722	0.446841	0.4517	0.464555	0.463731	0.446529	0.458811	0.441697	0.439605	0.423005	0.4432	0.435407	0.436253	0.437335	0.437513	0.445792	0.41461	0.433851	0.437705	0.439681	0.435846	0.452047	0.430206	0.443769	0.444301	0.438565	0.445759	0.442869	0.433786
O15484	41	Calpain-5	CAPN5	0.468914	0.487663	0.416384	0.384061	0.436381	0.463729	0.466336	0.444581	0.459447	0.456459	0.413305	0.383971	0.449034	0.413936	0.470182	0.459768	0.454446	0.390308	0.393998	0.418946	0.429754	0.386996	0.417623	0.409296	0.380461	0.402182	0.444622	0.389039	0.300251	0.478344	0.355057
O15498;O15498-2	249	Synaptobrevin homolog YKT6	YKT6	0.489796	0.356708	0.576991	0.18116	0.241048	0.0290385	0.0892229	0.164073	0.155955	0.412115	0.316177	0.383868	0.53073	0.352636	0.147032	0.347074	0.338463	0.313338	0.223401	0.371136	0.365961	0.317773	0.507052	0.292382	0.0887576	0.0978066	0.316222	0.352629	0.0829806	0.474744	0.170413
O15504	125	Nucleoporin-like protein 2	NUPL2	0.387892	0.42149	0.453491	0.269293	0.365326	0.135917	0.167272	0.239131	0.232126	0.310138	0.341781	0.392564	0.402662	0.367332	0.354903	0.29539	0.342663	0.405321	0.346953	0.477347	0.423501	0.485034	0.326684	0.473093	0.100551	0.181842	0.470861	0.418571	0.294445	0.381276	0.326818
O15511;O15511-2	218	Actin-related protein 2/3 complex subunit 5	ARPC5	0.509216	0.455708	0.549564	0.183693	0.250929	0.0501531	0.0617079	0.186849	0.165193	0.229759	0.265294	0.322341	0.342537	0.290341	0.136915	0.816923	0.326367	0.354242	0.230518	0.344583	0.328948	0.335442	0.41525	0.311273	0.0412696	0.106719	0.36456	0.461426	0.0783141	0.240239	0.181103
O15514	110	DNA-directed RNA polymerase II subunit RPB4	POLR2D	0.404564	0.363887	0.510928	0.244672	0.256266	0.0314739	0.0828871	0.171055	0.13359	0.335145	0.285273	0.362939	0.390605	0.349935	0.292891	0.381315	0.555405	0.530009	0.499008	0.471692	0.511534	0.393242	0.414648	0.316205	0.186579	0.205829	0.417563	0.378328	0.328691	0.352548	0.298944
O15523	66	ATP-dependent RNA helicase DDX3Y	DDX3Y	0.460473	0.401525	0.43943	0.380303	0.446842	0.491468	0.424468	0.464788	0.456931	0.347393	0.480635	0.451515	0.401747	0.447499	0.462965	0.407579	0.367124	0.379297	0.397841	0.43257	0.401732	0.384366	0.428533	0.489959	0.350995	0.317981	0.446819	0.430671	0.238078	0.34397	0.349045
O15525	73	Transcription factor MafG	MAFG	0.48899	0.449392	0.445384	0.343635	0.425866	0.299215	0.309681	0.38718	0.431359	0.399205	0.453622	0.436662	0.439858	0.365069	0.304436	0.341313	0.340964	0.382062	0.337136	0.460147	0.420557	0.462779	0.372145	0.390452	0.195188	0.236353	0.436851	0.410576	0.307803	0.483064	0.45475
O15530;O15530-3;O15530-4;O15530-5;Q6A1A2	169	3-phosphoinositide-dependent protein kinase 1;Putative 3-phosphoinositide-dependent protein kinase 2	PDPK1;PDPK2	0.356447	0.344744	0.492125	0.200317	0.250801	0.0936071	0.112076	0.217497	0.1684	0.39756	0.332734	0.391503	0.515575	0.34687	0.263818	0.369431	0.309832	0.330538	0.287521	0.35969	0.366295	0.303675	0.447	0.341197	0.132419	0.248037	0.315647	0.341482	0.1628	0.378466	0.22248
O15533;O15533-3;O15533-2;O15533-4	178	Tapasin	TAPBP	0.460733	0.407523	0.418455	0.29672	0.342692	0.139666	0.147316	0.299199	0.312388	0.26559	0.35693	0.471272	0.282729	0.291484	0.169449	0.312525	0.242412	0.312585	0.162799	0.347144	0.299025	0.461642	0.355501	0.314883	0.0662101	0.174067	0.308477	0.454996	0.217671	0.347197	0.345268
O15541	96	RING finger protein 113A	RNF113A	0.41144	0.356841	0.436754	0.364364	0.402073	0.288072	0.283831	0.406266	0.364566	0.432417	0.409657	0.429904	0.446643	0.343947	0.304288	0.321845	0.400577	0.398123	0.316313	0.427752	0.413335	0.459655	0.385567	0.378787	0.202463	0.311112	0.428887	0.393981	0.386685	0.40826	0.39436
O15550	44	Lysine-specific demethylase 6A	KDM6A	0.414671	0.436885	0.427671	0.382277	0.393654	0.307703	0.32143	0.351729	0.351565	0.408602	0.389836	0.417191	0.429436	0.369976	0.340834	0.402127	0.455496	0.438499	0.419859	0.416887	0.443888	0.410177	0.424555	0.348178	0.179273	0.374921	0.418739	0.397926	0.43013	0.428892	0.405863
O15551	44	Claudin-3	CLDN3	0.449368	0.398214	0.433399	0.452399	0.437231	0.466038	0.451262	0.449637	0.460958	0.433552	0.43122	0.431447	0.437981	0.436855	0.429142	0.420238	0.419543	0.420574	0.424118	0.433282	0.433685	0.438003	0.45054	0.42065	0.225733	0.407499	0.417378	0.422293	0.438242	0.448185	0.445634
O43143	291	Putative pre-mRNA-splicing factor ATP-dependent RNA helicase DHX15	DHX15	0.317653	0.270829	0.506443	0.37246	0.30845	0.0216198	0.0363528	0.165919	0.124591	0.249176	0.315302	0.48208	0.402705	0.31253	0.372291	0.142678	0.545201	0.582757	0.436909	0.551346	0.547326	0.568297	0.33741	0.3795	0.128298	0.114626	0.555098	0.346195	0.200813	0.308248	0.317757
O43148-2;O43148	238	mRNA cap guanine-N7 methyltransferase	RNMT	0.406399	0.31493	0.466127	0.278563	0.37636	0.092261	0.0931668	0.251941	0.205352	0.200119	0.291813	0.384014	0.341212	0.277614	0.214482	0.203193	0.367363	0.448941	0.295041	0.467005	0.436523	0.474022	0.347904	0.350278	0.0459715	0.137889	0.427535	0.363839	0.138392	0.360467	0.233871
O43149	146	Zinc finger ZZ-type and EF-hand domain-containing protein 1	ZZEF1	0.438361	0.378056	0.497618	0.264704	0.302072	0.0477501	0.0797191	0.216846	0.19797	0.326414	0.291574	0.381908	0.425004	0.31317	0.210493	0.39388	0.362016	0.366051	0.285205	0.365807	0.334631	0.381496	0.425208	0.334345	0.0557717	0.143762	0.367951	0.418354	0.162283	0.401475	0.246438
O43150-2	65	Arf-GAP with SH3 domain, ANK repeat and PH domain-containing protein 2	ASAP2	0.441995	0.40227	0.425614	0.382965	0.439809	0.434386	0.409187	0.435253	0.40312	0.332212	0.385907	0.430498	0.345297	0.39754	0.376143	0.4444	0.358169	0.389756	0.297358	0.365515	0.399958	0.424777	0.41907	0.438114	0.202097	0.36795	0.40507	0.473763	0.325407	0.372144	0.317209
O43155	47	Leucine-rich repeat transmembrane protein FLRT2	FLRT2	0.459338	0.425891	0.450994	0.40746	0.474472	0.495029	0.483536	0.471959	0.476747	0.444836	0.42561	0.392959	0.418013	0.41445	0.465611	0.452735	0.47008	0.43352	0.479631	0.457306	0.471725	0.377166	0.428881	0.431218	0.422312	0.386697	0.468061	0.404517	0.261923	0.397741	0.360043
O43156	167	TELO2-interacting protein 1 homolog	TTI1	0.268178	0.304292	0.439663	0.174257	0.201316	0.0233665	0.038103	0.125555	0.0862204	0.166367	0.209354	0.375927	0.30423	0.35638	0.282866	0.308926	0.407361	0.442149	0.31477	0.373217	0.450842	0.383586	0.356778	0.337691	0.110166	0.379981	0.337536	0.390917	0.350607	0.232095	0.233292
O43159	183	Ribosomal RNA-processing protein 8	RRP8	0.30416	0.284796	0.473448	0.248926	0.232863	0.0436208	0.0821229	0.190191	0.136656	0.303547	0.255074	0.381005	0.463854	0.352153	0.440111	0.274686	0.455814	0.516842	0.486386	0.46776	0.527642	0.439898	0.373996	0.343601	0.233445	0.256633	0.338042	0.318122	0.327452	0.365619	0.297239
O43166-3;O43166-2;O43166	115	Signal-induced proliferation-associated 1-like protein 1	SIPA1L1	0.375311	0.346858	0.415652	0.296809	0.261731	0.0525992	0.0877789	0.192457	0.15528	0.31038	0.258879	0.36285	0.365031	0.280544	0.19249	0.350333	0.419281	0.446951	0.336022	0.379165	0.40601	0.386331	0.366034	0.268061	0.092881	0.26787	0.344807	0.340616	0.374017	0.348004	0.329789
O43169	203	Cytochrome b5 type B	CYB5B	0.57041	0.360203	0.46012	0.243327	0.529131	0.317301	0.287667	0.433421	0.516657	0.403486	0.584265	0.504994	0.41968	0.3006	0.192823	0.202734	0.194347	0.247732	0.165127	0.405594	0.314671	0.362755	0.35915	0.406113	0.0299499	0.0734214	0.372478	0.396973	0.0745511	0.38113	0.241428
O43172-2;O43172	271	U4/U6 small nuclear ribonucleoprotein Prp4	PRPF4	0.325385	0.23624	0.525141	0.286953	0.284685	0.0247222	0.0455858	0.198694	0.125181	0.30805	0.326522	0.411275	0.504417	0.31087	0.356222	0.140675	0.678522	0.661659	0.475378	0.553909	0.598427	0.43973	0.368702	0.356574	0.21795	0.136431	0.470547	0.278757	0.215131	0.288772	0.235103
O43175	283	D-3-phosphoglycerate dehydrogenase	PHGDH	0.319372	0.296223	0.385743	0.191346	0.243392	0.122816	0.141061	0.22753	0.159545	0.335872	0.292557	0.36385	0.454478	0.340906	0.153833	0.200966	0.264118	0.310945	0.333974	0.436534	0.382089	0.27674	0.331875	0.259226	0.087131	0.395905	0.208986	0.208475	0.232375	0.646434	0.272689
O43181	168	NADH dehydrogenase [ubiquinone] iron-sulfur protein 4, mitochondrial	NDUFS4	0.507157	0.442484	0.411963	0.195256	0.498287	0.815378	0.829723	0.566156	0.525872	0.351839	0.451597	0.385642	0.328824	0.29402	0.211203	0.262354	0.175296	0.228773	0.264338	0.425833	0.264307	0.361663	0.337561	0.40481	0.0289557	0.0595153	0.412772	0.436184	0.052307	0.455474	0.317006
O43237	238	Cytoplasmic dynein 1 light intermediate chain 2	DYNC1LI2	0.290724	0.266656	0.48114	0.23819	0.228246	0.0286406	0.0392829	0.143132	0.0948417	0.199923	0.238507	0.421648	0.305594	0.296472	0.1279	0.333952	0.324415	0.384077	0.202778	0.315085	0.372476	0.35665	0.402751	0.333288	0.0764209	0.361207	0.234965	0.470619	0.302461	0.284041	0.193994
O43242	281	26S proteasome non-ATPase regulatory subunit 3	PSMD3	0.539369	0.353064	0.594931	0.301536	0.419441	0.0456213	0.0514656	0.185923	0.22795	0.405509	0.778391	0.696382	0.48351	0.4245	0.162326	0.239958	0.25115	0.334323	0.183121	0.425687	0.413584	0.346222	0.496314	0.495472	0.0962383	0.0812227	0.376876	0.463516	0.0704321	0.380621	0.169858
O43251-6;O43251-8;O43251-5;O43251-10;O43251-2;O43251;O43251-9;O43251-4;O43251-7;O43251-3	71	RNA binding protein fox-1 homolog 2	RBFOX2	0.432551	0.433171	0.435267	0.287288	0.41869	0.484574	0.501745	0.435864	0.437532	0.425647	0.425487	0.387974	0.446315	0.419619	0.384897	0.437549	0.435612	0.416789	0.462151	0.468426	0.416302	0.38641	0.379154	0.441564	0.235927	0.369871	0.468223	0.393265	0.26383	0.420866	0.330132
O43252	263	Bifunctional 3-phosphoadenosine 5-phosphosulfate synthase 1;Sulfate adenylyltransferase;Adenylyl-sulfate kinase	PAPSS1	0.29819	0.268397	0.447679	0.320539	0.232412	0.0400213	0.0596865	0.18274	0.132603	0.194705	0.237025	0.420196	0.273221	0.207411	0.14506	0.269654	0.371769	0.420989	0.242748	0.396525	0.409136	0.444333	0.387752	0.317013	0.0598803	0.297779	0.29838	0.416897	0.3414	0.244995	0.248727
O43264;O43264-2	229	Centromere/kinetochore protein zw10 homolog	ZW10	0.42575	0.372018	0.527416	0.354442	0.375569	0.0751535	0.0899878	0.228032	0.283302	0.228165	0.382071	0.475524	0.31923	0.369619	0.236676	0.207872	0.277397	0.363592	0.188285	0.456019	0.336544	0.50729	0.416333	0.570519	0.0613179	0.10242	0.390755	0.607511	0.15192	0.29607	0.21022
O43278;O43278-2	76	Kunitz-type protease inhibitor 1	SPINT1	0.451968	0.410005	0.422946	0.352902	0.378786	0.386657	0.389682	0.371032	0.407728	0.327629	0.366493	0.402908	0.385689	0.407271	0.326431	0.423115	0.403856	0.397515	0.379424	0.416913	0.395486	0.42347	0.405081	0.403272	0.117752	0.394372	0.423923	0.431435	0.386262	0.438231	0.389371
O43286	151	Beta-1,4-galactosyltransferase 5	B4GALT5	0.418101	0.382552	0.422571	0.306784	0.363248	0.335198	0.318689	0.468443	0.405093	0.215581	0.353509	0.429363	0.246973	0.324328	0.338523	0.294347	0.2436	0.312695	0.155007	0.348057	0.324623	0.447358	0.371627	0.452996	0.0829905	0.13709	0.35846	0.551045	0.164724	0.262159	0.252971
O43290	261	U4/U6.U5 tri-snRNP-associated protein 1	SART1	0.369999	0.289839	0.472277	0.346704	0.388348	0.0560851	0.0617929	0.272233	0.236561	0.292168	0.393544	0.456097	0.407737	0.308602	0.375762	0.150557	0.517889	0.518333	0.266467	0.503113	0.441532	0.573606	0.33832	0.472486	0.135723	0.113783	0.519237	0.34728	0.183677	0.277079	0.280701
O43291;O43291-2	78	Kunitz-type protease inhibitor 2	SPINT2	0.467908	0.382272	0.426273	0.386609	0.392878	0.428216	0.423725	0.404846	0.432154	0.37543	0.411712	0.439049	0.430249	0.441098	0.336732	0.411752	0.395405	0.418217	0.392335	0.433391	0.390412	0.419984	0.420692	0.422393	0.161006	0.388346	0.395075	0.41964	0.389005	0.453404	0.399226
O43292;O43292-2	148	Glycosylphosphatidylinositol anchor attachment 1 protein	GPAA1	0.430259	0.347494	0.44958	0.387562	0.387515	0.138601	0.148872	0.351891	0.335908	0.258593	0.349108	0.454476	0.311546	0.31467	0.224044	0.332757	0.32966	0.390329	0.276765	0.423783	0.354667	0.390286	0.395813	0.344306	0.0903078	0.200478	0.33092	0.489776	0.208255	0.294451	0.297829
O43293;O43293-2	76	Death-associated protein kinase 3	DAPK3	0.443721	0.481221	0.437845	0.222625	0.375913	0.343426	0.370603	0.363343	0.341262	0.455479	0.408752	0.361523	0.461921	0.416643	0.285906	0.486588	0.3949	0.357213	0.394849	0.442614	0.379972	0.346299	0.416046	0.416386	0.296921	0.370749	0.442889	0.37016	0.219021	0.455928	0.32163
O43294;O43294-2	71	Transforming growth factor beta-1-induced transcript 1 protein	TGFB1I1	0.449806	0.437026	0.420441	0.368402	0.419845	0.388358	0.357125	0.401327	0.399284	0.347981	0.384576	0.394625	0.389124	0.388336	0.462735	0.492623	0.423172	0.397215	0.330325	0.374143	0.423033	0.396887	0.424148	0.400938	0.314666	0.408858	0.416946	0.439222	0.303346	0.355484	0.314125
O43299	115	AP-5 complex subunit zeta-1	AP5Z1	0.349294	0.32797	0.459037	0.266869	0.27346	0.0475013	0.0678871	0.181367	0.134246	0.292777	0.243186	0.349414	0.331101	0.290892	0.209477	0.428899	0.354294	0.394525	0.327132	0.36291	0.377456	0.339984	0.398657	0.278339	0.08715	0.317085	0.332863	0.353743	0.267957	0.292048	0.266504
O43301	43	Heat shock 70 kDa protein 12A	HSPA12A	0.463922	0.401116	0.443879	0.374153	0.452001	0.459287	0.443269	0.440401	0.469146	0.429038	0.458825	0.408206	0.431971	0.44529	0.418323	0.461659	0.441827	0.405717	0.45327	0.452672	0.44531	0.374046	0.448119	0.46489	0.394578	0.384826	0.459801	0.419005	0.296175	0.380677	0.359662
O43303;O43303-2	41	Centriolar coiled-coil protein of 110 kDa	CCP110	0.449554	0.423372	0.449009	0.361704	0.439432	0.415941	0.410425	0.411374	0.421206	0.457716	0.443866	0.408765	0.496093	0.428078	0.410671	0.433224	0.438689	0.398659	0.448211	0.453315	0.436537	0.396768	0.430077	0.41051	0.336282	0.391362	0.457129	0.377882	0.324321	0.422324	0.377545
O43310;O43310-2	47	CBP80/20-dependent translation initiation factor	CTIF	0.443545	0.44121	0.449292	0.359134	0.41287	0.406883	0.39069	0.397458	0.425936	0.377458	0.430837	0.439482	0.408094	0.454775	0.353069	0.471966	0.414367	0.418362	0.400678	0.418527	0.376431	0.418239	0.455294	0.445679	0.286252	0.385268	0.413757	0.45618	0.312311	0.418279	0.397659
O43314-2;O43314	149	Inositol hexakisphosphate and diphosphoinositol-pentakisphosphate kinase 2	PPIP5K2	0.47084	0.418055	0.458173	0.237455	0.367592	0.1317	0.13887	0.264715	0.298307	0.270594	0.388838	0.402049	0.368949	0.403238	0.303066	0.316948	0.304118	0.364635	0.286493	0.451942	0.328188	0.467123	0.382186	0.484948	0.080151	0.115483	0.479024	0.421265	0.144987	0.364313	0.33004
O43318;O43318-2;O43318-3;O43318-4	80	Mitogen-activated protein kinase kinase kinase 7	MAP3K7	0.433998	0.321054	0.474596	0.335688	0.397655	0.289074	0.284094	0.358667	0.366993	0.308604	0.434816	0.458969	0.390227	0.431075	0.337478	0.368347	0.368204	0.404774	0.322878	0.382474	0.413703	0.409869	0.488182	0.477384	0.324153	0.360619	0.369489	0.483219	0.2978	0.360051	0.325295
O43324;O43324-2	234	Eukaryotic translation elongation factor 1 epsilon-1	EEF1E1	0.52235	0.434295	0.523006	0.25286	0.48701	0.135861	0.190229	0.283103	0.301484	0.46565	0.520214	0.468351	0.517308	0.399298	0.246071	0.220419	0.276394	0.269438	0.257956	0.473267	0.3341	0.381928	0.39557	0.485596	0.0724284	0.0733763	0.457263	0.384316	0.0570258	0.497347	0.242597
O43353;O43353-2	119	Receptor-interacting serine/threonine-protein kinase 2	RIPK2	0.352018	0.350487	0.439492	0.272356	0.233605	0.0478421	0.0586788	0.186528	0.141403	0.257658	0.255766	0.385559	0.385129	0.370962	0.259976	0.382443	0.409541	0.412698	0.336921	0.374086	0.404167	0.369529	0.390844	0.298236	0.0917627	0.345783	0.340865	0.384505	0.326268	0.324897	0.30907
O43379;O43379-4	38	WD repeat-containing protein 62	WDR62	0.414378	0.477305	0.418808	0.429025	0.434653	0.433664	0.447831	0.440639	0.419712	0.388998	0.387228	0.397937	0.39797	0.397718	0.379535	0.432387	0.443084	0.421083	0.396956	0.44071	0.442938	0.446934	0.378533	0.403774	0.22558	0.430634	0.47793	0.413034	0.417278	0.418085	0.427203
O43390-2;O43390-4	41	Heterogeneous nuclear ribonucleoprotein R	HNRNPR	0.440409	0.430214	0.434366	0.426528	0.458272	0.47345	0.482472	0.464556	0.45222	0.43755	0.438095	0.426897	0.450212	0.428723	0.457366	0.414926	0.431996	0.423151	0.409663	0.420012	0.425045	0.42211	0.429458	0.444765	0.323597	0.400953	0.408734	0.426956	0.401024	0.468012	0.36736
O43390;O43390-3	293	Heterogeneous nuclear ribonucleoprotein R	HNRNPR	0.407359	0.302188	0.612433	0.19709	0.280353	0.0341825	0.101201	0.181386	0.149491	0.433369	0.415496	0.437325	0.569731	0.432688	0.260228	0.201841	0.527897	0.549755	0.813207	0.644156	0.530014	0.396526	0.401613	0.393028	0.214128	0.0866788	0.436904	0.287788	0.108557	0.422094	0.28498
O43395	266	U4/U6 small nuclear ribonucleoprotein Prp3	PRPF3	0.341786	0.248066	0.478567	0.295188	0.291658	0.0269349	0.0363311	0.196588	0.141487	0.267376	0.286393	0.394779	0.445327	0.30348	0.362426	0.181788	0.71147	0.64423	0.347365	0.50782	0.585603	0.449901	0.34954	0.345471	0.176107	0.141151	0.430821	0.310889	0.224773	0.256947	0.209594
O43396	279	Thioredoxin-like protein 1	TXNL1	0.428429	0.318142	0.566133	0.275624	0.322668	0.0866728	0.101657	0.263803	0.239052	0.289384	0.422513	0.432758	0.373462	0.318451	0.21801	0.251467	0.282179	0.370753	0.231154	0.426192	0.345743	0.349577	0.471654	0.440667	0.0810018	0.0814594	0.384256	0.461123	0.0723382	0.328906	0.145333
O43399-2;O43399-4;O43399-3;O43399-6	119	Tumor protein D54	TPD52L2	0.497467	0.396178	0.444276	0.316783	0.445943	0.426375	0.411358	0.419163	0.392875	0.421783	0.431648	0.407273	0.451998	0.391184	0.28636	0.344835	0.314717	0.329266	0.349072	0.438011	0.346579	0.392408	0.394255	0.3902	0.0941113	0.240126	0.385642	0.383945	0.194152	0.460949	0.357264
O43399;O43399-5;O43399-7	232	Tumor protein D54	TPD52L2	0.426552	0.365108	0.563623	0.165042	0.274316	0.0647122	0.115799	0.213964	0.169303	0.415423	0.319346	0.35518	0.480888	0.367213	0.145898	0.400921	0.353162	0.370023	0.340124	0.439431	0.367713	0.330929	0.443858	0.332146	0.0720696	0.118406	0.376805	0.351509	0.0925918	0.442927	0.197471
O43402	157	ER membrane protein complex subunit 8	EMC8	0.491386	0.327315	0.437958	0.419862	0.456993	0.187236	0.136357	0.370295	0.386585	0.309237	0.512498	0.587636	0.370099	0.311214	0.288235	0.213114	0.284624	0.358792	0.192579	0.390945	0.346161	0.484663	0.383425	0.412305	0.0958796	0.138753	0.359707	0.44082	0.266917	0.344764	0.340827
O43414;O43414-3;O43414-2	120	ERI1 exoribonuclease 3	ERI3	0.500181	0.449234	0.452866	0.24454	0.437268	0.276956	0.309658	0.360284	0.390885	0.378532	0.43584	0.400809	0.430695	0.378916	0.208574	0.340588	0.275469	0.29714	0.348037	0.431963	0.362497	0.37378	0.356342	0.38247	0.0586483	0.171275	0.443933	0.397281	0.11899	0.471618	0.282139
O43422;O43422-2	51	52 kDa repressor of the inhibitor of the protein kinase	PRKRIR	0.444135	0.393663	0.44414	0.420919	0.437394	0.371798	0.387694	0.423955	0.434984	0.450607	0.434011	0.438316	0.459211	0.424831	0.396857	0.409359	0.453348	0.436107	0.386385	0.428999	0.466384	0.448184	0.417187	0.422725	0.388691	0.405347	0.451196	0.409363	0.431034	0.424154	0.418625
O43426;O43426-2;O43426-4	76	Synaptojanin-1	SYNJ1	0.43616	0.33819	0.45613	0.386951	0.389646	0.321807	0.295563	0.370738	0.377828	0.311881	0.408664	0.480681	0.390905	0.409576	0.333419	0.38843	0.400828	0.434773	0.344668	0.423304	0.412132	0.454641	0.465222	0.455433	0.320957	0.414509	0.378347	0.485648	0.382394	0.320056	0.371465
O43427-2;O43427	154	Acidic fibroblast growth factor intracellular-binding protein	FIBP	0.427611	0.307582	0.49002	0.237468	0.268814	0.0653488	0.0722893	0.252556	0.178763	0.27186	0.305573	0.404542	0.41178	0.340861	0.290395	0.295203	0.383935	0.38794	0.26357	0.404891	0.416349	0.419554	0.386427	0.37429	0.110734	0.155739	0.354206	0.383635	0.206027	0.291598	0.271787
O43432;O43432-3;O43432-4	178	Eukaryotic translation initiation factor 4 gamma 3	EIF4G3	0.330774	0.278056	0.500825	0.246865	0.245728	0.0275347	0.0373489	0.133411	0.123317	0.192663	0.213146	0.414406	0.336722	0.340145	0.231132	0.30637	0.36518	0.434292	0.208759	0.336667	0.397241	0.391618	0.41367	0.330571	0.114081	0.232876	0.321681	0.435746	0.240764	0.240137	0.17708
O43447;O43447-2	239	Peptidyl-prolyl cis-trans isomerase H	PPIH	0.476185	0.3602	0.497005	0.199383	0.38752	0.102631	0.158621	0.260669	0.239837	0.335597	0.360536	0.333475	0.414314	0.309466	0.224716	0.219319	0.360608	0.342713	0.285183	0.554432	0.353703	0.447858	0.306983	0.437666	0.0400505	0.0638976	0.516062	0.334699	0.0686671	0.384323	0.23421
O43464;O43464-3;O43464-2	151	Serine protease HTRA2, mitochondrial	HTRA2	0.457645	0.479784	0.369942	0.149816	0.425076	0.726427	0.695345	0.550036	0.497687	0.311885	0.403779	0.354121	0.305448	0.298022	0.25645	0.241847	0.155004	0.201751	0.225437	0.406831	0.233112	0.341243	0.292388	0.404902	0.024736	0.0584534	0.414235	0.418141	0.0524146	0.448828	0.275462
O43488	272	Aflatoxin B1 aldehyde reductase member 2	AKR7A2	0.529441	0.390982	0.485806	0.167782	0.28461	0.181104	0.223079	0.324918	0.296257	0.348979	0.337265	0.302206	0.416919	0.30431	0.115221	0.35728	0.180213	0.212565	0.144351	0.358875	0.309325	0.301111	0.32902	0.313126	0.0285516	0.0953707	0.279311	0.37328	0.0662803	0.39199	0.161036
O43491	229	Band 4.1-like protein 2	EPB41L2	0.362763	0.332384	0.429954	0.165689	0.245909	0.0567475	0.0669112	0.188983	0.150068	0.197754	0.22834	0.342983	0.273839	0.270979	0.156238	0.301281	0.307868	0.343252	0.186581	0.340614	0.391652	0.379744	0.3113	0.283737	0.0407841	0.370424	0.304541	0.339626	0.205155	0.257915	0.205262
O43491-4;O43491-3;O43491-2	84	Band 4.1-like protein 2	EPB41L2	0.367781	0.390091	0.423925	0.272049	0.25865	0.0773335	0.115666	0.234449	0.205446	0.32955	0.267808	0.370453	0.384373	0.335358	0.233613	0.350773	0.398368	0.425822	0.366941	0.403033	0.435882	0.418017	0.336491	0.305905	0.0908515	0.445971	0.335904	0.337792	0.399257	0.369556	0.370484
O43493-3;O43493-2;O43493-5;O43493	153	Trans-Golgi network integral membrane protein 2	TGOLN2	0.457903	0.394823	0.395382	0.29881	0.428501	0.442963	0.391937	0.503698	0.443649	0.205444	0.364366	0.405875	0.26323	0.28369	0.259747	0.235002	0.231521	0.311291	0.191315	0.371084	0.284125	0.420784	0.379096	0.386366	0.0470601	0.145988	0.380794	0.496429	0.126914	0.317315	0.307583
O43502	50	DNA repair protein RAD51 homolog 3	RAD51C	0.385241	0.351275	0.426687	0.407267	0.384247	0.320763	0.344176	0.405209	0.378633	0.41543	0.394936	0.437801	0.429694	0.381103	0.412292	0.366835	0.425166	0.448136	0.385147	0.421353	0.468394	0.427951	0.410147	0.386132	0.325618	0.484287	0.415827	0.400965	0.507422	0.362148	0.431798
O43504	171	Ragulator complex protein LAMTOR5	LAMTOR5	0.451906	0.38901	0.477995	0.298087	0.277683	0.0498714	0.0963109	0.197463	0.208495	0.360846	0.291058	0.378719	0.397683	0.29757	0.200995	0.339539	0.37025	0.375484	0.24645	0.335483	0.355603	0.34139	0.49133	0.280877	0.054249	0.163468	0.362584	0.401582	0.190808	0.386397	0.219841
O43516;O43516-3;O43516-2;O43516-4	112	WAS/WASL-interacting protein family member 1	WIPF1	0.371569	0.405218	0.439382	0.284675	0.238543	0.0744976	0.103318	0.248933	0.160913	0.282216	0.23337	0.364235	0.369363	0.323505	0.222615	0.386585	0.404675	0.431141	0.30617	0.370288	0.416543	0.467546	0.385726	0.279822	0.0959678	0.294083	0.339499	0.374541	0.390668	0.361978	0.406097
O43520	38	Phospholipid-transporting ATPase IC	ATP8B1	0.452626	0.404307	0.443937	0.454114	0.458579	0.441485	0.426294	0.436386	0.468921	0.40367	0.448931	0.431365	0.398886	0.418809	0.367486	0.429046	0.45712	0.442253	0.423029	0.443312	0.447698	0.414093	0.453538	0.398295	0.28691	0.384659	0.419816	0.445143	0.330786	0.385649	0.354806
O43542	56	DNA repair protein XRCC3	XRCC3	0.373831	0.370668	0.437933	0.287494	0.285594	0.16614	0.22691	0.280723	0.249237	0.349124	0.33447	0.404878	0.417005	0.396728	0.304181	0.408318	0.415491	0.448797	0.404598	0.426875	0.448132	0.39393	0.410939	0.372385	0.28111	0.522384	0.38329	0.390197	0.489744	0.380495	0.364127
O43566	82	Regulator of G-protein signaling 14	RGS14	0.439774	0.482733	0.409535	0.268295	0.394001	0.346938	0.383539	0.443562	0.394206	0.335477	0.413567	0.400767	0.365445	0.335901	0.315989	0.331303	0.288548	0.340821	0.288893	0.414045	0.325807	0.457231	0.313091	0.426826	0.08331	0.154625	0.406167	0.442452	0.272648	0.420539	0.394196
O43567;O43567-2	34	E3 ubiquitin-protein ligase RNF13	RNF13	0.455422	0.436197	0.444982	0.454205	0.453751	0.488804	0.47978	0.436919	0.479806	0.42446	0.422186	0.421902	0.434191	0.432823	0.416453	0.453025	0.425521	0.411304	0.421022	0.433512	0.426522	0.445305	0.434763	0.420098	0.258701	0.409924	0.432214	0.447268	0.416424	0.454682	0.472558
O43570-2;O43570	38	Carbonic anhydrase 12	CA12	0.443841	0.352962	0.459013	0.439641	0.448729	0.438354	0.429851	0.419445	0.434003	0.46965	0.462691	0.453199	0.471623	0.454209	0.411104	0.380164	0.447433	0.434835	0.426837	0.423829	0.396337	0.410962	0.461813	0.421746	0.289826	0.403964	0.408893	0.422293	0.402944	0.446941	0.45277
O43572	50	A-kinase anchor protein 10, mitochondrial	AKAP10	0.445643	0.362782	0.437805	0.369669	0.429516	0.418659	0.394145	0.403459	0.411613	0.436283	0.472108	0.444065	0.450579	0.441559	0.399176	0.442043	0.442246	0.413686	0.426705	0.422192	0.438131	0.37021	0.441884	0.437953	0.355927	0.383552	0.417304	0.400845	0.265469	0.375032	0.358018
O43583	220	Density-regulated protein	DENR	0.510014	0.397174	0.561556	0.205137	0.343125	0.0812618	0.10662	0.251237	0.297644	0.448275	0.428176	0.418633	0.586882	0.36975	0.190603	0.346045	0.244385	0.287938	0.260586	0.410635	0.340004	0.360901	0.436363	0.372649	0.0616245	0.0938999	0.393561	0.397905	0.0672146	0.400002	0.208143
O43592	274	Exportin-T	XPOT	0.393891	0.297843	0.484501	0.191172	0.360597	0.0807687	0.0980669	0.254125	0.239191	0.388483	0.424229	0.431918	0.549061	0.378058	0.28814	0.171884	0.305813	0.325386	0.215435	0.452444	0.419671	0.422535	0.353001	0.432291	0.0948485	0.142322	0.434489	0.317288	0.132145	0.48296	0.221554
O43598;O43598-2	217	2-deoxynucleoside 5-phosphate N-hydrolase 1	DNPH1	0.511871	0.394409	0.430639	0.201488	0.387131	0.311537	0.31122	0.415064	0.370796	0.457087	0.461944	0.414038	0.484228	0.299698	0.19159	0.223851	0.206835	0.219265	0.190909	0.3924	0.29303	0.380923	0.346712	0.371525	0.0303125	0.0931348	0.354811	0.30019	0.0791047	0.62027	0.280589
O43615	246	Mitochondrial import inner membrane translocase subunit TIM44	TIMM44	0.421059	0.304118	0.510847	0.615094	0.505435	0.0436291	0.0473093	0.212013	0.240232	0.275825	0.4098	0.507276	0.411236	0.350485	0.268437	0.169888	0.367439	0.414983	0.24554	0.427922	0.49295	0.398074	0.402866	0.371669	0.0859498	0.114628	0.373824	0.365546	0.132218	0.365415	0.251482
O43617;O43617-2	203	Trafficking protein particle complex subunit 3	TRAPPC3	0.551926	0.402634	0.551388	0.194096	0.389852	0.101849	0.134884	0.253471	0.343892	0.434253	0.558818	0.456771	0.478321	0.331316	0.243282	0.24265	0.265281	0.273051	0.210667	0.423703	0.348774	0.379271	0.45703	0.480756	0.0539266	0.0763803	0.45614	0.469056	0.0672462	0.421225	0.215089
O43633	202	Charged multivesicular body protein 2a	CHMP2A	0.427062	0.373493	0.500857	0.17295	0.236197	0.0346838	0.0803242	0.165357	0.126364	0.34422	0.228814	0.301131	0.423557	0.275258	0.159259	0.414943	0.369111	0.34512	0.292004	0.373243	0.4178	0.311862	0.379932	0.245903	0.0596939	0.131962	0.329078	0.335769	0.115705	0.475488	0.195398
O43639	76	Cytoplasmic protein NCK2	NCK2	0.431559	0.423675	0.415139	0.30913	0.396717	0.363813	0.3671	0.387441	0.36668	0.330241	0.345112	0.378827	0.367113	0.379538	0.347277	0.425983	0.357301	0.397371	0.331881	0.398451	0.391386	0.420663	0.390879	0.381731	0.159269	0.321805	0.43141	0.422949	0.257998	0.381861	0.343293
O43657	36	Tetraspanin-6	TSPAN6	0.46237	0.393013	0.44065	0.447885	0.484978	0.465478	0.437335	0.463454	0.461516	0.38862	0.427709	0.425698	0.389669	0.437117	0.412313	0.416983	0.463294	0.461983	0.443182	0.452524	0.455924	0.429586	0.432994	0.415992	0.260951	0.395256	0.462287	0.437589	0.328722	0.365569	0.382666
O43660;O43660-2	268	Pleiotropic regulator 1	PLRG1	0.284797	0.244345	0.543448	0.281074	0.242597	0.0180155	0.0335049	0.156944	0.0906728	0.190105	0.251145	0.36839	0.345253	0.313272	0.2678	0.22491	0.785892	0.765018	0.47466	0.5274	0.554981	0.517463	0.312564	0.343061	0.162025	0.144089	0.420742	0.366502	0.230903	0.226643	0.212349
O43663	165	Protein regulator of cytokinesis 1	PRC1	0.353703	0.362225	0.426644	0.232146	0.291899	0.100559	0.129297	0.256584	0.22125	0.284852	0.335695	0.429604	0.360644	0.341337	0.377156	0.282708	0.491711	0.453915	0.305816	0.46061	0.453011	0.59078	0.31821	0.4502	0.168044	0.216695	0.48352	0.396503	0.364286	0.298487	0.328915
O43665-3;O43665-2;O43665	195	Regulator of G-protein signaling 10	RGS10	0.45806	0.403913	0.37176	0.219333	0.452432	0.33539	0.291473	0.421465	0.371263	0.201378	0.347965	0.419647	0.268245	0.28473	0.328073	0.245586	0.238106	0.294725	0.15471	0.37203	0.318477	0.486624	0.276772	0.433705	0.0652556	0.12108	0.426236	0.439741	0.151738	0.295116	0.287431
O43670-2;O43670;O43670-4;O43670-3	258	BUB3-interacting and GLEBS motif-containing protein ZNF207	ZNF207	0.324053	0.288945	0.470907	0.271595	0.332561	0.0539158	0.0508496	0.207629	0.202077	0.237489	0.290053	0.428651	0.32372	0.263286	0.239673	0.229009	0.507054	0.594994	0.287506	0.471586	0.414532	0.572479	0.311068	0.377689	0.104	0.23549	0.402362	0.415586	0.325457	0.270952	0.238869
O43674;O43674-2	164	NADH dehydrogenase [ubiquinone] 1 beta subcomplex subunit 5, mitochondrial	NDUFB5	0.543574	0.4658	0.386959	0.237831	0.525474	0.755092	0.744071	0.61137	0.5636	0.328587	0.410835	0.362492	0.30845	0.254705	0.19057	0.282168	0.187113	0.22044	0.199728	0.395875	0.264154	0.364055	0.335103	0.393622	0.0278549	0.0653744	0.42199	0.407655	0.0519443	0.420052	0.249163
O43676	157	NADH dehydrogenase [ubiquinone] 1 beta subcomplex subunit 3	NDUFB3	0.463862	0.424453	0.388884	0.177903	0.457084	0.896577	0.890529	0.661845	0.553364	0.314264	0.409186	0.370236	0.304889	0.248036	0.219547	0.238942	0.173934	0.209073	0.196728	0.377405	0.240922	0.355058	0.340456	0.362885	0.0207128	0.0634958	0.403189	0.433412	0.0541657	0.428941	0.26005
O43677	43	NADH dehydrogenase [ubiquinone] 1 subunit C1, mitochondrial	NDUFC1	0.476745	0.446941	0.42269	0.432282	0.472483	0.621053	0.596646	0.530829	0.507322	0.426193	0.448544	0.439599	0.415093	0.381062	0.368673	0.382953	0.346539	0.376085	0.363539	0.421866	0.375063	0.440712	0.403707	0.427535	0.191258	0.297765	0.414375	0.464076	0.335074	0.460615	0.458014
O43678;O43678-2	160	NADH dehydrogenase [ubiquinone] 1 alpha subcomplex subunit 2	NDUFA2	0.493689	0.421605	0.415797	0.227596	0.546785	0.910036	0.843028	0.618681	0.563797	0.309086	0.441154	0.374979	0.315607	0.281978	0.202622	0.227876	0.168623	0.222572	0.199993	0.409731	0.258541	0.377527	0.34103	0.401076	0.021652	0.0596987	0.393303	0.446839	0.0559483	0.399695	0.296554
O43681	266	ATPase ASNA1	ASNA1	0.501768	0.307325	0.537532	0.322886	0.361224	0.0821199	0.108106	0.265996	0.278336	0.326692	0.398921	0.45108	0.390615	0.297168	0.155378	0.235285	0.25287	0.308416	0.200188	0.389709	0.364069	0.407898	0.416652	0.365974	0.0379023	0.0916311	0.327959	0.402907	0.0908805	0.357753	0.287441
O43683-2;O43683-3;O43683	70	Mitotic checkpoint serine/threonine-protein kinase BUB1	BUB1	0.410652	0.407405	0.409061	0.392853	0.42648	0.379692	0.387768	0.392205	0.363434	0.371862	0.394648	0.43286	0.407504	0.412764	0.396439	0.399749	0.430349	0.431088	0.355128	0.42416	0.437651	0.448149	0.386004	0.420655	0.211499	0.406306	0.412905	0.42709	0.39742	0.398646	0.404775
O43684-2;O43684	286	Mitotic checkpoint protein BUB3	BUB3	0.274576	0.233583	0.521277	0.240188	0.23797	0.0249025	0.0476377	0.147454	0.10251	0.196813	0.233706	0.350659	0.340044	0.295563	0.228376	0.253234	0.594955	0.671309	0.506313	0.55603	0.513046	0.377747	0.336062	0.343328	0.155019	0.131403	0.382642	0.341992	0.221694	0.229676	0.18849
O43704	44	Sulfotransferase family cytosolic 1B member 1	SULT1B1	0.434385	0.389626	0.453755	0.4264	0.435659	0.397502	0.351718	0.42121	0.425085	0.34925	0.445127	0.454755	0.360563	0.42404	0.459764	0.454913	0.437486	0.450439	0.401816	0.418473	0.439978	0.428654	0.451154	0.483519	0.427516	0.411882	0.450268	0.465652	0.363139	0.301036	0.39172
O43707;O43707-2;O43707-3	294	Alpha-actinin-4	ACTN4	0.41587	0.426013	0.50713	0.135134	0.262735	0.0468747	0.0991099	0.180967	0.141638	0.370078	0.254618	0.318673	0.447227	0.326997	0.121561	0.421467	0.307059	0.300406	0.220492	0.402147	0.36112	0.304267	0.393621	0.309788	0.0276759	0.146905	0.34908	0.357571	0.0667189	0.458296	0.154229
O43708;O43708-3;O43708-2	159	Maleylacetoacetate isomerase	GSTZ1	0.454429	0.300467	0.42567	0.388047	0.444744	0.173029	0.148097	0.345203	0.319729	0.302914	0.41859	0.513865	0.376134	0.296516	0.261555	0.226747	0.276078	0.333509	0.206925	0.365357	0.398708	0.401934	0.391263	0.366269	0.0736822	0.148757	0.336057	0.395778	0.178488	0.350465	0.306493
O43709;O43709-3	144	Probable 18S rRNA (guanine-N(7))-methyltransferase	WBSCR22	0.342187	0.359391	0.412471	0.363303	0.300603	0.0431072	0.0699774	0.222018	0.158076	0.279858	0.303817	0.437302	0.405636	0.347166	0.453489	0.243131	0.379381	0.410018	0.288585	0.436886	0.513034	0.485575	0.375743	0.34677	0.266953	0.252744	0.354773	0.399105	0.430612	0.336407	0.335388
O43715	62	TP53-regulated inhibitor of apoptosis 1	TRIAP1	0.412283	0.400731	0.425657	0.37634	0.407998	0.33419	0.370601	0.378228	0.38887	0.377131	0.404677	0.441592	0.431301	0.430678	0.481796	0.339599	0.363994	0.394802	0.344858	0.455564	0.383272	0.430993	0.40332	0.484544	0.194244	0.288706	0.444736	0.458894	0.323464	0.400031	0.338095
O43716	91	Glutamyl-tRNA(Gln) amidotransferase subunit C, mitochondrial	GATC	0.449654	0.430074	0.412348	0.318519	0.453276	0.247908	0.259916	0.346009	0.345383	0.340728	0.453485	0.473864	0.404022	0.405909	0.453015	0.281744	0.335656	0.376914	0.32776	0.478369	0.385225	0.486803	0.399689	0.515279	0.173381	0.167894	0.482311	0.417049	0.229542	0.409497	0.338006
O43719	226	HIV Tat-specific factor 1	HTATSF1	0.330273	0.30703	0.415967	0.276737	0.349095	0.153826	0.170067	0.327472	0.253528	0.221734	0.342189	0.470484	0.318039	0.275097	0.259565	0.232774	0.410196	0.45054	0.263826	0.437305	0.384214	0.469133	0.29092	0.382989	0.0799978	0.170715	0.358355	0.440494	0.267921	0.280371	0.235836
O43731;O43731-2	31	ER lumen protein-retaining receptor 3	KDELR3	0.413824	0.381647	0.433871	0.480743	0.436781	0.377902	0.332339	0.430864	0.418252	0.32419	0.415001	0.47886	0.353372	0.428002	0.464621	0.425159	0.476694	0.494083	0.389292	0.416934	0.444069	0.478889	0.443457	0.464971	0.45123	0.441855	0.437825	0.484827	0.40469	0.303387	0.403655
O43739-2;O43739	43	Cytohesin-3	CYTH3	0.385064	0.379419	0.432284	0.367369	0.335893	0.187912	0.228108	0.335803	0.297902	0.363767	0.343754	0.396125	0.371817	0.378374	0.386521	0.42944	0.420484	0.456543	0.428834	0.433581	0.46597	0.426494	0.414305	0.368088	0.179477	0.41313	0.405637	0.401657	0.421526	0.369411	0.359947
O43741;O43741-2	31	5-AMP-activated protein kinase subunit beta-2	PRKAB2	0.458273	0.411953	0.445359	0.374433	0.433724	0.464382	0.446183	0.436301	0.455945	0.443074	0.4547	0.411411	0.458785	0.460711	0.461381	0.447613	0.458044	0.424423	0.474598	0.433807	0.417005	0.403263	0.471819	0.451434	0.366965	0.412401	0.465775	0.440507	0.337888	0.446292	0.406648
O43747;O43747-2	275	AP-1 complex subunit gamma-1	AP1G1	0.441451	0.283716	0.562499	0.337557	0.298701	0.0236371	0.0324301	0.206069	0.150644	0.30989	0.306449	0.484464	0.431229	0.304618	0.167767	0.25434	0.298518	0.404286	0.200698	0.374318	0.397879	0.398488	0.530612	0.384438	0.0867643	0.129364	0.289867	0.483569	0.130353	0.313701	0.175578
O43752	142	Syntaxin-6	STX6	0.398195	0.315869	0.447012	0.29275	0.306651	0.0705773	0.0810354	0.24937	0.204164	0.326206	0.277416	0.377362	0.397775	0.34197	0.240402	0.335803	0.364163	0.410059	0.309659	0.41232	0.470241	0.356558	0.395035	0.269225	0.110925	0.28501	0.293065	0.316133	0.203275	0.30209	0.309145
O43759-2;O43759	72	Synaptogyrin-1	SYNGR1	0.367391	0.374904	0.379196	0.278665	0.258512	0.137254	0.171823	0.29452	0.236725	0.313081	0.247389	0.317636	0.33939	0.291132	0.196766	0.405547	0.336995	0.363636	0.339063	0.360779	0.359392	0.349547	0.332583	0.246732	0.072699	0.493949	0.314607	0.311056	0.374358	0.363259	0.328602
O43760-2;O43760	173	Synaptogyrin-2	SYNGR2	0.49178	0.322258	0.443552	0.395565	0.396594	0.177625	0.146671	0.346316	0.317805	0.267417	0.359845	0.430832	0.376964	0.312779	0.20557	0.210956	0.283372	0.324993	0.235802	0.380543	0.340573	0.384129	0.372248	0.316449	0.0465168	0.140806	0.3444	0.333219	0.132816	0.38207	0.324365
O43761	36	Synaptogyrin-3	SYNGR3	0.457686	0.469668	0.423861	0.379167	0.390998	0.396871	0.408967	0.40738	0.408562	0.443665	0.450798	0.456627	0.467028	0.416415	0.37675	0.375489	0.366463	0.412662	0.396481	0.432511	0.380805	0.442361	0.431494	0.412698	0.231986	0.307448	0.420571	0.426391	0.345627	0.477529	0.451515
O43765	222	Small glutamine-rich tetratricopeptide repeat-containing protein alpha	SGTA	0.399434	0.291286	0.583316	0.205894	0.264501	0.0151671	0.030152	0.106246	0.0948225	0.259854	0.303907	0.404545	0.457234	0.373126	0.185024	0.297365	0.45123	0.455614	0.369156	0.43178	0.474703	0.342102	0.490668	0.344164	0.0985612	0.14801	0.365963	0.409261	0.146924	0.286036	0.179799
O43768;O43768-2;O43768-3;O43768-9;O43768-4;O43768-5;O43768-6;O43768-7;O43768-8	171	Alpha-endosulfine	ENSA	0.382946	0.348578	0.419762	0.243547	0.414908	0.457447	0.455321	0.49653	0.450936	0.281662	0.421049	0.425962	0.374217	0.336834	0.34552	0.167117	0.215475	0.287296	0.19204	0.393968	0.280749	0.454979	0.334025	0.455834	0.0294568	0.117478	0.382614	0.441035	0.182287	0.452921	0.32891
O43772	141	Mitochondrial carnitine/acylcarnitine carrier protein	SLC25A20	0.524447	0.45905	0.388887	0.25725	0.488003	0.644839	0.580327	0.626266	0.61522	0.298441	0.374709	0.364125	0.283521	0.266883	0.186729	0.349602	0.15635	0.208212	0.205805	0.365264	0.257335	0.322648	0.323401	0.338855	0.0279472	0.0697997	0.380323	0.438702	0.0640524	0.400376	0.255178
O43776	287	Asparagine--tRNA ligase, cytoplasmic	NARS	0.476208	0.4002	0.484824	0.220447	0.41843	0.124768	0.144312	0.274118	0.317508	0.353929	0.480886	0.435695	0.508593	0.371311	0.152189	0.207375	0.222482	0.240632	0.218933	0.433636	0.294904	0.375286	0.412072	0.440702	0.0481283	0.0692726	0.36526	0.369478	0.062552	0.615447	0.233402
O43795-2	198	Unconventional myosin-Ib	MYO1B	0.330812	0.36883	0.405051	0.277886	0.401769	0.296058	0.291711	0.326719	0.256758	0.275235	0.334655	0.391557	0.339512	0.323834	0.308946	0.282935	0.285157	0.309087	0.213207	0.376537	0.353871	0.360758	0.365	0.399356	0.111226	0.364981	0.344526	0.389661	0.277125	0.399464	0.228058
O43805	104	Sjoegren syndrome nuclear autoantigen 1	SSNA1	0.311564	0.300518	0.418318	0.262	0.213992	0.0311157	0.0635549	0.169004	0.120063	0.26279	0.216338	0.369976	0.343981	0.316237	0.174887	0.361565	0.391252	0.437682	0.337847	0.363253	0.419248	0.38386	0.385875	0.2348	0.0660404	0.637638	0.265019	0.345368	0.529336	0.30919	0.339613
O43808	125	Peroxisomal membrane protein PMP34	SLC25A17	0.470507	0.424797	0.430079	0.159829	0.398586	0.449547	0.470806	0.49967	0.469795	0.34126	0.451839	0.410575	0.39219	0.378235	0.384509	0.290526	0.211848	0.264442	0.259248	0.45804	0.308586	0.369596	0.317568	0.458964	0.0717192	0.110533	0.365905	0.428486	0.105576	0.357321	0.286651
O43809	284	Cleavage and polyadenylation specificity factor subunit 5	NUDT21	0.350755	0.253014	0.602577	0.31664	0.29997	0.0280648	0.0395328	0.183152	0.121711	0.256823	0.317306	0.401375	0.450194	0.30404	0.235186	0.198949	0.687611	0.734647	0.624186	0.66765	0.624282	0.447529	0.357548	0.341931	0.170904	0.103215	0.436431	0.332575	0.163391	0.268411	0.210473
O43813	234	LanC-like protein 1	LANCL1	0.413524	0.324651	0.482829	0.234634	0.282629	0.0624681	0.0882279	0.226454	0.178738	0.275813	0.248024	0.293625	0.386023	0.287759	0.128829	0.356329	0.265218	0.316553	0.228562	0.369272	0.338187	0.32054	0.347333	0.254292	0.0242085	0.1435	0.334248	0.345794	0.110623	0.336874	0.188804
O43815;O43815-2	223	Striatin	STRN	0.495686	0.346377	0.497222	0.220389	0.339801	0.106391	0.0940548	0.206893	0.207113	0.27637	0.382772	0.430901	0.335837	0.291404	0.144509	0.247108	0.284539	0.34302	0.16823	0.393213	0.342634	0.418876	0.406823	0.373248	0.0249078	0.104428	0.355182	0.488524	0.085081	0.327497	0.186126
O43818	192	U3 small nucleolar RNA-interacting protein 2	RRP9	0.366729	0.382977	0.448548	0.252236	0.391187	0.0667666	0.106317	0.189972	0.199862	0.358899	0.36515	0.444188	0.470995	0.405006	0.68295	0.211522	0.453072	0.435222	0.388835	0.50127	0.511821	0.476788	0.327846	0.472066	0.1952	0.169655	0.484556	0.326651	0.255009	0.412045	0.2842
O43819	139	Protein SCO2 homolog, mitochondrial	SCO2	0.479971	0.358427	0.477889	0.390355	0.504516	0.181072	0.1662	0.371001	0.400171	0.296293	0.393832	0.41731	0.365384	0.330243	0.364418	0.26038	0.347954	0.38579	0.364664	0.479493	0.411952	0.413411	0.372718	0.419453	0.0706444	0.113225	0.458379	0.385351	0.108907	0.310083	0.265029
O43823	191	A-kinase anchor protein 8	AKAP8	0.355509	0.32261	0.453168	0.264965	0.281318	0.140563	0.167416	0.272327	0.215377	0.303532	0.302844	0.37132	0.409627	0.343545	0.281107	0.343058	0.464303	0.491623	0.431975	0.487819	0.480666	0.373761	0.356558	0.340842	0.142163	0.318252	0.383906	0.323246	0.262627	0.335905	0.25949
O43824	72	Putative GTP-binding protein 6	GTPBP6	0.413438	0.362345	0.412991	0.433828	0.438308	0.334164	0.336704	0.412955	0.377567	0.40619	0.385065	0.432308	0.425818	0.375274	0.400609	0.322701	0.42076	0.405889	0.372333	0.420985	0.449016	0.424734	0.410851	0.373246	0.169008	0.38354	0.38324	0.405032	0.41254	0.420724	0.422604
O43837;O43837-2	229	Isocitrate dehydrogenase [NAD] subunit beta, mitochondrial	IDH3B	0.480476	0.37393	0.428907	0.321765	0.601204	0.360828	0.280854	0.435133	0.489367	0.304839	0.475875	0.44558	0.3335	0.2655	0.167773	0.192656	0.175461	0.262708	0.128257	0.39013	0.292399	0.411261	0.306017	0.435137	0.0298838	0.0743644	0.365638	0.402648	0.048127	0.384031	0.2426
O43847;O43847-2	242	Nardilysin	NRD1	0.262829	0.236101	0.442547	0.175119	0.190573	0.0133941	0.0241306	0.114139	0.0774846	0.154788	0.17698	0.325465	0.254351	0.260158	0.0751786	0.330679	0.289372	0.330033	0.166611	0.289949	0.322591	0.264697	0.376389	0.239625	0.0170414	0.485946	0.229425	0.344732	0.226901	0.238372	0.14453
O43852-2;O43852-4;O43852-8	50	Calumenin	CALU	0.487083	0.447624	0.429045	0.325712	0.420393	0.477753	0.48253	0.451343	0.461134	0.457399	0.457771	0.416566	0.464268	0.440287	0.440048	0.463112	0.40002	0.381638	0.420369	0.426339	0.378182	0.387547	0.453247	0.442959	0.282998	0.357542	0.441952	0.4119	0.269675	0.469155	0.373779
O43852;O43852-3;O43852-6;O43852-5;O43852-15;O43852-10	241	Calumenin	CALU	0.516261	0.329433	0.478675	0.217801	0.424388	0.281607	0.292557	0.382601	0.397341	0.37507	0.436485	0.41403	0.38974	0.306624	0.171123	0.271013	0.205083	0.230164	0.167408	0.40017	0.284818	0.337931	0.4277	0.387021	0.0217514	0.0676138	0.349783	0.437506	0.064851	0.391339	0.190726
O43865;O43865-2	241	Putative adenosylhomocysteinase 2	AHCYL1	0.516666	0.361043	0.507622	0.267142	0.383472	0.128033	0.119385	0.270704	0.300996	0.198407	0.340512	0.453048	0.311405	0.317277	0.146128	0.247342	0.241434	0.320089	0.13404	0.373428	0.294674	0.458662	0.399146	0.413573	0.0344946	0.108638	0.341224	0.536346	0.129809	0.341637	0.181532
O43866	57	CD5 antigen-like	CD5L	0.462478	0.455753	0.399518	0.420997	0.434324	0.27528	0.289354	0.36479	0.355981	0.363962	0.347359	0.390966	0.376477	0.363287	0.441658	0.419876	0.422939	0.397635	0.277689	0.365259	0.447543	0.422693	0.425144	0.366274	0.261632	0.345915	0.429123	0.433676	0.36321	0.365821	0.347867
O43896	111	Kinesin-like protein KIF1C	KIF1C	0.464675	0.402417	0.427955	0.286613	0.33184	0.164165	0.184906	0.283547	0.317373	0.284869	0.418706	0.484213	0.366463	0.337528	0.197109	0.349217	0.256863	0.326212	0.255372	0.359336	0.317778	0.391393	0.43849	0.392367	0.074361	0.176029	0.387706	0.495699	0.221965	0.417034	0.319646
O43903	71	Growth arrest-specific protein 2	GAS2	0.376499	0.362375	0.381283	0.308592	0.277424	0.0936469	0.133131	0.227707	0.198558	0.333943	0.278289	0.382882	0.345928	0.313706	0.208991	0.336188	0.34319	0.36958	0.338306	0.368589	0.401019	0.376903	0.40222	0.272739	0.102187	0.451566	0.327077	0.324957	0.429901	0.409703	0.339685
O43913	178	Origin recognition complex subunit 5	ORC5	0.328814	0.28213	0.453893	0.260042	0.220142	0.0261363	0.0483699	0.193502	0.121187	0.273688	0.277805	0.448797	0.396128	0.303034	0.329412	0.25913	0.464736	0.461376	0.298077	0.436466	0.539161	0.473813	0.328329	0.322759	0.177871	0.234433	0.376149	0.354204	0.439891	0.240475	0.313598
O43920	160	NADH dehydrogenase [ubiquinone] iron-sulfur protein 5	NDUFS5	0.529036	0.429444	0.415031	0.243917	0.550281	0.88582	0.843694	0.618599	0.577538	0.33273	0.435588	0.389	0.308833	0.286873	0.178995	0.268044	0.18467	0.234004	0.223965	0.403338	0.267868	0.350481	0.351501	0.388709	0.0222879	0.0573751	0.402006	0.448269	0.0491949	0.4161	0.305138
O43924	133	Retinal rod rhodopsin-sensitive cGMP 3,5-cyclic phosphodiesterase subunit delta	PDE6D	0.414987	0.358176	0.480954	0.213027	0.220451	0.0727831	0.127246	0.268029	0.205449	0.36311	0.273206	0.325004	0.463769	0.312985	0.207689	0.413096	0.381985	0.417231	0.462455	0.454385	0.424822	0.329003	0.40115	0.295628	0.102487	0.225504	0.3592	0.311212	0.195644	0.323936	0.284824
O43929;O43929-2;O43929-3	188	Origin recognition complex subunit 4	ORC4	0.385422	0.317217	0.42647	0.329554	0.319837	0.0989378	0.121233	0.275817	0.264279	0.301152	0.356874	0.452641	0.381587	0.329994	0.360418	0.227081	0.336011	0.380649	0.248574	0.454765	0.459246	0.481927	0.32301	0.391476	0.178137	0.161634	0.380057	0.394481	0.320658	0.314053	0.280539
O43933;O43933-2	139	Peroxisome biogenesis factor 1	PEX1	0.463894	0.39923	0.452617	0.288393	0.362553	0.148251	0.150281	0.317036	0.336784	0.312393	0.439562	0.464364	0.394111	0.34403	0.249551	0.276038	0.256647	0.333522	0.249536	0.403252	0.330742	0.434193	0.395481	0.433173	0.0740476	0.138502	0.388084	0.448567	0.174779	0.398254	0.309022
O60216	242	Double-strand-break repair protein rad21 homolog	RAD21	0.331969	0.307918	0.42896	0.272567	0.296761	0.0723451	0.0887976	0.220037	0.170126	0.202808	0.263241	0.424993	0.299429	0.253059	0.273534	0.170876	0.438662	0.458648	0.230836	0.476179	0.35717	0.760517	0.292464	0.412761	0.0551573	0.152109	0.517953	0.428874	0.30135	0.287677	0.388249
O60220	140	Mitochondrial import inner membrane translocase subunit Tim8 A	TIMM8A	0.413754	0.413008	0.431309	0.338049	0.425773	0.202532	0.232304	0.385842	0.392024	0.356696	0.44692	0.456156	0.419231	0.332653	0.386189	0.227618	0.305384	0.352202	0.254786	0.477222	0.382517	0.464359	0.34903	0.440995	0.0786042	0.133455	0.476288	0.430506	0.223491	0.411523	0.309745
O60229;O60229-2	49	Kalirin	KALRN	0.483103	0.448304	0.412698	0.430584	0.43846	0.398322	0.410441	0.412	0.433783	0.401118	0.396636	0.412907	0.424303	0.418552	0.429346	0.434825	0.414427	0.387017	0.337848	0.379647	0.419622	0.426119	0.443162	0.411805	0.279806	0.373496	0.438409	0.429464	0.364111	0.438022	0.40271
O60231	235	Putative pre-mRNA-splicing factor ATP-dependent RNA helicase DHX16	DHX16	0.341304	0.287831	0.482369	0.352592	0.280237	0.0236556	0.033563	0.210015	0.154435	0.247312	0.314613	0.486994	0.408869	0.31391	0.36296	0.193597	0.538127	0.499535	0.233969	0.466337	0.477611	0.561874	0.369204	0.415502	0.135976	0.136236	0.461161	0.428746	0.264142	0.233944	0.262455
O60232	171	Sjoegren syndrome/scleroderma autoantigen 1	SSSCA1	0.402454	0.340201	0.495914	0.224668	0.253739	0.0568849	0.0964323	0.177544	0.161463	0.327773	0.344871	0.440037	0.460307	0.442387	0.316179	0.260757	0.413634	0.433087	0.390925	0.479111	0.427982	0.378144	0.395558	0.408356	0.120244	0.264721	0.363825	0.402587	0.245065	0.34727	0.264204
O60234	207	Glia maturation factor gamma	GMFG	0.484936	0.401579	0.41115	0.216421	0.399331	0.374705	0.342728	0.504213	0.429328	0.188586	0.365461	0.439923	0.273814	0.280524	0.218435	0.261087	0.182265	0.268482	0.131123	0.366223	0.252784	0.455472	0.29797	0.421794	0.0273926	0.085145	0.345938	0.468926	0.123952	0.300802	0.261102
O60238-2;O60238	34	BCL2/adenovirus E1B 19 kDa protein-interacting protein 3-like	BNIP3L	0.432136	0.392544	0.440903	0.392542	0.380996	0.265683	0.309867	0.350915	0.350614	0.411075	0.393878	0.412184	0.423256	0.420074	0.395449	0.428343	0.465728	0.455573	0.455829	0.439428	0.45823	0.42242	0.438271	0.384818	0.257615	0.40633	0.422737	0.412478	0.4283	0.402569	0.438663
O60244	180	Mediator of RNA polymerase II transcription subunit 14	MED14	0.361533	0.303134	0.460623	0.245151	0.24319	0.0372831	0.0638942	0.175645	0.143544	0.224934	0.292745	0.460167	0.38155	0.351969	0.276084	0.261865	0.521548	0.551879	0.333953	0.467281	0.448878	0.526359	0.373542	0.382441	0.0770659	0.179934	0.389878	0.42472	0.296644	0.27441	0.231247
O60256;O60256-2	220	Phosphoribosyl pyrophosphate synthase-associated protein 2	PRPSAP2	0.436927	0.31159	0.519345	0.23601	0.355254	0.0659391	0.0738569	0.209065	0.191746	0.401461	0.411032	0.472524	0.506031	0.373989	0.199854	0.207471	0.312204	0.322137	0.183818	0.366155	0.428124	0.407897	0.452043	0.387585	0.0955167	0.137916	0.345168	0.382927	0.135344	0.388017	0.23012
O60262	80	Guanine nucleotide-binding protein G(I)/G(S)/G(O) subunit gamma-7	GNG7	0.470555	0.452179	0.374603	0.318424	0.472872	0.494529	0.478312	0.488906	0.440476	0.333994	0.404771	0.409092	0.357202	0.341967	0.291153	0.328127	0.224098	0.290907	0.241804	0.389913	0.315026	0.450198	0.354375	0.424626	0.112381	0.224457	0.373893	0.409717	0.264778	0.450779	0.440713
O60264	272	SWI/SNF-related matrix-associated actin-dependent regulator of chromatin subfamily A member 5	SMARCA5	0.295688	0.2213	0.470745	0.29797	0.219987	0.0144152	0.0213842	0.155916	0.0833908	0.216803	0.21722	0.38253	0.388095	0.285537	0.238771	0.226276	0.60904	0.55748	0.255233	0.404827	0.488494	0.499418	0.342866	0.26255	0.104094	0.159066	0.354262	0.318076	0.289306	0.210845	0.248778
O60271-4;O60271-2;O60271-5	54	C-Jun-amino-terminal kinase-interacting protein 4	SPAG9	0.490272	0.466289	0.436041	0.336294	0.414552	0.294253	0.313012	0.354443	0.395483	0.427091	0.489547	0.475545	0.427676	0.40619	0.313832	0.405919	0.303869	0.36083	0.314395	0.428943	0.352768	0.439479	0.432965	0.469136	0.182153	0.247824	0.444714	0.487386	0.292908	0.456718	0.380003
O60271;O60271-3	251	C-Jun-amino-terminal kinase-interacting protein 4	SPAG9	0.395782	0.416573	0.381599	0.178782	0.394661	0.192293	0.185096	0.323194	0.340194	0.188112	0.366476	0.432907	0.256427	0.302627	0.235093	0.244231	0.165058	0.246764	0.0940861	0.347092	0.272895	0.44844	0.313277	0.485367	0.0343007	0.105509	0.375667	0.511606	0.110162	0.343455	0.179396
O60281	98	Zinc finger protein 292	ZNF292	0.435286	0.422569	0.395592	0.321825	0.407709	0.205388	0.239015	0.360862	0.330533	0.361264	0.35355	0.400766	0.3873	0.323874	0.292203	0.263845	0.325265	0.372934	0.308707	0.435803	0.372523	0.475123	0.376212	0.399301	0.0973887	0.221588	0.427165	0.396792	0.294594	0.430602	0.403227
O60282	62	Kinesin heavy chain isoform 5C	KIF5C	0.423462	0.428759	0.440465	0.449904	0.447597	0.444595	0.43167	0.436078	0.446795	0.434253	0.430395	0.406078	0.439288	0.444317	0.411281	0.441796	0.427185	0.425986	0.42124	0.43946	0.430952	0.437803	0.42043	0.426841	0.406389	0.390441	0.452206	0.395387	0.335453	0.43159	0.408721
O60287	174	Nucleolar pre-ribosomal-associated protein 1	URB1	0.395609	0.421541	0.416709	0.251706	0.404278	0.120466	0.155902	0.280094	0.275186	0.314718	0.39267	0.448328	0.412104	0.380367	0.776009	0.219401	0.287199	0.35675	0.287491	0.452335	0.408492	0.509855	0.33185	0.532802	0.0907337	0.138025	0.536848	0.415056	0.223196	0.356384	0.25326
O60291;O60291-2;O60291-4;O60291-3	57	E3 ubiquitin-protein ligase MGRN1	MGRN1	0.451005	0.355396	0.46401	0.368603	0.438258	0.377801	0.351968	0.378401	0.40066	0.35728	0.448278	0.432475	0.39649	0.454343	0.399438	0.391334	0.428128	0.411124	0.379794	0.423391	0.405275	0.398667	0.466883	0.468352	0.275289	0.371228	0.406283	0.437898	0.29728	0.364104	0.341088
O60292	85	Signal-induced proliferation-associated 1-like protein 3	SIPA1L3	0.362249	0.419821	0.442465	0.292904	0.315603	0.13862	0.178641	0.242866	0.21401	0.284075	0.279914	0.362793	0.383502	0.349442	0.256393	0.435854	0.392904	0.424121	0.376474	0.392614	0.402116	0.39047	0.363263	0.320416	0.108108	0.413288	0.356405	0.398124	0.385904	0.381617	0.317462
O60293;O60293-2	118	Zinc finger C3H1 domain-containing protein	ZFC3H1	0.434259	0.462536	0.386507	0.277614	0.440132	0.313224	0.352507	0.420382	0.430492	0.349678	0.405864	0.419741	0.384142	0.319295	0.339492	0.27248	0.266662	0.337868	0.247838	0.439203	0.34821	0.478677	0.319503	0.465138	0.0852301	0.163715	0.46438	0.438565	0.269142	0.411224	0.32354
O60294	42	tRNA wybutosine-synthesizing protein 4	LCMT2	0.430909	0.405861	0.433026	0.476554	0.438992	0.395532	0.382067	0.420094	0.424318	0.389639	0.422562	0.446572	0.411178	0.417673	0.442677	0.414601	0.432662	0.454878	0.409455	0.42827	0.458356	0.435673	0.435513	0.423793	0.363201	0.420389	0.415148	0.430823	0.406241	0.396216	0.425863
O60306	240	Intron-binding protein aquarius	AQR	0.336212	0.291623	0.478192	0.28521	0.324116	0.0482832	0.0660525	0.197959	0.178686	0.198647	0.297399	0.416874	0.34738	0.337968	0.480402	0.187907	0.500683	0.525141	0.321129	0.526957	0.456103	0.581785	0.300521	0.45379	0.0739376	0.126451	0.567227	0.391915	0.245829	0.247489	0.223273
O60307	92	Microtubule-associated serine/threonine-protein kinase 3	MAST3	0.471895	0.418403	0.472756	0.335292	0.366546	0.176696	0.200973	0.293852	0.302184	0.381012	0.430365	0.45391	0.458091	0.384011	0.341048	0.407836	0.358517	0.404657	0.384348	0.455576	0.407414	0.469591	0.442119	0.434259	0.226161	0.216837	0.441452	0.403107	0.25293	0.391087	0.368292
O60313-2;O60313	240	Dynamin-like 120 kDa protein, mitochondrial;Dynamin-like 120 kDa protein, form S1	OPA1	0.467433	0.345126	0.434906	0.316057	0.507985	0.40359	0.298519	0.422398	0.446466	0.277782	0.498832	0.516028	0.317479	0.282124	0.165554	0.178479	0.184653	0.255973	0.106652	0.340766	0.285501	0.394917	0.360579	0.402551	0.0185522	0.0842566	0.303361	0.492735	0.0733958	0.368617	0.225627
O60315-2;O60315	42	Zinc finger E-box-binding homeobox 2	ZEB2	0.441807	0.406477	0.444055	0.459941	0.456855	0.432292	0.406415	0.437184	0.432433	0.417375	0.45813	0.448566	0.430586	0.439538	0.430659	0.435303	0.461569	0.463412	0.429983	0.435473	0.452008	0.465317	0.456047	0.466058	0.456294	0.437276	0.446319	0.438272	0.388516	0.408524	0.434201
O60318	161	Germinal-center associated nuclear protein	MCM3AP	0.42483	0.418897	0.489281	0.308086	0.336666	0.0646021	0.107627	0.192752	0.202423	0.341458	0.322371	0.398749	0.392717	0.287692	0.215882	0.310307	0.4434	0.420437	0.309203	0.44129	0.374382	0.482737	0.348884	0.39005	0.0934512	0.131423	0.518777	0.420367	0.238265	0.351005	0.303365
O60331-4;O60331;O60331-2;O60331-3	42	Phosphatidylinositol 4-phosphate 5-kinase type-1 gamma	PIP5K1C	0.465845	0.467149	0.438093	0.435822	0.452024	0.303238	0.347866	0.391655	0.397233	0.427926	0.465113	0.469977	0.452794	0.4369	0.438644	0.38514	0.391239	0.401996	0.381567	0.429334	0.393761	0.454783	0.433815	0.45685	0.230062	0.299159	0.452122	0.434671	0.355364	0.490273	0.438795
O60333-2;O60333;O60333-4	143	Kinesin-like protein KIF1B	KIF1B	0.428581	0.439302	0.456166	0.221473	0.357347	0.170225	0.203814	0.252986	0.286283	0.286327	0.379527	0.429282	0.386929	0.331109	0.221548	0.365484	0.252105	0.289629	0.218987	0.355387	0.276989	0.343503	0.414781	0.374875	0.0585968	0.146688	0.31679	0.514347	0.10968	0.371027	0.23846
O60341;O60341-2	257	Lysine-specific histone demethylase 1A	KDM1A	0.360981	0.297793	0.470909	0.268793	0.327058	0.0716638	0.0906294	0.266455	0.233749	0.28888	0.325779	0.406469	0.364413	0.257476	0.265497	0.165107	0.397276	0.429295	0.218936	0.473956	0.435596	0.566244	0.306335	0.405813	0.0781439	0.157353	0.471534	0.393695	0.302425	0.305203	0.241642
O60343-3;O60343;O60343-2	184	TBC1 domain family member 4	TBC1D4	0.299509	0.298851	0.385906	0.180759	0.194978	0.0278731	0.0477277	0.141594	0.118213	0.16873	0.183261	0.327238	0.246764	0.25545	0.12421	0.359259	0.294272	0.356448	0.206061	0.338644	0.345127	0.36727	0.332846	0.277765	0.0667595	0.539198	0.254305	0.363709	0.290435	0.240045	0.216526
O60344;O60344-3;O60344-2	52	Endothelin-converting enzyme 2;Methyltransferase-like region;Endothelin-converting enzyme 2 region	ECE2	0.423424	0.40319	0.438976	0.386037	0.414753	0.348583	0.354584	0.379654	0.373026	0.430894	0.435956	0.442838	0.452024	0.424427	0.431961	0.400828	0.454488	0.459401	0.42601	0.435073	0.447779	0.460515	0.441273	0.436997	0.351153	0.422722	0.446828	0.414955	0.423599	0.433486	0.443168
O60427;O60427-2	76	Fatty acid desaturase 1	FADS1	0.391828	0.390675	0.442899	0.404473	0.459409	0.413281	0.379269	0.389743	0.401833	0.344714	0.408466	0.410793	0.403906	0.399227	0.415532	0.416012	0.449391	0.414295	0.342888	0.428172	0.41465	0.408558	0.421588	0.444943	0.288732	0.398403	0.441865	0.416856	0.315194	0.370323	0.339936
O60437	131	Periplakin	PPL	0.400236	0.346364	0.427194	0.358377	0.410117	0.392118	0.392614	0.430014	0.392763	0.426756	0.430103	0.427952	0.433948	0.374463	0.289185	0.370823	0.332172	0.354634	0.306765	0.384888	0.367365	0.378921	0.402987	0.428729	0.252958	0.387644	0.343683	0.437418	0.330054	0.392889	0.326228
O60443	137	Non-syndromic hearing impairment protein 5	DFNA5	0.404401	0.504236	0.398053	0.15032	0.337823	0.366438	0.380989	0.385116	0.343837	0.303408	0.363618	0.351025	0.37044	0.35884	0.32641	0.337269	0.216105	0.255982	0.244905	0.408553	0.272654	0.333997	0.301646	0.465119	0.0774214	0.123069	0.410655	0.374273	0.0954736	0.458019	0.247873
O60449	94	Lymphocyte antigen 75	LY75	0.461497	0.489714	0.370053	0.273101	0.485996	0.5711	0.518124	0.512874	0.458446	0.318418	0.425792	0.40419	0.344745	0.305754	0.232725	0.294745	0.199838	0.280084	0.234423	0.376723	0.288184	0.438943	0.323641	0.401828	0.0389735	0.147966	0.414097	0.410699	0.226644	0.492846	0.381094
O60462-4;O60462-5;O60462-2;O60462-3;O60462;O60462-6	52	Neuropilin-2	NRP2	0.425056	0.405273	0.429618	0.473249	0.449384	0.432197	0.3661	0.43989	0.434249	0.339504	0.416407	0.437062	0.356984	0.410796	0.435963	0.424156	0.491938	0.491889	0.425286	0.434422	0.466421	0.439162	0.425974	0.451376	0.404449	0.410383	0.441294	0.435426	0.333093	0.326784	0.376148
O60476	133	Mannosyl-oligosaccharide 1,2-alpha-mannosidase IB	MAN1A2	0.501569	0.343304	0.446047	0.343056	0.487764	0.267514	0.257302	0.492062	0.475066	0.365513	0.439583	0.423768	0.415158	0.322239	0.282084	0.325452	0.27711	0.328667	0.310808	0.446046	0.396942	0.35556	0.393509	0.368274	0.107248	0.152072	0.344662	0.355923	0.158966	0.368996	0.318552
O60486	55	Plexin-C1	PLXNC1	0.383753	0.401814	0.438145	0.347854	0.283274	0.113921	0.177014	0.278202	0.220522	0.360042	0.316	0.375137	0.417765	0.366038	0.26015	0.455325	0.375509	0.407065	0.397135	0.413429	0.418463	0.38274	0.410266	0.31764	0.201574	0.478061	0.338215	0.390418	0.381381	0.390405	0.371509
O60488-2;O60488	240	Long-chain-fatty-acid--CoA ligase 4	ACSL4	0.389955	0.412433	0.35225	0.173088	0.409376	0.34934	0.346129	0.376491	0.327924	0.193645	0.342291	0.411278	0.255405	0.282598	0.232113	0.243139	0.176958	0.228052	0.0998635	0.31932	0.272087	0.380828	0.309548	0.416083	0.0368567	0.104904	0.384658	0.445127	0.0967448	0.348754	0.212018
O60493;O60493-2;O60493-4;O60493-3	254	Sorting nexin-3	SNX3	0.38066	0.295554	0.503795	0.145276	0.184121	0.0417897	0.097269	0.170753	0.114025	0.321681	0.241156	0.300596	0.391477	0.285121	0.136985	0.376551	0.334279	0.337967	0.249388	0.350997	0.387024	0.268742	0.397003	0.244439	0.0550626	0.196768	0.258163	0.296609	0.150794	0.367358	0.144179
O60496	41	Docking protein 2	DOK2	0.483886	0.442862	0.412286	0.434501	0.452717	0.487966	0.479642	0.443712	0.445177	0.402859	0.401626	0.412166	0.405925	0.420332	0.405578	0.465954	0.399718	0.400915	0.324961	0.382045	0.422143	0.441749	0.430448	0.41177	0.246961	0.397905	0.412955	0.459943	0.396041	0.431097	0.389543
O60499;O60499-2	115	Syntaxin-10	STX10	0.44458	0.389243	0.482274	0.358753	0.336551	0.102212	0.115412	0.262033	0.234336	0.331551	0.401672	0.477088	0.439528	0.39098	0.384269	0.321831	0.398553	0.440425	0.405125	0.495797	0.46748	0.412678	0.433278	0.418332	0.223426	0.156247	0.430803	0.42646	0.196773	0.312198	0.322345
O60502;O60502-3	242	Bifunctional protein NCOAT;Protein O-GlcNAcase;Histone acetyltransferase	MGEA5	0.356032	0.317691	0.51501	0.172952	0.308184	0.0283872	0.042203	0.138641	0.122582	0.234699	0.252856	0.360785	0.34511	0.279024	0.137988	0.33698	0.370305	0.394778	0.194022	0.362516	0.369218	0.399846	0.432874	0.350481	0.066927	0.176278	0.33507	0.453691	0.181636	0.285444	0.161925
O60504	110	Vinexin	SORBS3	0.367208	0.35993	0.423772	0.365017	0.399289	0.314368	0.298973	0.385171	0.326622	0.256045	0.328604	0.41999	0.291439	0.362512	0.336309	0.398171	0.387417	0.43758	0.290574	0.391432	0.385439	0.500995	0.383052	0.424359	0.226328	0.478769	0.362667	0.497402	0.500152	0.285948	0.378891
O60506;O60506-2	294	Heterogeneous nuclear ribonucleoprotein Q	SYNCRIP	0.314608	0.23558	0.585523	0.208819	0.23803	0.0143774	0.0272343	0.142414	0.0913299	0.333114	0.337902	0.439643	0.549728	0.415565	0.257402	0.199948	0.483176	0.549719	0.574436	0.481476	0.617336	0.32731	0.446803	0.345122	0.272728	0.16751	0.314559	0.268854	0.199786	0.306576	0.229969
O60508	188	Pre-mRNA-processing factor 17	CDC40	0.294888	0.319824	0.48331	0.206195	0.23695	0.0413143	0.0852156	0.209408	0.143481	0.284458	0.263267	0.366918	0.452	0.353639	0.404501	0.297147	0.476011	0.53026	0.383634	0.477402	0.470682	0.44282	0.345428	0.356096	0.194848	0.209651	0.356905	0.332738	0.30344	0.327127	0.251586
O60518	116	Ran-binding protein 6	RANBP6	0.429877	0.344298	0.439433	0.334576	0.395678	0.328481	0.349175	0.394766	0.407531	0.359791	0.418994	0.434609	0.357781	0.369837	0.295863	0.401411	0.350393	0.384791	0.335859	0.405502	0.406292	0.399341	0.416209	0.420682	0.2516	0.344767	0.41104	0.457392	0.239316	0.327496	0.27368
O60524-3;O60524;O60524-4;O60524-5	165	Nuclear export mediator factor NEMF	NEMF	0.357252	0.349974	0.502979	0.278302	0.252196	0.0322829	0.0621015	0.190473	0.173807	0.249699	0.314546	0.50251	0.334706	0.305272	0.227063	0.287138	0.370995	0.424699	0.260601	0.379225	0.355127	0.450566	0.472485	0.364294	0.152776	0.215942	0.326994	0.577166	0.373926	0.23326	0.249376
O60547	186	GDP-mannose 4,6 dehydratase	GMDS	0.480175	0.318415	0.492302	0.381351	0.369463	0.044084	0.0625104	0.205248	0.21794	0.219075	0.339586	0.467585	0.376893	0.318802	0.172148	0.285338	0.313817	0.369158	0.264875	0.389275	0.427258	0.370881	0.428686	0.349862	0.125994	0.151416	0.344126	0.436941	0.147269	0.319825	0.254414
O60551	77	Glycylpeptide N-tetradecanoyltransferase 2	NMT2	0.461408	0.416745	0.404126	0.273357	0.452724	0.530067	0.43232	0.461559	0.45356	0.356155	0.464487	0.409213	0.419451	0.409683	0.371116	0.38548	0.301728	0.338354	0.34428	0.398581	0.339426	0.366505	0.402289	0.4665	0.197207	0.239476	0.436396	0.407227	0.182918	0.400783	0.344593
O60563	164	Cyclin-T1	CCNT1	0.262766	0.274813	0.448297	0.20512	0.213625	0.0209023	0.0446057	0.160813	0.103657	0.226083	0.194227	0.315423	0.364078	0.282275	0.233645	0.322778	0.539668	0.525194	0.383496	0.436702	0.481285	0.408031	0.34162	0.283656	0.201167	0.330399	0.347084	0.372469	0.397955	0.252551	0.247006
O60566;O60566-3	133	Mitotic checkpoint serine/threonine-protein kinase BUB1 beta	BUB1B	0.303897	0.339836	0.397251	0.233484	0.24624	0.0723602	0.115055	0.200911	0.176962	0.206462	0.232929	0.37079	0.319679	0.362951	0.323416	0.30329	0.421392	0.456136	0.330258	0.410316	0.373325	0.415695	0.347663	0.369986	0.105873	0.467822	0.330988	0.395497	0.417446	0.328378	0.313682
O60568	248	Procollagen-lysine,2-oxoglutarate 5-dioxygenase 3	PLOD3	0.430752	0.299405	0.441906	0.342736	0.430457	0.208115	0.174593	0.358235	0.323517	0.300837	0.431276	0.520327	0.351433	0.274706	0.194749	0.200406	0.193062	0.278587	0.118807	0.341092	0.338944	0.42532	0.32702	0.382057	0.070391	0.151566	0.298522	0.372385	0.12753	0.369287	0.276126
O60573	182	Eukaryotic translation initiation factor 4E type 2	EIF4E2	0.344076	0.260311	0.529013	0.206355	0.210257	0.0147571	0.021233	0.131069	0.0923697	0.282042	0.295369	0.40033	0.509351	0.390689	0.237313	0.299445	0.49786	0.522335	0.409973	0.413786	0.504341	0.324964	0.447377	0.329435	0.223948	0.168559	0.31678	0.316292	0.183332	0.28917	0.219347
O60583-2;O60583	42	Cyclin-T2	CCNT2	0.460728	0.391688	0.447807	0.456119	0.437793	0.440557	0.434049	0.415193	0.447434	0.435072	0.458035	0.451274	0.454729	0.4174	0.321469	0.395947	0.440921	0.444925	0.396643	0.410353	0.406964	0.4203	0.424788	0.413528	0.340145	0.391049	0.443251	0.424393	0.390988	0.431978	0.437807
O60610;O60610-2;O60610-3	275	Protein diaphanous homolog 1	DIAPH1	0.402214	0.38022	0.506461	0.21373	0.279623	0.0579081	0.0825639	0.189942	0.189252	0.249091	0.334173	0.476929	0.396297	0.368994	0.208723	0.26975	0.25955	0.344984	0.141553	0.364591	0.347772	0.487865	0.394857	0.528076	0.12408	0.186745	0.298303	0.539145	0.294248	0.299338	0.187652
O60613	156	15 kDa selenoprotein	2015-09-01	0.594496	0.466836	0.411843	0.204804	0.433871	0.285111	0.319919	0.401105	0.389364	0.392449	0.403105	0.379575	0.383301	0.338984	0.210174	0.308684	0.231768	0.234882	0.221362	0.36889	0.28187	0.375093	0.375007	0.376337	0.027919	0.0996415	0.416097	0.380665	0.0791471	0.530143	0.337167
O60645-3;O60645-2;O60645	174	Exocyst complex component 3	EXOC3	0.467104	0.353247	0.525103	0.311863	0.386237	0.0788643	0.11155	0.240425	0.242404	0.251656	0.374165	0.438244	0.358893	0.38389	0.169195	0.341584	0.297033	0.35602	0.260552	0.424021	0.399259	0.340942	0.420461	0.389311	0.0738922	0.11081	0.369039	0.584927	0.144545	0.321801	0.203335
O60664;O60664-4	248	Perilipin-3	PLIN3	0.411295	0.318412	0.518077	0.117085	0.27321	0.0882529	0.14265	0.23819	0.186903	0.344017	0.274622	0.297436	0.428459	0.317447	0.106501	0.402253	0.264049	0.315359	0.22703	0.389115	0.34904	0.333807	0.362688	0.303672	0.0358687	0.198356	0.278348	0.293329	0.101595	0.422349	0.197137
O60671;O60671-2	62	Cell cycle checkpoint protein RAD1	RAD1	0.426593	0.382427	0.443715	0.373518	0.357061	0.22767	0.271139	0.337787	0.320869	0.354934	0.399983	0.471125	0.394462	0.413303	0.368563	0.368703	0.419764	0.435412	0.388079	0.44289	0.453793	0.463322	0.467385	0.426113	0.308549	0.38331	0.405841	0.47468	0.49271	0.339376	0.420504
O60674	85	Tyrosine-protein kinase JAK2	JAK2	0.417805	0.408656	0.44601	0.419827	0.381578	0.228459	0.267935	0.319629	0.311557	0.379128	0.361646	0.436979	0.439248	0.38482	0.361138	0.359444	0.329527	0.354048	0.309822	0.399555	0.423156	0.430121	0.398387	0.352408	0.274981	0.302854	0.352947	0.403959	0.367633	0.43065	0.439875
O60675	80	Transcription factor MafK	MAFK	0.431847	0.412874	0.425648	0.382944	0.406228	0.275091	0.297706	0.365234	0.366054	0.400452	0.378621	0.426444	0.425985	0.369865	0.416501	0.373317	0.447754	0.423979	0.367856	0.424208	0.464164	0.439552	0.420795	0.377949	0.27886	0.372558	0.452969	0.396916	0.419449	0.43057	0.40911
O60678;O60678-2	195	Protein arginine N-methyltransferase 3	PRMT3	0.285039	0.263115	0.470943	0.242619	0.221914	0.0131339	0.0235656	0.141657	0.0874319	0.270188	0.258062	0.421237	0.442829	0.335068	0.367646	0.246002	0.441248	0.48275	0.321986	0.405638	0.540354	0.405675	0.373312	0.335267	0.209199	0.320871	0.337412	0.330438	0.341942	0.302592	0.24749
O60684	285	Importin subunit alpha-7	KPNA6	0.325403	0.241388	0.578915	0.159033	0.183978	0.0160374	0.0384604	0.111197	0.0747459	0.280962	0.318133	0.402896	0.426105	0.345652	0.134929	0.339291	0.375851	0.42427	0.270623	0.38572	0.427699	0.346689	0.448525	0.336521	0.117968	0.180923	0.298651	0.38186	0.185138	0.270814	0.158321
O60687	34	Sushi repeat-containing protein SRPX2	SRPX2	0.46881	0.456533	0.445113	0.44925	0.440324	0.422774	0.440865	0.461448	0.45433	0.437033	0.439172	0.439777	0.44444	0.439443	0.474639	0.429247	0.425732	0.436529	0.42921	0.452308	0.419607	0.446127	0.456182	0.458221	0.385641	0.349373	0.454469	0.44795	0.403417	0.442835	0.449904
O60701;O60701-3;O60701-2	290	UDP-glucose 6-dehydrogenase	UGDH	0.306871	0.194934	0.370643	0.257368	0.190223	0.0233736	0.0266169	0.154987	0.0904577	0.211152	0.209088	0.435614	0.326302	0.236226	0.110221	0.22511	0.255364	0.324548	0.173967	0.318826	0.350788	0.329841	0.367068	0.193399	0.0447288	0.420702	0.173929	0.318395	0.346747	0.281218	0.228236
O60711;O60711-2	141	Leupaxin	LPXN	0.457879	0.500045	0.41743	0.192012	0.314208	0.158799	0.206898	0.277034	0.243895	0.375982	0.332114	0.36585	0.419966	0.327025	0.182253	0.407525	0.264024	0.278014	0.259094	0.368129	0.28843	0.320151	0.382965	0.323162	0.0650916	0.185592	0.387437	0.309676	0.0911139	0.581723	0.241443
O60716-5;O60716-3;O60716-2;O60716;O60716-8;O60716-7;O60716-6;O60716-4;O60716-21;O60716-19;O60716-18;O60716-17;O60716-24;O60716-23;O60716-22;O60716-20;O60716-29;O60716-27;O60716-26;O60716-25;O60716-32;O60716-31;O60716-30;O60716-28	264	Catenin delta-1	CTNND1	0.287391	0.285351	0.454758	0.190778	0.226218	0.0321254	0.0471469	0.140111	0.113292	0.185198	0.192041	0.311611	0.277757	0.234533	0.112501	0.327974	0.342621	0.363377	0.194312	0.329724	0.35174	0.304261	0.368109	0.233297	0.0234821	0.384819	0.270608	0.381554	0.191816	0.23123	0.137062
O60725	78	Protein-S-isoprenylcysteine O-methyltransferase	ICMT	0.464965	0.379365	0.459435	0.420439	0.484799	0.385761	0.360442	0.422973	0.435256	0.316672	0.425197	0.439256	0.353034	0.352686	0.330348	0.396593	0.421048	0.407704	0.376364	0.43545	0.403228	0.392816	0.421588	0.375979	0.203265	0.302514	0.400574	0.447852	0.243337	0.36423	0.362121
O60739	45	Eukaryotic translation initiation factor 1b	EIF1B	0.486466	0.393714	0.461056	0.375818	0.47758	0.421568	0.393035	0.439483	0.459664	0.436612	0.484971	0.408859	0.465432	0.42679	0.456187	0.439665	0.448916	0.421379	0.474224	0.461017	0.452981	0.374931	0.454379	0.447999	0.383946	0.338882	0.483913	0.390265	0.267026	0.338693	0.368205
O60749	260	Sorting nexin-2	SNX2	0.359398	0.281678	0.553059	0.287038	0.26893	0.0322654	0.0422091	0.17413	0.154561	0.244745	0.27205	0.444435	0.336824	0.295113	0.127164	0.269718	0.332826	0.402207	0.182673	0.35077	0.387794	0.410124	0.458459	0.320951	0.103027	0.210837	0.237135	0.488371	0.163523	0.273204	0.189076
O60762	230	Dolichol-phosphate mannosyltransferase subunit 1	DPM1	0.467343	0.277958	0.519947	0.34014	0.33867	0.0530911	0.064824	0.228484	0.222707	0.311874	0.329951	0.46714	0.366911	0.276594	0.13088	0.247422	0.306129	0.354029	0.194428	0.402351	0.369275	0.419912	0.42945	0.33565	0.0792069	0.135392	0.315843	0.415412	0.179793	0.290749	0.241264
O60763	275	General vesicular transport factor p115	USO1	0.47891	0.348449	0.496327	0.323275	0.433017	0.0987839	0.113986	0.254562	0.344256	0.262298	0.417893	0.516273	0.300606	0.284062	0.122349	0.228594	0.203638	0.282552	0.113022	0.3407	0.272306	0.457545	0.497713	0.421474	0.0377241	0.135968	0.299775	0.623856	0.167257	0.394233	0.19832
O60783	167	28S ribosomal protein S14, mitochondrial	MRPS14	0.504901	0.362723	0.516456	0.600848	0.772864	0.134324	0.0940832	0.262858	0.346769	0.276239	0.417245	0.45304	0.35236	0.307755	0.259842	0.265526	0.300005	0.396182	0.289397	0.474307	0.397245	0.406153	0.400544	0.38639	0.0590325	0.0772365	0.434618	0.419375	0.0955624	0.330735	0.278598
O60784;O60784-2;O60784-4;O60784-3	186	Target of Myb protein 1	TOM1	0.446116	0.401657	0.426125	0.167334	0.378985	0.413186	0.398438	0.388697	0.420179	0.267153	0.361687	0.359721	0.330678	0.338313	0.242674	0.302426	0.193343	0.239207	0.215682	0.399349	0.301749	0.329954	0.332211	0.382629	0.041273	0.0976042	0.335257	0.427335	0.087857	0.364443	0.203591
O60812;B2RXH8	67	Heterogeneous nuclear ribonucleoprotein C-like 1;Heterogeneous nuclear ribonucleoprotein C-like 2	HNRNPCL1;HNRNPCL2	0.46717	0.443927	0.452649	0.364081	0.399185	0.329602	0.354675	0.425127	0.398148	0.396342	0.422641	0.433295	0.437866	0.390271	0.347683	0.367426	0.373811	0.403759	0.447233	0.467807	0.420787	0.453636	0.389873	0.419675	0.294898	0.253411	0.435449	0.390778	0.318212	0.455271	0.42292
O60814	70	Histone H2B type 1-K	HIST1H2BK	0.505194	0.433849	0.464047	0.389778	0.377338	0.22052	0.251718	0.317574	0.295907	0.404066	0.411053	0.422427	0.441245	0.369258	0.313253	0.353793	0.472913	0.463567	0.465738	0.464232	0.462285	0.517011	0.414691	0.385638	0.263032	0.234574	0.44213	0.371845	0.346611	0.458193	0.570608
O60825;O60825-2	153	6-phosphofructo-2-kinase/fructose-2,6-bisphosphatase 2;6-phosphofructo-2-kinase;Fructose-2,6-bisphosphatase	PFKFB2	0.354941	0.385247	0.408885	0.223343	0.224481	0.0375609	0.0753712	0.172689	0.142255	0.24662	0.212	0.355242	0.311526	0.280644	0.127483	0.410899	0.33212	0.371017	0.246324	0.351806	0.370711	0.35265	0.35542	0.243161	0.0436565	0.375609	0.250597	0.383465	0.327135	0.33935	0.257126
O60826	210	Coiled-coil domain-containing protein 22	CCDC22	0.40358	0.306055	0.556042	0.345619	0.271872	0.0274253	0.0378293	0.170081	0.143261	0.310405	0.330095	0.493026	0.398474	0.30435	0.201104	0.296363	0.35856	0.429116	0.267338	0.396466	0.410819	0.383638	0.45804	0.358826	0.096745	0.104534	0.320436	0.432616	0.123935	0.265693	0.209851
O60828-2;O60828;O60828-5;O60828-4;O60828-3	195	Polyglutamine-binding protein 1	PQBP1	0.396661	0.341468	0.431301	0.342922	0.306566	0.040601	0.0566735	0.196618	0.181107	0.26103	0.285472	0.424132	0.370567	0.275461	0.335001	0.2045	0.501891	0.461416	0.252813	0.425872	0.411085	0.515412	0.37188	0.322771	0.0970014	0.187524	0.436737	0.417126	0.358204	0.309323	0.322706
O60830	101	Mitochondrial import inner membrane translocase subunit Tim17-B	TIMM17B	0.422803	0.348846	0.453898	0.28912	0.321618	0.189712	0.268805	0.274127	0.258017	0.424298	0.341889	0.389479	0.456185	0.376148	0.294859	0.358509	0.487205	0.422806	0.487792	0.457701	0.452295	0.349173	0.445062	0.323076	0.161356	0.27202	0.397797	0.362246	0.227613	0.373047	0.320622
O60831	143	PRA1 family protein 2	PRAF2	0.485718	0.422602	0.441395	0.200371	0.358663	0.322349	0.3593	0.428723	0.392244	0.352876	0.374623	0.342374	0.361929	0.29746	0.162226	0.344439	0.214707	0.252429	0.277235	0.405886	0.285701	0.328154	0.369818	0.342666	0.0856418	0.15927	0.360013	0.352253	0.110942	0.407517	0.24914
O60832;O60832-2	268	H/ACA ribonucleoprotein complex subunit 4	DKC1	0.326905	0.308739	0.549024	0.276735	0.362949	0.0449608	0.064684	0.174466	0.216811	0.285315	0.343509	0.473552	0.41519	0.395422	0.577847	0.180516	0.416431	0.495667	0.413375	0.541604	0.480455	0.478836	0.346315	0.51093	0.152245	0.0979919	0.437943	0.400119	0.145944	0.278684	0.21629
O60841	260	Eukaryotic translation initiation factor 5B	EIF5B	0.35683	0.270224	0.580665	0.20466	0.258145	0.0106899	0.0211773	0.125014	0.0852872	0.251448	0.315724	0.429916	0.464627	0.400842	0.220492	0.282172	0.438676	0.473346	0.266703	0.378817	0.465573	0.365431	0.446091	0.402298	0.212833	0.141181	0.336105	0.397881	0.126974	0.282056	0.153895
O60861-1;O60861-4;O60861;O60861-2	59	Growth arrest-specific protein 7	GAS7	0.409896	0.407364	0.427946	0.317363	0.319889	0.172838	0.221298	0.288256	0.280249	0.371947	0.35475	0.423684	0.416477	0.375512	0.263866	0.38537	0.382593	0.42191	0.37478	0.403638	0.415427	0.404544	0.42675	0.342474	0.128752	0.437938	0.369366	0.391816	0.399121	0.434835	0.388821
O60869	246	Endothelial differentiation-related factor 1	EDF1	0.312076	0.228755	0.567239	0.231793	0.215958	0.0175891	0.0267478	0.1347	0.0903694	0.294746	0.325704	0.44525	0.477866	0.322628	0.212548	0.232045	0.509146	0.536204	0.367959	0.43234	0.489267	0.367544	0.454091	0.320207	0.150564	0.181594	0.312261	0.308952	0.236387	0.279126	0.223004
O60870;O60870-2	98	DNA/RNA-binding protein KIN17	KIN	0.374824	0.343811	0.409424	0.332546	0.355079	0.228391	0.263844	0.335688	0.312402	0.334492	0.303483	0.360913	0.39923	0.313966	0.290306	0.345259	0.464429	0.448145	0.364731	0.408876	0.431791	0.444017	0.360517	0.332675	0.150417	0.408301	0.373684	0.386256	0.429252	0.363836	0.344514
O60879-3	151	Protein diaphanous homolog 2	DIAPH2	0.415991	0.377431	0.434506	0.262799	0.336235	0.226062	0.230925	0.380836	0.305604	0.257176	0.368434	0.457702	0.305929	0.312941	0.289895	0.245862	0.259694	0.370438	0.249774	0.398603	0.355939	0.489377	0.320349	0.441093	0.093867	0.192854	0.351456	0.465398	0.294346	0.350874	0.378602
O60880;O60880-4	30	SH2 domain-containing protein 1A	SH2D1A	0.434123	0.402602	0.439008	0.478583	0.46412	0.496329	0.484536	0.458678	0.461619	0.443388	0.442242	0.429363	0.441585	0.423536	0.425493	0.398237	0.477167	0.452479	0.38081	0.414521	0.455637	0.459829	0.446313	0.450399	0.373136	0.44905	0.437165	0.440078	0.458587	0.436986	0.417218
O60884	264	DnaJ homolog subfamily A member 2	DNAJA2	0.440071	0.347612	0.510524	0.191378	0.414506	0.162951	0.185322	0.304431	0.368709	0.458195	0.559218	0.459906	0.549997	0.420407	0.307937	0.188537	0.240277	0.281537	0.225498	0.48837	0.355865	0.354782	0.340199	0.493607	0.0567901	0.0803337	0.426764	0.366135	0.0750772	0.461475	0.195094
O60885;O60885-2;O60885-3	186	Bromodomain-containing protein 4	BRD4	0.374387	0.374977	0.470483	0.265334	0.262139	0.0423681	0.0733769	0.222195	0.1599	0.317327	0.275463	0.390804	0.387099	0.285065	0.209821	0.268145	0.526536	0.542751	0.333714	0.463435	0.454268	0.567058	0.303842	0.324409	0.0726775	0.216337	0.462864	0.375852	0.345439	0.31847	0.361463
O60888-3;O60888;O60888-2	208	Protein CutA	CUTA	0.508325	0.428925	0.441819	0.235022	0.398782	0.211062	0.230541	0.324661	0.324554	0.359213	0.438171	0.441587	0.422664	0.305157	0.170823	0.208837	0.240129	0.244668	0.204058	0.377419	0.270772	0.360608	0.39041	0.332004	0.0527498	0.10814	0.395454	0.356119	0.0961469	0.695051	0.286359
O60906	35	Sphingomyelin phosphodiesterase 2	SMPD2	0.448513	0.391441	0.421071	0.485473	0.455723	0.404593	0.40144	0.429263	0.428446	0.425937	0.457657	0.454241	0.425203	0.435234	0.430959	0.401184	0.452175	0.458458	0.441183	0.437976	0.457774	0.43246	0.453365	0.426358	0.314426	0.39634	0.421394	0.435041	0.422217	0.415616	0.44822
O60907-2	50	F-box-like/WD repeat-containing protein TBL1X	TBL1X	0.409396	0.383905	0.419091	0.414784	0.425664	0.427235	0.423522	0.458045	0.441131	0.459725	0.433838	0.419882	0.473177	0.407798	0.393064	0.403948	0.472614	0.449628	0.419676	0.439516	0.448866	0.412961	0.402313	0.415023	0.356648	0.443589	0.409578	0.410264	0.464557	0.430104	0.420014
O60921;O60921-2	85	Checkpoint protein HUS1	HUS1	0.423914	0.369078	0.470081	0.390399	0.317256	0.145967	0.20402	0.298318	0.303085	0.336174	0.354522	0.465497	0.386405	0.368436	0.287128	0.383477	0.397791	0.435054	0.356746	0.408446	0.445931	0.41526	0.462989	0.346361	0.175887	0.325474	0.349157	0.501719	0.401436	0.35774	0.339973
O60925	213	Prefoldin subunit 1	PFDN1	0.446641	0.320745	0.653183	0.189415	0.281207	0.0217054	0.0446304	0.182353	0.142693	0.464637	0.399283	0.43639	0.673955	0.477729	0.215475	0.305524	0.402705	0.425928	0.366014	0.458859	0.438186	0.383765	0.469996	0.392485	0.157606	0.112742	0.410094	0.340059	0.102103	0.368545	0.222495
O60927	47	Protein phosphatase 1 regulatory subunit 11	PPP1R11	0.454226	0.356888	0.450332	0.401358	0.427004	0.384225	0.3722	0.381612	0.368992	0.427026	0.448391	0.446504	0.462897	0.446696	0.328469	0.423009	0.460308	0.443566	0.431418	0.424009	0.387561	0.434799	0.43443	0.420809	0.193198	0.393003	0.431002	0.40825	0.370698	0.425519	0.39035
O60930	47	Ribonuclease H1	RNASEH1	0.419745	0.417413	0.409861	0.382156	0.398058	0.32559	0.362979	0.402792	0.40295	0.37352	0.421717	0.454756	0.405306	0.37404	0.400402	0.363278	0.395506	0.408143	0.357481	0.400021	0.439643	0.427128	0.405296	0.440634	0.335928	0.388605	0.423178	0.434868	0.408752	0.405183	0.392067
O60934	165	Nibrin	NBN	0.388879	0.412494	0.427983	0.348465	0.336337	0.0820329	0.102544	0.246521	0.220646	0.280821	0.302323	0.421387	0.333761	0.301186	0.246855	0.254464	0.428522	0.447606	0.293255	0.469084	0.404243	0.522236	0.317491	0.370516	0.0592617	0.147081	0.44015	0.439394	0.263243	0.354413	0.259949
O60936;O60936-3;O60936-1	66	Nucleolar protein 3	NOL3	0.441834	0.366839	0.463104	0.401531	0.43907	0.410116	0.410319	0.420613	0.439274	0.422574	0.413252	0.42529	0.470877	0.407979	0.375295	0.362959	0.395334	0.392282	0.364748	0.41271	0.403039	0.452636	0.420594	0.413501	0.183041	0.368475	0.394657	0.423686	0.369368	0.459613	0.414942
O60941-7;O60941;O60941-4;O60941-6	52	Dystrobrevin beta	DTNB	0.434811	0.416858	0.449222	0.456658	0.438393	0.410145	0.43116	0.409723	0.432738	0.402605	0.419306	0.406395	0.424038	0.411294	0.331896	0.401961	0.428755	0.402241	0.388875	0.4411	0.397016	0.40262	0.427013	0.425665	0.238409	0.387935	0.416552	0.446569	0.40635	0.454555	0.361883
O60942;O60942-2;O60942-4;O60942-3	180	mRNA-capping enzyme;Polynucleotide 5-triphosphatase;mRNA guanylyltransferase	RNGTT	0.302402	0.263783	0.445583	0.234336	0.22908	0.0295501	0.0499714	0.171871	0.132762	0.23521	0.232051	0.376683	0.350257	0.278956	0.2994	0.269729	0.509273	0.497218	0.310076	0.423517	0.451334	0.460837	0.371315	0.322519	0.189074	0.252988	0.353244	0.405576	0.294505	0.211925	0.233307
O75027-2;O75027	169	ATP-binding cassette sub-family B member 7, mitochondrial	ABCB7	0.458822	0.40323	0.394393	0.281376	0.497825	0.609918	0.495386	0.562586	0.492592	0.209192	0.382002	0.402026	0.29507	0.305558	0.258607	0.241264	0.180201	0.281741	0.188602	0.397985	0.265674	0.397927	0.279577	0.41671	0.029473	0.0874193	0.348464	0.469078	0.0860646	0.35412	0.25101
O75044	126	SLIT-ROBO Rho GTPase-activating protein 2	SRGAP2	0.418753	0.331833	0.480516	0.326448	0.423663	0.40124	0.348294	0.376581	0.391724	0.355951	0.444523	0.411382	0.397711	0.422776	0.264901	0.395072	0.407553	0.392417	0.323281	0.399566	0.380499	0.373504	0.437104	0.474243	0.185358	0.359918	0.393918	0.441191	0.215481	0.350622	0.288222
O75051	55	Plexin-A2	PLXNA2	0.475209	0.462167	0.432342	0.303589	0.418486	0.433008	0.456961	0.417982	0.431286	0.462905	0.419894	0.374575	0.471265	0.429635	0.415698	0.462451	0.416242	0.354857	0.398887	0.416882	0.410723	0.343747	0.42061	0.400429	0.273638	0.352931	0.452643	0.374107	0.224789	0.532022	0.315462
O75054	67	Immunoglobulin superfamily member 3	IGSF3	0.422025	0.347181	0.447625	0.409413	0.401585	0.392578	0.384049	0.434397	0.402901	0.47079	0.445687	0.450113	0.499777	0.419885	0.404003	0.373403	0.423527	0.408031	0.410537	0.428794	0.445835	0.418393	0.44745	0.439882	0.267851	0.425378	0.401416	0.407396	0.450442	0.437471	0.381982
O75063	80	Glycosaminoglycan xylosylkinase	FAM20B	0.433327	0.343351	0.431231	0.341285	0.399611	0.335213	0.343151	0.353703	0.357899	0.351439	0.38929	0.401331	0.423294	0.413411	0.356309	0.340951	0.435279	0.403292	0.40678	0.45535	0.427256	0.393454	0.390438	0.388238	0.183404	0.320314	0.397314	0.394848	0.292011	0.374714	0.331362
O75064	97	DENN domain-containing protein 4B	DENND4B	0.430969	0.387777	0.469636	0.290924	0.277505	0.0406613	0.0740215	0.188072	0.170625	0.389945	0.31535	0.400377	0.453496	0.356141	0.317834	0.376626	0.414037	0.431315	0.348229	0.394749	0.392025	0.390075	0.458976	0.318974	0.123771	0.253655	0.375925	0.390564	0.264294	0.401751	0.297781
O75083;O75083-3	292	WD repeat-containing protein 1	WDR1	0.453344	0.437605	0.501671	0.169244	0.233159	0.0375857	0.0714876	0.177869	0.118296	0.22483	0.201333	0.261166	0.344117	0.285163	0.0896916	0.680702	0.274183	0.30978	0.204968	0.350762	0.317437	0.276927	0.400006	0.262092	0.0307423	0.131377	0.305694	0.396412	0.0684983	0.294927	0.108615
O75110;O75110-2	39	Probable phospholipid-transporting ATPase IIA	ATP9A	0.447468	0.380274	0.422486	0.429595	0.427484	0.431976	0.418538	0.460918	0.427809	0.467029	0.451743	0.449363	0.467559	0.455395	0.43865	0.398472	0.415539	0.41311	0.39568	0.42335	0.440337	0.418355	0.460506	0.431377	0.321934	0.444523	0.378313	0.420429	0.44368	0.442684	0.424064
O75113	85	NEDD4-binding protein 1	N4BP1	0.3354	0.38808	0.433175	0.259147	0.281981	0.0899717	0.142013	0.206187	0.17987	0.300291	0.260205	0.36514	0.363371	0.329258	0.225911	0.391826	0.343582	0.392241	0.329319	0.382833	0.38436	0.355886	0.391316	0.285438	0.0927616	0.497445	0.329697	0.399226	0.40412	0.351036	0.319561
O75116	262	Rho-associated protein kinase 2	ROCK2	0.397996	0.399185	0.480765	0.196971	0.247066	0.0325977	0.05279	0.160407	0.11049	0.207693	0.208049	0.369428	0.320066	0.252414	0.181581	0.387151	0.306766	0.354432	0.166267	0.347429	0.358068	0.45516	0.367529	0.335502	0.0880194	0.224334	0.353372	0.493669	0.230367	0.249231	0.170173
O75122-3	189	CLIP-associating protein 2	CLASP2	0.355073	0.359672	0.487298	0.175816	0.245264	0.0266516	0.044975	0.146076	0.134649	0.187178	0.272946	0.441232	0.369601	0.360945	0.221561	0.299811	0.388249	0.455605	0.301843	0.434959	0.370471	0.464593	0.416865	0.418402	0.12899	0.203688	0.348517	0.509618	0.32762	0.286762	0.240954
O75127	96	Pentatricopeptide repeat-containing protein 1, mitochondrial	PTCD1	0.377191	0.327314	0.42175	0.32895	0.375381	0.278873	0.271258	0.385922	0.330166	0.326101	0.361226	0.409776	0.375846	0.340955	0.357237	0.306642	0.378396	0.373865	0.339935	0.413685	0.410136	0.423543	0.387718	0.383816	0.163671	0.382598	0.376846	0.408977	0.366677	0.368859	0.33705
O75128-2;O75128-3;O75128;O75128-7;O75128-6	30	Protein cordon-bleu	COBL	0.429153	0.434691	0.431506	0.402609	0.427109	0.439741	0.453072	0.434411	0.427811	0.394286	0.424803	0.427893	0.433961	0.462319	0.416192	0.43891	0.451507	0.462146	0.442838	0.446153	0.444053	0.446504	0.413695	0.449333	0.315832	0.422731	0.452886	0.452194	0.447891	0.423985	0.411946
O75131	291	Copine-3	CPNE3	0.339867	0.268231	0.516657	0.21917	0.230826	0.0161661	0.0322743	0.140462	0.113551	0.215952	0.204392	0.322876	0.340026	0.280818	0.0975963	0.300103	0.320182	0.389348	0.212968	0.37197	0.390317	0.330233	0.388647	0.250036	0.039648	0.217988	0.285671	0.388921	0.153625	0.285489	0.171213
O75140-5	58	DEP domain-containing protein 5	DEPDC5	0.433827	0.432123	0.46793	0.36319	0.398122	0.261184	0.281769	0.365118	0.364691	0.393859	0.377371	0.420252	0.426126	0.376488	0.34062	0.422772	0.404386	0.446691	0.406074	0.441665	0.40478	0.441751	0.427171	0.379299	0.167645	0.255568	0.440157	0.430427	0.335786	0.384056	0.417787
O75143-2;O75143;O75143-5;O75143-4;O75143-3	55	Autophagy-related protein 13	ATG13	0.435533	0.406183	0.45548	0.363255	0.394198	0.251218	0.258773	0.316985	0.332896	0.428963	0.420344	0.450439	0.45285	0.412832	0.314908	0.412056	0.396491	0.400991	0.363921	0.409392	0.428428	0.410829	0.460712	0.39378	0.239976	0.365978	0.393399	0.396389	0.358156	0.440225	0.384008
O75144;O75144-2	78	ICOS ligand	ICOSLG	0.411266	0.403537	0.452261	0.364988	0.325694	0.164963	0.199146	0.283106	0.261114	0.345344	0.334072	0.40331	0.392312	0.364981	0.29696	0.448288	0.385566	0.403846	0.396778	0.414273	0.398486	0.390262	0.448184	0.363744	0.229084	0.368726	0.360577	0.406743	0.319688	0.374085	0.337604
O75145-2;O75145	45	Liprin-alpha-3	PPFIA3	0.446544	0.440705	0.428844	0.436435	0.452707	0.454022	0.461512	0.442402	0.463325	0.436947	0.453509	0.435953	0.420697	0.408054	0.404395	0.418269	0.407357	0.416773	0.404674	0.434664	0.43085	0.428081	0.429101	0.440518	0.288949	0.384899	0.440331	0.42926	0.398592	0.423043	0.401775
O75146;O75146-2	214	Huntingtin-interacting protein 1-related protein	HIP1R	0.272212	0.27287	0.405469	0.211441	0.187282	0.0357046	0.045873	0.182695	0.138185	0.163355	0.171993	0.322863	0.263162	0.229012	0.109443	0.289282	0.301374	0.388207	0.238358	0.356226	0.338749	0.390436	0.345403	0.246721	0.0565078	0.511375	0.210033	0.441765	0.427113	0.233069	0.252847
O75147;O75147-4;O75147-2	67	Obscurin-like protein 1	OBSL1	0.421621	0.411516	0.437808	0.377737	0.405346	0.372076	0.334364	0.381824	0.386399	0.386954	0.412224	0.423564	0.413972	0.403694	0.319533	0.384035	0.388725	0.415317	0.346481	0.394113	0.399279	0.413287	0.400872	0.43191	0.313265	0.37694	0.416139	0.41612	0.343715	0.405073	0.407763
O75150;O75150-4;O75150-3	236	E3 ubiquitin-protein ligase BRE1B	RNF40	0.271746	0.260112	0.422925	0.236355	0.173621	0.0143989	0.0269245	0.15258	0.0711336	0.144229	0.147777	0.317701	0.280958	0.222689	0.196086	0.288709	0.607023	0.588085	0.265287	0.40754	0.419148	0.522374	0.303534	0.27507	0.0898143	0.24785	0.342369	0.442291	0.473963	0.169283	0.278169
O75151	153	Lysine-specific demethylase PHF2	PHF2	0.39483	0.415891	0.478967	0.270126	0.309942	0.0972081	0.149822	0.275482	0.248732	0.394284	0.357388	0.385946	0.427288	0.382488	0.331102	0.361281	0.408114	0.415657	0.322133	0.476419	0.424092	0.513952	0.348468	0.440642	0.240845	0.175401	0.454444	0.422704	0.275441	0.356723	0.340183
O75152	189	Zinc finger CCCH domain-containing protein 11A	ZC3H11A	0.368446	0.36415	0.43472	0.258816	0.283858	0.0900214	0.138302	0.234045	0.19674	0.291333	0.325147	0.373414	0.437505	0.347629	0.372683	0.229767	0.579353	0.525529	0.371881	0.527258	0.418751	0.55125	0.337763	0.422612	0.102775	0.145861	0.485928	0.384564	0.288213	0.411169	0.310744
O75153	242	Clustered mitochondria protein homolog	CLUH	0.251309	0.219568	0.459608	0.210951	0.203921	0.012409	0.0238885	0.128299	0.0726789	0.200376	0.221321	0.409854	0.323117	0.317385	0.274431	0.209427	0.436036	0.442803	0.206367	0.340593	0.428671	0.370369	0.37761	0.361818	0.155708	0.354876	0.271941	0.370213	0.378295	0.242989	0.172606
O75155;O75155-2	46	Cullin-associated NEDD8-dissociated protein 2	CAND2	0.450111	0.398482	0.436662	0.429599	0.449141	0.419476	0.372619	0.414246	0.420884	0.397421	0.444228	0.412037	0.444702	0.415249	0.411196	0.41396	0.412852	0.405784	0.392	0.411369	0.430975	0.422561	0.419254	0.432605	0.356416	0.35406	0.445298	0.38578	0.28475	0.408686	0.396648
O75157;O75157-2	70	TSC22 domain family protein 2	TSC22D2	0.414156	0.396729	0.448364	0.371466	0.350714	0.238881	0.261755	0.303611	0.280796	0.348749	0.382395	0.451307	0.421313	0.422964	0.328142	0.428545	0.408491	0.451119	0.397848	0.405796	0.422142	0.434536	0.444001	0.394982	0.233442	0.386642	0.409497	0.435859	0.417126	0.407827	0.412343
O75164	48	Lysine-specific demethylase 4A	KDM4A	0.408659	0.424211	0.435757	0.447836	0.44707	0.432717	0.441196	0.436912	0.425689	0.416616	0.39128	0.393788	0.419107	0.398942	0.40475	0.407568	0.455162	0.445115	0.394201	0.435545	0.414968	0.436128	0.406813	0.417975	0.330022	0.411779	0.434416	0.434514	0.451341	0.425218	0.407493
O75165	234	DnaJ homolog subfamily C member 13	DNAJC13	0.404146	0.320778	0.527621	0.346647	0.290271	0.0321478	0.050953	0.182026	0.133695	0.266811	0.254714	0.409745	0.324685	0.238683	0.120711	0.361829	0.298476	0.347333	0.186526	0.330151	0.353704	0.390475	0.504033	0.336126	0.0847035	0.154559	0.29345	0.552613	0.200005	0.253834	0.204686
O75170-6;O75170-2;O75170-4;O75170-5;O75170	177	Serine/threonine-protein phosphatase 6 regulatory subunit 2	PPP6R2	0.438277	0.333889	0.506859	0.262174	0.284924	0.103879	0.124072	0.26034	0.262002	0.314688	0.334896	0.427805	0.412237	0.374475	0.142529	0.372413	0.330741	0.382418	0.281433	0.383356	0.331372	0.391642	0.472608	0.341313	0.112781	0.235471	0.306515	0.451472	0.180147	0.348764	0.290819
O75175;O75175-2	188	CCR4-NOT transcription complex subunit 3	CNOT3	0.409243	0.316215	0.512531	0.275458	0.242882	0.0431455	0.0592871	0.196709	0.157837	0.233453	0.289039	0.437805	0.331522	0.329567	0.203967	0.290856	0.420261	0.45756	0.301269	0.409981	0.361009	0.486813	0.405086	0.351788	0.0888427	0.205835	0.348852	0.497945	0.343474	0.304831	0.310759
O75179-7;O75179-2;O75179;O75179-6;O75179-4	143	Ankyrin repeat domain-containing protein 17	ANKRD17	0.313345	0.302492	0.465879	0.200913	0.199659	0.0191783	0.0352184	0.125682	0.0826806	0.225287	0.211366	0.347669	0.338143	0.310632	0.150486	0.35681	0.399685	0.446833	0.303983	0.354569	0.416249	0.366357	0.390173	0.276883	0.0914124	0.397691	0.288075	0.397838	0.367888	0.31267	0.245763
O75182-2;O75182	98	Paired amphipathic helix protein Sin3b	SIN3B	0.383746	0.375401	0.423107	0.323734	0.309335	0.249892	0.257256	0.337908	0.347666	0.319483	0.365791	0.417358	0.375641	0.344105	0.273731	0.352944	0.443969	0.449659	0.34613	0.444944	0.448042	0.507496	0.373281	0.387707	0.231424	0.306112	0.424882	0.43418	0.335951	0.314278	0.330414
O75190;O75190-4	192	DnaJ homolog subfamily B member 6	DNAJB6	0.365128	0.363732	0.414804	0.241672	0.312502	0.116978	0.145439	0.243032	0.241934	0.273137	0.325229	0.384136	0.37573	0.333603	0.26799	0.280132	0.306218	0.295895	0.185764	0.335965	0.308265	0.336759	0.373189	0.375471	0.0634021	0.184217	0.365174	0.371804	0.137282	0.339614	0.186557
O75191;O75191-2	46	Xylulose kinase	XYLB	0.430084	0.451049	0.434525	0.407145	0.445407	0.464134	0.461998	0.437466	0.447043	0.388399	0.392771	0.393315	0.416884	0.424942	0.334552	0.412336	0.443545	0.437468	0.429368	0.439165	0.390517	0.414386	0.409203	0.405251	0.216107	0.381503	0.444493	0.428141	0.354902	0.435392	0.425517
O75208	175	Ubiquinone biosynthesis protein COQ9, mitochondrial	COQ9	0.477935	0.392858	0.441496	0.40742	0.612854	0.540052	0.387868	0.512195	0.553804	0.258992	0.425866	0.429606	0.328874	0.297431	0.218929	0.22791	0.204243	0.305329	0.225291	0.427273	0.326646	0.36966	0.327551	0.398716	0.03525	0.0738533	0.339672	0.426726	0.0880418	0.358201	0.265593
O75223;O75223-3	228	Gamma-glutamylcyclotransferase	GGCT	0.441459	0.388271	0.410912	0.184724	0.423468	0.365981	0.330713	0.425912	0.469577	0.347218	0.471558	0.407829	0.428729	0.362033	0.326315	0.176328	0.177696	0.229017	0.186364	0.435247	0.274981	0.360902	0.304679	0.476285	0.0270103	0.0766096	0.383941	0.353793	0.067242	0.392338	0.24965
O75251;O75251-2	178	NADH dehydrogenase [ubiquinone] iron-sulfur protein 7, mitochondrial	NDUFS7	0.497694	0.418762	0.393747	0.299149	0.547494	0.800946	0.743804	0.619984	0.601722	0.285727	0.392526	0.388147	0.278858	0.285814	0.212343	0.243991	0.159388	0.242996	0.175678	0.401185	0.272483	0.378161	0.33358	0.392524	0.0202037	0.0666153	0.351217	0.470816	0.0706358	0.380754	0.270177
O75298;O75298-3;O75298-2	108	Reticulon-2	RTN2	0.431697	0.419474	0.370106	0.314418	0.428145	0.456371	0.383358	0.528382	0.418307	0.224055	0.343419	0.423828	0.241859	0.282389	0.259075	0.317391	0.216236	0.302225	0.176812	0.336029	0.297023	0.459106	0.326992	0.393628	0.0649892	0.147754	0.366125	0.457898	0.200328	0.300548	0.318021
O75306;O75306-2	224	NADH dehydrogenase [ubiquinone] iron-sulfur protein 2, mitochondrial	NDUFS2	0.462472	0.369014	0.453853	0.391918	0.572456	0.807184	0.646388	0.571623	0.521162	0.213688	0.412491	0.425294	0.254734	0.263247	0.164569	0.192869	0.177985	0.294957	0.144403	0.367193	0.264888	0.42481	0.340259	0.402838	0.0142536	0.0558877	0.355691	0.474939	0.0606468	0.355507	0.269722
O75312	212	Zinc finger protein ZPR1	ZPR1	0.420389	0.312289	0.554115	0.175211	0.315368	0.0359176	0.0445121	0.158364	0.164373	0.312873	0.380989	0.412991	0.56889	0.429795	0.276741	0.251093	0.371177	0.364456	0.260307	0.43073	0.393202	0.369563	0.418799	0.441599	0.147299	0.1318	0.384272	0.364408	0.120967	0.389711	0.199625
O75317	38	Ubiquitin carboxyl-terminal hydrolase 12	USP12	0.471689	0.40518	0.436055	0.382819	0.421412	0.422573	0.407589	0.409178	0.435336	0.416824	0.462008	0.444186	0.424781	0.437171	0.4368	0.459605	0.423777	0.424464	0.442733	0.427359	0.424379	0.419921	0.450753	0.449858	0.345921	0.373281	0.470942	0.409377	0.313922	0.39333	0.391681
O75319	47	RNA/RNP complex-1-interacting phosphatase	DUSP11	0.422888	0.404006	0.437421	0.436738	0.456736	0.456874	0.451319	0.43453	0.440346	0.42417	0.407359	0.407065	0.43511	0.4021	0.447989	0.415057	0.423515	0.439875	0.41269	0.436538	0.467986	0.417567	0.400442	0.429014	0.350724	0.434551	0.411446	0.411847	0.439458	0.437819	0.405977
O75323;O75323-2	197	Protein NipSnap homolog 2	GBAS	0.432915	0.478163	0.397537	0.331969	0.570416	0.655971	0.479666	0.585916	0.563981	0.17379	0.367699	0.379843	0.22556	0.249508	0.161314	0.248819	0.14857	0.256433	0.125441	0.354615	0.235158	0.401869	0.288135	0.367875	0.0145063	0.0610129	0.347676	0.462219	0.060938	0.327859	0.255765
O75326	89	Semaphorin-7A	SEMA7A	0.344416	0.356089	0.379533	0.23468	0.201476	0.0252509	0.0691438	0.177965	0.12291	0.259048	0.192027	0.328722	0.331347	0.282019	0.162572	0.444384	0.325942	0.370698	0.268415	0.318308	0.361315	0.343815	0.364111	0.220034	0.0514025	0.547662	0.27343	0.345713	0.38264	0.343584	0.295352
O75330-2;O75330;O75330-3;O75330-4	93	Hyaluronan mediated motility receptor	HMMR	0.387241	0.423236	0.405788	0.27831	0.357666	0.176605	0.258299	0.297372	0.273607	0.313044	0.350719	0.418148	0.377496	0.392361	0.332098	0.37611	0.341447	0.395857	0.307442	0.398119	0.36644	0.428198	0.367471	0.419001	0.147512	0.35007	0.353791	0.442004	0.359325	0.377026	0.330584
O75340;O75340-2	272	Programmed cell death protein 6	PDCD6	0.537475	0.408003	0.531235	0.256391	0.353209	0.104418	0.170374	0.280921	0.299464	0.364405	0.331405	0.373008	0.409782	0.298144	0.119351	0.301676	0.232328	0.275082	0.237456	0.439363	0.318958	0.349121	0.347628	0.328094	0.0266952	0.0698574	0.348518	0.3312	0.0776408	0.529485	0.207296
O75342	39	Arachidonate 12-lipoxygenase, 12R-type	ALOX12B	0.437436	0.448925	0.395003	0.35564	0.433738	0.542327	0.549443	0.523519	0.476994	0.388636	0.429955	0.421112	0.385708	0.393087	0.39131	0.370679	0.330808	0.37373	0.348771	0.428251	0.345807	0.431376	0.395939	0.460801	0.251214	0.283528	0.413994	0.44727	0.330146	0.419619	0.415272
O75347;O75347-2	247	Tubulin-specific chaperone A	TBCA	0.423493	0.345924	0.501824	0.190506	0.347405	0.288648	0.276446	0.394997	0.325486	0.444044	0.507149	0.45294	0.61126	0.392175	0.351972	0.201397	0.218545	0.286115	0.256787	0.498441	0.356112	0.363179	0.355827	0.484357	0.0969318	0.0876228	0.359736	0.352843	0.078514	0.422292	0.233307
O75348	211	V-type proton ATPase subunit G 1	ATP6V1G1	0.566572	0.322367	0.491075	0.240207	0.377572	0.11217	0.12153	0.260212	0.26277	0.394989	0.420649	0.415951	0.439418	0.345783	0.177598	0.291967	0.24916	0.275801	0.217593	0.409112	0.298944	0.348036	0.432106	0.344848	0.0183846	0.0909623	0.417412	0.349702	0.063081	0.419013	0.219742
O75351	272	Vacuolar protein sorting-associated protein 4B	VPS4B	0.441384	0.368728	0.573383	0.229287	0.33568	0.0875866	0.127108	0.227791	0.246774	0.240448	0.365377	0.39961	0.333389	0.311735	0.112947	0.367258	0.247255	0.311508	0.150573	0.375039	0.279063	0.385038	0.446592	0.472511	0.0413762	0.0721976	0.376777	0.530364	0.0539738	0.309107	0.176024
O75352-2;O75352	198	Mannose-P-dolichol utilization defect 1 protein	MPDU1	0.546635	0.339205	0.471271	0.334046	0.550878	0.310274	0.293294	0.496619	0.479517	0.276418	0.374706	0.416213	0.349633	0.300917	0.158058	0.233517	0.214268	0.256207	0.170124	0.367015	0.311767	0.350236	0.380218	0.337954	0.0433175	0.139914	0.346426	0.407009	0.0937756	0.404951	0.247614
O75362	141	Zinc finger protein 217	ZNF217	0.344254	0.302831	0.396482	0.334241	0.333522	0.201123	0.219213	0.317887	0.273537	0.349913	0.336568	0.399265	0.427382	0.315732	0.235653	0.296217	0.441903	0.43343	0.318127	0.391093	0.44315	0.385658	0.368334	0.320614	0.168532	0.438408	0.327884	0.378479	0.440418	0.357675	0.327848
O75363-2	34	Breast carcinoma-amplified sequence 1	BCAS1	0.440307	0.378947	0.414345	0.45279	0.409847	0.441867	0.436577	0.466134	0.455039	0.440475	0.427083	0.443057	0.463037	0.432013	0.434968	0.387755	0.438374	0.42703	0.431742	0.430003	0.413299	0.424829	0.45737	0.417438	0.230244	0.441434	0.415064	0.426	0.455036	0.435183	0.457224
O75367-3;O75367;O75367-2	254	Core histone macro-H2A.1	H2AFY	0.424663	0.423377	0.43727	0.310338	0.392496	0.217461	0.250476	0.392264	0.417209	0.297114	0.366733	0.412523	0.309174	0.259675	0.196255	0.228416	0.223136	0.278211	0.164645	0.442438	0.311712	0.555639	0.27792	0.39017	0.0515375	0.114879	0.401801	0.437589	0.216701	0.348977	0.483693
O75368	215	SH3 domain-binding glutamic acid-rich-like protein	SH3BGRL	0.600061	0.478178	0.448989	0.140456	0.315838	0.237616	0.291826	0.382785	0.381577	0.401896	0.411198	0.405876	0.435338	0.295742	0.159933	0.328441	0.191988	0.229402	0.163353	0.341881	0.249675	0.366304	0.391624	0.343092	0.0348236	0.0808661	0.343581	0.429679	0.0596552	0.509279	0.234739
O75369-2;O75369-9;O75369;O75369-6;O75369-3;O75369-7;O75369-5;O75369-4	70	Filamin-B	FLNB	0.441653	0.503776	0.425202	0.281307	0.414483	0.467178	0.483	0.427402	0.428768	0.472746	0.437269	0.36893	0.463512	0.440605	0.380768	0.50394	0.402512	0.373126	0.439931	0.449553	0.393721	0.337425	0.409647	0.425626	0.274232	0.360638	0.441567	0.357586	0.221512	0.463974	0.322691
O75369-8	294	Filamin-B	FLNB	0.299541	0.448732	0.339873	0.106692	0.170456	0.025198	0.0538393	0.134246	0.0831973	0.195835	0.126317	0.20515	0.290451	0.209511	0.0845992	0.410003	0.256744	0.281515	0.162542	0.298805	0.315429	0.232129	0.286498	0.162359	0.0209876	0.523723	0.227075	0.257572	0.171097	0.311653	0.122729
O75376	164	Nuclear receptor corepressor 1	NCOR1	0.361705	0.377346	0.446125	0.301476	0.371935	0.130979	0.179311	0.2893	0.245622	0.286112	0.303795	0.34511	0.35995	0.305495	0.252346	0.306795	0.438722	0.441637	0.295076	0.482853	0.419497	0.487908	0.311545	0.396456	0.0927048	0.16187	0.503228	0.380679	0.219778	0.337772	0.269457
O75380	166	NADH dehydrogenase [ubiquinone] iron-sulfur protein 6, mitochondrial	NDUFS6	0.4976	0.436431	0.389388	0.210016	0.501167	0.915088	0.911508	0.58719	0.502292	0.329272	0.427398	0.378758	0.31687	0.277608	0.200933	0.246469	0.172152	0.215831	0.243713	0.423933	0.266352	0.365448	0.325956	0.39336	0.0262514	0.0575919	0.420184	0.417349	0.0503041	0.418509	0.312537
O75381-2;O75381	157	Peroxisomal membrane protein PEX14	PEX14	0.484621	0.376595	0.52311	0.352131	0.395511	0.103567	0.0883366	0.251311	0.246022	0.295407	0.380168	0.433361	0.425946	0.331141	0.267337	0.296308	0.370897	0.421829	0.306239	0.410765	0.397252	0.399849	0.450635	0.343115	0.0815293	0.130555	0.391323	0.422342	0.115056	0.323344	0.270257
O75382;O75382-4;O75382-2;O75382-3	72	Tripartite motif-containing protein 3	TRIM3	0.421518	0.389061	0.448034	0.40301	0.439347	0.420761	0.346696	0.397319	0.446712	0.372301	0.434424	0.380786	0.4231	0.402369	0.339841	0.426177	0.447389	0.408661	0.41221	0.426102	0.404168	0.376207	0.413825	0.416984	0.21702	0.366969	0.423186	0.405036	0.243799	0.340368	0.325175
O75385	30	Serine/threonine-protein kinase ULK1	ULK1	0.437078	0.418555	0.433889	0.438071	0.462467	0.45735	0.457295	0.450104	0.452696	0.410099	0.431756	0.431832	0.411371	0.41162	0.463942	0.428004	0.452379	0.435267	0.428317	0.435995	0.424982	0.434776	0.420262	0.447126	0.37876	0.433148	0.460981	0.447575	0.420271	0.417237	0.404877
O75390	277	Citrate synthase, mitochondrial	CS	0.597785	0.353142	0.486528	0.411623	0.61151	0.148069	0.131714	0.349807	0.491265	0.327834	0.467735	0.45959	0.416209	0.29818	0.188172	0.208004	0.182216	0.244307	0.146319	0.392832	0.315149	0.366777	0.370515	0.36447	0.0301924	0.0568906	0.349797	0.403522	0.0629742	0.405522	0.258827
O75391	160	Sperm-associated antigen 7	SPAG7	0.424982	0.38203	0.445079	0.231025	0.427681	0.142289	0.145082	0.318894	0.274965	0.296275	0.403022	0.48058	0.380389	0.339143	0.301452	0.249979	0.282216	0.35219	0.231434	0.405857	0.323752	0.491428	0.340434	0.442779	0.0872886	0.149561	0.429056	0.426261	0.185111	0.36011	0.309399
O75394	145	39S ribosomal protein L33, mitochondrial	MRPL33	0.437785	0.301368	0.497238	0.659121	0.384843	0.0336647	0.0380954	0.191484	0.161782	0.307627	0.321947	0.455988	0.381156	0.353487	0.248124	0.295951	0.433163	0.466612	0.378739	0.424033	0.455941	0.378559	0.433759	0.325664	0.119194	0.150273	0.381865	0.396578	0.210288	0.318851	0.267849
O75396	285	Vesicle-trafficking protein SEC22b	SEC22B	0.520793	0.337938	0.384579	0.170379	0.465241	0.550166	0.513754	0.541403	0.500322	0.377285	0.441642	0.417827	0.414204	0.265528	0.241802	0.18692	0.137019	0.17985	0.128009	0.380914	0.26774	0.344667	0.331355	0.378299	0.0400136	0.0727347	0.277945	0.371477	0.0721936	0.395997	0.225157
O75400	264	Pre-mRNA-processing factor 40 homolog A	PRPF40A	0.303464	0.253524	0.529687	0.317972	0.284425	0.0160222	0.0273757	0.141036	0.102941	0.238712	0.290704	0.428583	0.429394	0.320174	0.250561	0.204178	0.808784	0.736085	0.438081	0.501858	0.562345	0.482442	0.363689	0.348076	0.222442	0.120853	0.448215	0.383358	0.16445	0.23965	0.198037
O75400-3	39	Pre-mRNA-processing factor 40 homolog A	PRPF40A	0.410085	0.403779	0.442059	0.394155	0.366146	0.267307	0.294747	0.341068	0.323651	0.424772	0.368483	0.405144	0.432857	0.372249	0.298322	0.448397	0.448898	0.466895	0.438299	0.411125	0.44026	0.412358	0.441932	0.371865	0.241328	0.394421	0.417835	0.400713	0.44371	0.423507	0.399884
O75410;O75410-2;O75410-7;O75410-3;O75410-6;O75410-5;O75410-4	154	Transforming acidic coiled-coil-containing protein 1	TACC1	0.339381	0.271784	0.422436	0.306423	0.220762	0.0314961	0.0516712	0.162425	0.13378	0.219388	0.218419	0.37311	0.302357	0.240386	0.188541	0.334162	0.397567	0.437311	0.29223	0.34211	0.393802	0.380094	0.371555	0.237401	0.0703078	0.361323	0.297265	0.382575	0.314362	0.237179	0.218746
O75414	118	Nucleoside diphosphate kinase 6	NME6	0.45082	0.452315	0.381423	0.265702	0.466652	0.647332	0.537646	0.580389	0.490562	0.25288	0.460461	0.43104	0.331346	0.333165	0.28528	0.290162	0.182902	0.277376	0.223873	0.404095	0.269479	0.418435	0.324456	0.474399	0.065252	0.107948	0.379785	0.467107	0.116561	0.379733	0.292278
O75419-2;O75419;O75419-3	100	Cell division control protein 45 homolog	CDC45	0.328141	0.35061	0.452857	0.214274	0.206593	0.0979416	0.129766	0.203711	0.153251	0.29626	0.269605	0.388718	0.380164	0.377582	0.269013	0.393028	0.381135	0.429912	0.326414	0.40344	0.400287	0.39428	0.360637	0.342029	0.206486	0.583277	0.332552	0.372578	0.477146	0.302772	0.312315
O75420	62	PERQ amino acid-rich with GYF domain-containing protein 1	GIGYF1	0.424437	0.414398	0.436692	0.361616	0.398947	0.297924	0.308073	0.381543	0.363465	0.395837	0.401167	0.403671	0.411611	0.418058	0.389462	0.448837	0.399321	0.433835	0.416526	0.433123	0.416245	0.437219	0.409281	0.43875	0.2804	0.39248	0.417624	0.432909	0.34734	0.378834	0.387018
O75427	119	Leucine-rich repeat and calponin homology domain-containing protein 4	LRCH4	0.351188	0.367533	0.46901	0.304622	0.264006	0.0320495	0.06133	0.184389	0.152429	0.279654	0.268422	0.427739	0.362137	0.345837	0.236102	0.379843	0.393008	0.422473	0.296264	0.37756	0.378709	0.455838	0.448215	0.29217	0.149624	0.308574	0.337427	0.455583	0.386908	0.330589	0.34819
O75431;O75431-2	198	Metaxin-2	MTX2	0.527555	0.419268	0.420031	0.210683	0.564803	0.583063	0.573422	0.523634	0.586983	0.339171	0.484779	0.417215	0.341912	0.305463	0.171465	0.234168	0.161245	0.213788	0.201856	0.418567	0.255006	0.36228	0.343633	0.428041	0.0212445	0.0583101	0.410043	0.440519	0.0405073	0.433199	0.247937
O75436;O75436-2	270	Vacuolar protein sorting-associated protein 26A	VPS26A	0.508332	0.350548	0.612263	0.219552	0.279386	0.0340856	0.0657514	0.180134	0.175711	0.337079	0.309192	0.359907	0.437942	0.334197	0.125987	0.393197	0.276111	0.323741	0.213106	0.391221	0.373306	0.328558	0.495697	0.361301	0.0400484	0.0819126	0.353451	0.43703	0.06706	0.345217	0.15472
O75438;O75438-2	159	NADH dehydrogenase [ubiquinone] 1 beta subcomplex subunit 1	NDUFB1	0.532395	0.414107	0.419357	0.276778	0.541433	0.719784	0.715303	0.616584	0.611447	0.348466	0.453111	0.409021	0.326204	0.272392	0.191067	0.22921	0.16363	0.22883	0.200634	0.403013	0.269514	0.373036	0.353157	0.381156	0.0255598	0.0782121	0.370797	0.443193	0.0724445	0.439521	0.289515
O75439	232	Mitochondrial-processing peptidase subunit beta	PMPCB	0.439933	0.282848	0.501293	0.421996	0.33603	0.0357463	0.0351483	0.200479	0.197345	0.31093	0.350236	0.536459	0.383098	0.301751	0.258316	0.206959	0.306829	0.388682	0.221888	0.410595	0.471039	0.457565	0.429206	0.388241	0.146648	0.148807	0.329216	0.422741	0.278823	0.2678	0.269935
O75446	120	Histone deacetylase complex subunit SAP30	SAP30	0.410892	0.396347	0.43109	0.307275	0.36197	0.1827	0.194758	0.302868	0.248454	0.311196	0.349685	0.406177	0.408138	0.339812	0.237526	0.291741	0.426815	0.43285	0.345066	0.454704	0.422612	0.492838	0.333421	0.349105	0.102324	0.260107	0.441464	0.334477	0.396908	0.437814	0.421017
O75448;O75448-2	173	Mediator of RNA polymerase II transcription subunit 24	MED24	0.319432	0.299506	0.504583	0.290951	0.28273	0.0446312	0.0598813	0.177563	0.158944	0.257047	0.305311	0.421074	0.378811	0.325492	0.327337	0.250784	0.482805	0.522594	0.343118	0.464277	0.471281	0.445944	0.360704	0.363916	0.159021	0.203519	0.374942	0.423316	0.309818	0.287796	0.238601
O75449	93	Katanin p60 ATPase-containing subunit A1	KATNA1	0.419454	0.432686	0.46798	0.370723	0.312929	0.101303	0.173919	0.276463	0.28092	0.361237	0.373245	0.440346	0.409437	0.392051	0.417362	0.340065	0.412689	0.423492	0.351734	0.436536	0.422429	0.433819	0.411469	0.427195	0.270091	0.222181	0.426593	0.472372	0.353252	0.362072	0.343424
O75467;Q6AW86;Q6AW86-2	39	Zinc finger protein 324A;Zinc finger protein 324B	ZNF324;ZNF324B	0.456976	0.428629	0.453132	0.488469	0.460394	0.476993	0.469596	0.443055	0.467897	0.457511	0.440195	0.424172	0.436534	0.424525	0.394382	0.474973	0.429269	0.438398	0.405877	0.427372	0.43028	0.438299	0.413209	0.444366	0.39724	0.42325	0.43998	0.437619	0.416777	0.407943	0.43103
O75475	283	PC4 and SFRS1-interacting protein	PSIP1	0.31983	0.308657	0.418545	0.218783	0.343764	0.0922411	0.105207	0.244586	0.211187	0.244156	0.264562	0.364528	0.358339	0.268335	0.23439	0.202865	0.335903	0.374773	0.246995	0.45291	0.398116	0.552284	0.252072	0.341368	0.0767019	0.206954	0.459401	0.299123	0.228896	0.35531	0.445248
O75477	170	Erlin-1	ERLIN1	0.3958	0.354845	0.412393	0.428563	0.469668	0.247012	0.205267	0.382944	0.330351	0.199904	0.303593	0.412587	0.246013	0.266041	0.280733	0.24624	0.328804	0.390641	0.202057	0.366195	0.354452	0.451511	0.369673	0.334574	0.0564236	0.199344	0.407675	0.441172	0.210434	0.303871	0.277432
O75487;O75487-2	36	Glypican-4;Secreted glypican-4	GPC4	0.450535	0.449434	0.418542	0.411439	0.430595	0.450384	0.463835	0.451334	0.45962	0.401698	0.422533	0.427195	0.415861	0.432234	0.413819	0.443747	0.405682	0.412116	0.426617	0.436543	0.428049	0.427406	0.414747	0.423061	0.21797	0.381338	0.443788	0.436518	0.388164	0.421469	0.420268
O75489	231	NADH dehydrogenase [ubiquinone] iron-sulfur protein 3, mitochondrial	NDUFS3	0.479662	0.393654	0.448906	0.266651	0.584757	0.956894	0.845245	0.628278	0.61562	0.315775	0.436404	0.398714	0.298752	0.25748	0.179396	0.19574	0.16227	0.229841	0.153813	0.409856	0.267256	0.382633	0.317317	0.393977	0.0122907	0.0516338	0.386364	0.434943	0.044826	0.413435	0.269983
O75494-3;O75494-4;O75494	244	Serine/arginine-rich splicing factor 10	SRSF10	0.34093	0.373926	0.490317	0.17121	0.259299	0.0465476	0.104729	0.166417	0.128764	0.314286	0.271152	0.302619	0.446349	0.303656	0.251834	0.272621	0.70927	0.544563	0.44649	0.512258	0.468196	0.402538	0.310091	0.322243	0.123177	0.119692	0.470531	0.307835	0.151561	0.438112	0.203358
O75503	71	Ceroid-lipofuscinosis neuronal protein 5	CLN5	0.418162	0.454289	0.43952	0.336753	0.388439	0.362502	0.382006	0.370338	0.371407	0.391511	0.368874	0.376032	0.365407	0.380202	0.289351	0.45671	0.392381	0.39495	0.407808	0.437859	0.433711	0.360231	0.413711	0.369388	0.208488	0.359807	0.41891	0.393161	0.214096	0.403736	0.316669
O75506	73	Heat shock factor-binding protein 1	HSBP1	0.397753	0.348648	0.425336	0.409933	0.398367	0.448342	0.442981	0.467675	0.435331	0.435051	0.428388	0.444525	0.444131	0.411916	0.421298	0.345835	0.443767	0.425802	0.345051	0.412968	0.421404	0.445196	0.43481	0.412972	0.217021	0.440013	0.421002	0.401687	0.437994	0.431438	0.413222
O75521;O75521-2	194	Enoyl-CoA delta isomerase 2, mitochondrial	ECI2	0.43089	0.423964	0.358472	0.203622	0.44884	0.700049	0.654496	0.577684	0.455476	0.261775	0.361438	0.35867	0.301409	0.251487	0.16255	0.259004	0.122918	0.161375	0.109177	0.338758	0.208192	0.335153	0.301562	0.362165	0.0249087	0.0635265	0.325545	0.405753	0.0521432	0.386336	0.210792
O75525-2;O75525	31	KH domain-containing, RNA-binding, signal transduction-associated protein 3	KHDRBS3	0.452928	0.449517	0.427408	0.420438	0.435291	0.467778	0.464024	0.424017	0.459135	0.439922	0.42653	0.410866	0.438987	0.420695	0.415315	0.460317	0.464407	0.440788	0.440363	0.427379	0.432229	0.415486	0.422452	0.437951	0.373999	0.429435	0.435954	0.430533	0.40993	0.448013	0.416617
O75529	60	TAF5-like RNA polymerase II p300/CBP-associated factor-associated factor 65 kDa subunit 5L	TAF5L	0.423302	0.418487	0.451333	0.449115	0.412364	0.239737	0.283242	0.356521	0.374151	0.420815	0.391777	0.423382	0.407703	0.367887	0.260723	0.398955	0.399887	0.427766	0.374307	0.425438	0.428388	0.400916	0.400871	0.355273	0.287871	0.385046	0.414211	0.380738	0.415189	0.41174	0.374244
O75530;O75530-3;O75530-2	187	Polycomb protein EED	EED	0.30551	0.337915	0.465785	0.255439	0.214813	0.0446657	0.086565	0.194327	0.120295	0.318272	0.253185	0.383082	0.41968	0.307531	0.254053	0.298449	0.443778	0.480425	0.293739	0.43052	0.468588	0.461858	0.323174	0.304958	0.123661	0.256941	0.347398	0.34099	0.431551	0.337654	0.353
O75531	255	Barrier-to-autointegration factor;Barrier-to-autointegration factor, N-terminally processed	BANF1	0.426024	0.278247	0.518358	0.259613	0.308701	0.0537482	0.0953591	0.237333	0.195817	0.455444	0.327393	0.397361	0.491483	0.293875	0.190152	0.245213	0.31759	0.37207	0.316061	0.492471	0.42566	0.411338	0.369814	0.305165	0.0638901	0.131412	0.363606	0.286247	0.154544	0.358702	0.313462
O75533	286	Splicing factor 3B subunit 1	SF3B1	0.319984	0.280933	0.502228	0.29563	0.290928	0.0269601	0.0407111	0.16897	0.147139	0.220915	0.303486	0.443746	0.359784	0.328805	0.314492	0.159196	0.661176	0.693137	0.370741	0.604753	0.462704	0.66393	0.30745	0.475985	0.0899089	0.126423	0.56456	0.427356	0.264332	0.275247	0.2441
O75534;O75534-2;O75534-4;O75534-3	284	Cold shock domain-containing protein E1	CSDE1	0.19435	0.212139	0.439608	0.206696	0.169132	0.00951702	0.0143377	0.126614	0.068484	0.194323	0.214595	0.435825	0.363635	0.27809	0.165516	0.209786	0.340656	0.438748	0.253067	0.375965	0.456326	0.346026	0.379708	0.300397	0.134866	0.484735	0.218803	0.368909	0.489901	0.25904	0.181652
O75554;O75554-2	52	WW domain-binding protein 4	WBP4	0.439837	0.454106	0.438603	0.396136	0.43514	0.362966	0.36593	0.403627	0.371845	0.436646	0.437708	0.433668	0.425629	0.412476	0.416089	0.37697	0.394235	0.423382	0.386529	0.45117	0.419505	0.459888	0.388907	0.463586	0.227808	0.307769	0.44095	0.406779	0.374765	0.450842	0.398755
O75558	101	Syntaxin-11	STX11	0.532135	0.499925	0.362425	0.276572	0.422724	0.36545	0.37968	0.428794	0.425684	0.344135	0.429694	0.413437	0.350115	0.304595	0.287979	0.345565	0.209637	0.250171	0.175489	0.335305	0.286619	0.407032	0.356522	0.386562	0.0409057	0.141155	0.432212	0.440065	0.167923	0.43153	0.307546
O75569;O75569-3	232	Interferon-inducible double-stranded RNA-dependent protein kinase activator A	PRKRA	0.406766	0.358266	0.424277	0.221085	0.442016	0.286825	0.257909	0.349487	0.363952	0.240357	0.462357	0.527337	0.323689	0.303886	0.166781	0.175331	0.187915	0.311802	0.170284	0.399184	0.278372	0.457031	0.358861	0.445571	0.0452768	0.114776	0.331854	0.445374	0.12136	0.395514	0.293254
O75570;O75570-2	49	Peptide chain release factor 1, mitochondrial	MTRF1	0.437697	0.412463	0.455109	0.327169	0.416922	0.306815	0.337697	0.364198	0.407033	0.402828	0.407449	0.406463	0.451947	0.429563	0.402582	0.40534	0.424682	0.439079	0.439791	0.442398	0.429189	0.416492	0.422111	0.416791	0.38716	0.338207	0.425709	0.415134	0.365638	0.412779	0.398503
O75575	31	DNA-directed RNA polymerase III subunit RPC9	CRCP	0.435643	0.415366	0.453703	0.418277	0.430381	0.326048	0.348336	0.389031	0.399747	0.422916	0.440597	0.439582	0.446526	0.452609	0.489654	0.426238	0.437634	0.447776	0.455856	0.448709	0.465558	0.423517	0.441159	0.453351	0.395414	0.38561	0.446591	0.42828	0.406525	0.407831	0.414589
O75582;O75582-3;O75582-2	90	Ribosomal protein S6 kinase alpha-5	RPS6KA5	0.41731	0.377997	0.426894	0.371064	0.404485	0.252912	0.240873	0.363379	0.382183	0.281867	0.385746	0.444366	0.361426	0.393525	0.331156	0.337846	0.395207	0.421193	0.307688	0.408135	0.395097	0.467907	0.370935	0.415287	0.133734	0.299778	0.412433	0.450466	0.292181	0.327447	0.340577
O75586;O75586-2	82	Mediator of RNA polymerase II transcription subunit 6	MED6	0.404861	0.419975	0.441427	0.373268	0.418544	0.261091	0.260756	0.373162	0.366863	0.310403	0.399675	0.438614	0.372206	0.384706	0.399921	0.341653	0.43521	0.454078	0.365816	0.467259	0.467602	0.454309	0.373281	0.439604	0.294357	0.298826	0.446898	0.427427	0.356547	0.317523	0.363406
O75592-2;O75592	160	E3 ubiquitin-protein ligase MYCBP2	MYCBP2	0.395554	0.35295	0.502158	0.209388	0.291645	0.0413847	0.0614688	0.173867	0.145277	0.293682	0.2719	0.380629	0.406738	0.294808	0.196246	0.357986	0.337129	0.378031	0.288274	0.387621	0.343431	0.354922	0.441955	0.310696	0.0504745	0.212114	0.377492	0.378314	0.165587	0.337012	0.232412
O75600;O75600-2	44	2-amino-3-ketobutyrate coenzyme A ligase, mitochondrial	GCAT	0.428536	0.431772	0.41736	0.404262	0.43689	0.489739	0.494221	0.459496	0.458722	0.346533	0.401271	0.416414	0.371867	0.412413	0.352292	0.41229	0.418874	0.419979	0.411506	0.428368	0.401035	0.451464	0.399804	0.423214	0.150384	0.378899	0.437004	0.452418	0.367705	0.416395	0.419114
O75607	242	Nucleoplasmin-3	NPM3	0.249516	0.237022	0.465856	0.342587	0.319067	0.0455899	0.0610423	0.197996	0.139824	0.165258	0.204881	0.353075	0.290948	0.339925	0.499829	0.232275	0.425833	0.490323	0.337397	0.446123	0.539667	0.385801	0.328726	0.387839	0.20273	0.247787	0.302942	0.367249	0.289804	0.201688	0.192689
O75608;O75608-2	223	Acyl-protein thioesterase 1	LYPLA1	0.469688	0.459237	0.415734	0.159589	0.461394	0.557742	0.585684	0.515412	0.528407	0.289809	0.377358	0.329406	0.341773	0.280179	0.17943	0.249557	0.136936	0.197462	0.16139	0.390523	0.224428	0.355129	0.283441	0.39151	0.00915476	0.0582748	0.407327	0.398388	0.0423783	0.474089	0.22496
O75616	101	GTPase Era, mitochondrial	ERAL1	0.387161	0.318805	0.421916	0.341149	0.402652	0.275186	0.268876	0.388152	0.365105	0.292974	0.359655	0.446254	0.369433	0.387882	0.410623	0.289271	0.401539	0.408249	0.290498	0.400778	0.403329	0.462703	0.38516	0.407331	0.176239	0.391899	0.364329	0.484772	0.472022	0.305095	0.360331
O75629	65	Protein CREG1	CREG1	0.427452	0.411544	0.447702	0.407625	0.455037	0.466454	0.459776	0.435055	0.455483	0.410726	0.432215	0.419292	0.414188	0.416882	0.43902	0.426767	0.441696	0.411887	0.3546	0.411033	0.418962	0.413744	0.424888	0.429991	0.238242	0.404641	0.451094	0.426027	0.357228	0.430106	0.368741
O75643	280	U5 small nuclear ribonucleoprotein 200 kDa helicase	SNRNP200	0.371385	0.294305	0.508514	0.349906	0.398677	0.0427266	0.0539815	0.213322	0.203545	0.293141	0.41018	0.453313	0.425945	0.300807	0.350201	0.146352	0.552511	0.566423	0.368764	0.616382	0.475783	0.567294	0.332994	0.48113	0.0890367	0.0989384	0.630356	0.388946	0.156797	0.302132	0.252042
O75648	51	Mitochondrial tRNA-specific 2-thiouridylase 1	TRMU	0.456887	0.367298	0.438397	0.374728	0.441341	0.418025	0.408343	0.409309	0.434047	0.423074	0.432458	0.433822	0.455283	0.425688	0.36495	0.407853	0.435464	0.414944	0.402235	0.426832	0.440985	0.396467	0.422788	0.390846	0.237817	0.410727	0.399709	0.415849	0.336037	0.429822	0.364821
O75663;O75663-2	239	TIP41-like protein	TIPRL	0.45831	0.38782	0.446191	0.246377	0.391598	0.124679	0.116224	0.279552	0.345708	0.2506	0.411591	0.461936	0.331931	0.297112	0.166991	0.271467	0.217626	0.276623	0.119211	0.341	0.293845	0.4173	0.354848	0.401115	0.0173772	0.0878441	0.364937	0.440883	0.0775633	0.42035	0.205415
O75665;O75665-3	86	Oral-facial-digital syndrome 1 protein	OFD1	0.356966	0.395093	0.423018	0.26593	0.228264	0.0967756	0.16467	0.260085	0.180017	0.335065	0.258149	0.339377	0.366616	0.306378	0.167155	0.456371	0.332249	0.372178	0.317441	0.357709	0.395817	0.343377	0.363234	0.276065	0.104927	0.532232	0.297681	0.351233	0.389669	0.348912	0.337417
O75674;O75674-2;O75674-3	38	TOM1-like protein 1	TOM1L1	0.462801	0.391966	0.447041	0.380102	0.436933	0.456876	0.447048	0.4035	0.449466	0.420191	0.453498	0.445566	0.426638	0.460464	0.390802	0.428187	0.419887	0.431012	0.403453	0.420278	0.428751	0.429352	0.444651	0.445966	0.26667	0.42124	0.430651	0.458031	0.412385	0.453428	0.427679
O75676-2;O75676	135	Ribosomal protein S6 kinase alpha-4	RPS6KA4	0.346112	0.32945	0.436434	0.246019	0.277694	0.135402	0.159964	0.281327	0.18915	0.315824	0.298606	0.370991	0.36905	0.30092	0.254529	0.390876	0.385577	0.40738	0.312418	0.391223	0.439166	0.369419	0.311504	0.350816	0.158213	0.31395	0.349366	0.348384	0.285063	0.296673	0.264428
O75683	143	Surfeit locus protein 6	SURF6	0.351364	0.355217	0.442301	0.29641	0.313527	0.129335	0.173854	0.292395	0.243446	0.343384	0.328511	0.429129	0.421692	0.344432	0.489345	0.263176	0.41243	0.446301	0.363588	0.435709	0.469844	0.417297	0.379631	0.35216	0.194085	0.268585	0.362987	0.3966	0.35884	0.363648	0.263854
O75688;O75688-4;O75688-5	129	Protein phosphatase 1B	PPM1B	0.444517	0.383824	0.516596	0.294438	0.288636	0.0616276	0.0880521	0.200424	0.20696	0.333464	0.35671	0.430513	0.448311	0.356353	0.212211	0.44051	0.41407	0.43074	0.395423	0.442736	0.383496	0.391777	0.455044	0.336235	0.101476	0.145583	0.357926	0.419683	0.199668	0.365245	0.296052
O75689;O75689-3;O75689-2	58	Arf-GAP with dual PH domain-containing protein 1	ADAP1	0.403713	0.404446	0.436962	0.313462	0.315347	0.185777	0.24536	0.272865	0.259587	0.38213	0.340736	0.400591	0.407268	0.387578	0.341994	0.441028	0.386266	0.421771	0.394228	0.419367	0.42338	0.405801	0.419313	0.368236	0.203499	0.44007	0.37878	0.401363	0.392571	0.39317	0.369997
O75691	205	Small subunit processome component 20 homolog	UTP20	0.329268	0.324512	0.457384	0.247391	0.319796	0.0362904	0.0560787	0.176203	0.157589	0.304678	0.304892	0.410926	0.457158	0.350186	0.716372	0.220182	0.464448	0.460107	0.383125	0.483762	0.528735	0.44865	0.314395	0.411583	0.206254	0.165933	0.461177	0.335501	0.245359	0.315012	0.242809
O75694;O75694-2	273	Nuclear pore complex protein Nup155	NUP155	0.378827	0.357458	0.472027	0.308235	0.445053	0.0783283	0.0997767	0.23266	0.254181	0.221555	0.351594	0.398241	0.319634	0.294599	0.273355	0.184245	0.388505	0.382729	0.226921	0.488864	0.373028	0.497753	0.281148	0.451366	0.037785	0.0804083	0.794986	0.383672	0.0929491	0.29086	0.218583
O75695	152	Protein XRP2	RP2	0.432087	0.48666	0.435927	0.174491	0.282975	0.114488	0.154009	0.227048	0.190104	0.288868	0.241107	0.330811	0.368522	0.295029	0.176163	0.461076	0.333547	0.29516	0.269508	0.348124	0.369372	0.305514	0.354234	0.258724	0.0500254	0.259835	0.345321	0.349257	0.148757	0.420856	0.235099
O75717;O75717-2	224	WD repeat and HMG-box DNA-binding protein 1	WDHD1	0.255763	0.254138	0.38948	0.177122	0.171083	0.0183265	0.0251434	0.133084	0.0808297	0.156814	0.153783	0.336691	0.284617	0.271589	0.319365	0.238872	0.468952	0.441876	0.201882	0.366977	0.443224	0.446573	0.269062	0.281025	0.0933175	0.442851	0.320656	0.341278	0.613538	0.199484	0.243792
O75718	182	Cartilage-associated protein	CRTAP	0.298202	0.33739	0.462778	0.286904	0.280256	0.106906	0.121225	0.215103	0.171843	0.203362	0.268451	0.417118	0.279345	0.349143	0.225916	0.356202	0.368957	0.439229	0.189017	0.331281	0.329753	0.415654	0.381363	0.348138	0.0885329	0.431671	0.353619	0.417615	0.255668	0.270384	0.229497
O75746;O75746-2	180	Calcium-binding mitochondrial carrier protein Aralar1	SLC25A12	0.466211	0.482454	0.438356	0.397798	0.47067	0.235924	0.216727	0.394999	0.46423	0.205177	0.384167	0.456109	0.247818	0.251028	0.185913	0.330917	0.222666	0.318669	0.171316	0.358624	0.280147	0.44487	0.369053	0.378704	0.0287249	0.0791045	0.414845	0.547661	0.102792	0.311154	0.25824
O75771-5;O75771;O75771-8;O75771-3;O75771-4	43	DNA repair protein RAD51 homolog 4	RAD51D	0.401943	0.422566	0.44217	0.397446	0.367825	0.219295	0.247405	0.333215	0.29921	0.369819	0.37077	0.415542	0.417919	0.404358	0.413826	0.444057	0.457715	0.48018	0.458936	0.443267	0.473649	0.434892	0.435305	0.398991	0.352188	0.417394	0.403918	0.414182	0.484797	0.396988	0.418853
O75781;O75781-2	33	Paralemmin-1	PALM	0.425322	0.400997	0.435624	0.471055	0.437687	0.404059	0.39327	0.435528	0.445934	0.375597	0.418336	0.445012	0.378676	0.422251	0.470789	0.417297	0.473262	0.469204	0.430436	0.436474	0.461904	0.474338	0.445449	0.448587	0.479079	0.466259	0.454806	0.473593	0.519545	0.377894	0.475777
O75787-2;O75787	151	Renin receptor	ATP6AP2	0.479763	0.321906	0.466933	0.254532	0.414297	0.269647	0.283696	0.387715	0.347803	0.379014	0.429707	0.416023	0.425982	0.359959	0.255621	0.282578	0.319475	0.317579	0.325771	0.454764	0.372712	0.346573	0.382695	0.337071	0.0866981	0.171731	0.353815	0.339008	0.135508	0.331502	0.264175
O75791	75	GRB2-related adapter protein 2	GRAP2	0.369406	0.403026	0.403736	0.318386	0.277917	0.113251	0.15939	0.247629	0.21158	0.276857	0.249409	0.339315	0.332835	0.307875	0.216211	0.447606	0.342136	0.369906	0.285815	0.336146	0.397496	0.366004	0.354117	0.285801	0.11122	0.488696	0.319595	0.383733	0.356903	0.329959	0.289166
O75792	193	Ribonuclease H2 subunit A	RNASEH2A	0.291208	0.257667	0.475752	0.172646	0.210841	0.0232285	0.0443609	0.157032	0.0906376	0.23136	0.235525	0.333222	0.396952	0.309261	0.217858	0.289832	0.457607	0.49164	0.360941	0.439139	0.523919	0.373132	0.357509	0.277997	0.0889597	0.4207	0.34791	0.275274	0.388102	0.266262	0.261586
O75794	183	Cell division cycle protein 123 homolog	CDC123	0.30427	0.304317	0.393056	0.177255	0.222888	0.0419964	0.0831612	0.152437	0.110018	0.194833	0.203025	0.372397	0.293605	0.295717	0.277165	0.315927	0.341195	0.372074	0.215	0.337405	0.372577	0.345462	0.349885	0.336184	0.091697	0.438473	0.314604	0.415556	0.313382	0.251955	0.164408
O75795	66	UDP-glucuronosyltransferase 2B17	UGT2B17	0.368199	0.409242	0.405995	0.291201	0.279119	0.136586	0.178228	0.327705	0.241472	0.316184	0.307589	0.372937	0.349662	0.311259	0.236332	0.400562	0.344241	0.401683	0.357065	0.386845	0.376974	0.404706	0.361183	0.314319	0.118082	0.400336	0.364538	0.398684	0.357018	0.355781	0.338733
O75815;O75815-3;O75815-2	78	Breast cancer anti-estrogen resistance protein 3	BCAR3	0.4046	0.465211	0.459107	0.311207	0.336725	0.225015	0.270704	0.316882	0.253217	0.345236	0.311932	0.365611	0.379129	0.394837	0.247003	0.449964	0.389586	0.414152	0.391838	0.421975	0.394362	0.430601	0.363329	0.353292	0.115245	0.33539	0.415306	0.419977	0.352088	0.403269	0.37632
O75817	146	Ribonuclease P protein subunit p20	POP7	0.396936	0.323551	0.44922	0.228204	0.310344	0.105954	0.151362	0.276391	0.225718	0.332748	0.3249	0.384788	0.423021	0.401305	0.496187	0.267224	0.449434	0.40007	0.417572	0.49506	0.479265	0.369446	0.389741	0.392801	0.213483	0.186137	0.378284	0.337442	0.221196	0.311927	0.270422
O75818-2;O75818	121	Ribonuclease P protein subunit p40	RPP40	0.402816	0.298703	0.432459	0.403961	0.491164	0.423718	0.341713	0.462553	0.415658	0.366694	0.430699	0.429147	0.407464	0.353508	0.451231	0.298148	0.427153	0.452737	0.340963	0.439273	0.524043	0.436795	0.373966	0.413704	0.309253	0.374134	0.366215	0.373418	0.269594	0.307191	0.340644
O75821	272	Eukaryotic translation initiation factor 3 subunit G	EIF3G	0.344005	0.268744	0.612386	0.244825	0.286654	0.025457	0.0354543	0.147367	0.130907	0.378278	0.4393	0.494465	0.603495	0.508546	0.304771	0.213563	0.457001	0.500126	0.383215	0.505885	0.453852	0.375759	0.453909	0.561663	0.381126	0.0956521	0.348158	0.390662	0.129078	0.288677	0.209358
O75822;O75822-3	235	Eukaryotic translation initiation factor 3 subunit J	EIF3J	0.384423	0.315878	0.548256	0.226361	0.276366	0.028418	0.0566253	0.142497	0.135366	0.261856	0.316565	0.42379	0.480948	0.450026	0.320805	0.251627	0.417862	0.428267	0.285537	0.422684	0.42568	0.365323	0.431509	0.428446	0.114663	0.118192	0.412375	0.393591	0.116771	0.291968	0.166408
O75828	197	Carbonyl reductase [NADPH] 3	CBR3	0.455062	0.358715	0.436482	0.212577	0.343987	0.362472	0.325741	0.415972	0.34975	0.29335	0.411879	0.427035	0.375867	0.350499	0.277561	0.276861	0.197053	0.255829	0.1994	0.36765	0.287319	0.344171	0.351617	0.406723	0.03762	0.127889	0.353777	0.376937	0.12618	0.380162	0.254577
O75832;O75832-2	240	26S proteasome non-ATPase regulatory subunit 10	PSMD10	0.474151	0.397836	0.476293	0.201661	0.450573	0.277317	0.276713	0.369544	0.413256	0.439063	0.53427	0.438077	0.506665	0.328035	0.211261	0.225119	0.183786	0.247641	0.20649	0.448057	0.321327	0.355624	0.364382	0.453486	0.0445443	0.0715722	0.388413	0.353277	0.0601756	0.533595	0.23075
O75843	161	AP-1 complex subunit gamma-like 2	AP1G2	0.320016	0.310058	0.44909	0.264441	0.20728	0.0154073	0.0284349	0.126067	0.098189	0.19737	0.191018	0.395335	0.276783	0.303341	0.147097	0.397419	0.286519	0.379577	0.243839	0.327826	0.348137	0.349637	0.403368	0.27196	0.060999	0.399768	0.260107	0.40253	0.262388	0.266096	0.218433
O75844	226	CAAX prenyl protease 1 homolog	ZMPSTE24	0.507905	0.37037	0.511012	0.259765	0.342688	0.109108	0.192997	0.26943	0.296138	0.320919	0.32093	0.37488	0.360418	0.309945	0.191564	0.33345	0.262214	0.309825	0.217089	0.415092	0.360482	0.329901	0.402864	0.330631	0.0862355	0.103854	0.357171	0.472131	0.0680135	0.307911	0.152733
O75865;O75865-2	55	Trafficking protein particle complex subunit 6A	TRAPPC6A	0.444301	0.447131	0.44138	0.382479	0.44319	0.398163	0.418213	0.478815	0.453659	0.399543	0.422327	0.43402	0.399818	0.367357	0.326275	0.42001	0.335544	0.381583	0.350466	0.416264	0.379735	0.396178	0.39257	0.407721	0.168636	0.282739	0.390512	0.46154	0.329922	0.414482	0.387269
O75874	285	Isocitrate dehydrogenase [NADP] cytoplasmic	IDH1	0.3727	0.274004	0.484934	0.294928	0.304684	0.0334171	0.0434505	0.19499	0.177671	0.221573	0.249101	0.427756	0.301465	0.24731	0.09535	0.266166	0.288501	0.339598	0.163943	0.315015	0.36852	0.312657	0.39458	0.231053	0.0284644	0.181579	0.218413	0.385783	0.14725	0.352639	0.183228
O75879	122	Glutamyl-tRNA(Gln) amidotransferase subunit B, mitochondrial	PET112	0.436166	0.395585	0.45053	0.322935	0.433874	0.140562	0.150259	0.306278	0.322522	0.312856	0.413955	0.441061	0.326585	0.354995	0.320452	0.301475	0.3299	0.382234	0.320138	0.471272	0.396946	0.469627	0.369149	0.469608	0.107465	0.143702	0.425302	0.469346	0.197279	0.349808	0.289618
O75880	180	Protein SCO1 homolog, mitochondrial	SCO1	0.520858	0.416146	0.441063	0.22254	0.538316	0.336139	0.321498	0.420063	0.497049	0.286393	0.439178	0.387773	0.346084	0.306704	0.247627	0.25261	0.210066	0.251378	0.248346	0.461134	0.299126	0.398733	0.312703	0.480343	0.0338335	0.0869387	0.457321	0.41064	0.0639158	0.371498	0.26877
O75882;O75882-3;O75882-2	88	Attractin	ATRN	0.473834	0.420977	0.415954	0.370576	0.440805	0.43375	0.387987	0.409507	0.416869	0.282873	0.35111	0.359646	0.327458	0.354905	0.351465	0.481694	0.397699	0.354899	0.269857	0.355628	0.389927	0.363715	0.41447	0.378641	0.138794	0.353823	0.400768	0.433108	0.223599	0.320762	0.287675
O75884	123	Putative hydrolase RBBP9	RBBP9	0.470056	0.438335	0.412471	0.289278	0.45296	0.408736	0.389222	0.469629	0.436619	0.251312	0.394302	0.421785	0.318423	0.338798	0.263057	0.3349	0.226846	0.299732	0.245448	0.377647	0.25657	0.415504	0.358979	0.467389	0.0774796	0.152814	0.354975	0.53418	0.204192	0.346457	0.322921
O75886;O75886-2	162	Signal transducing adapter molecule 2	STAM2	0.327945	0.286267	0.487712	0.281134	0.248155	0.0359627	0.0448119	0.167493	0.124363	0.251475	0.252122	0.414134	0.344516	0.288139	0.184457	0.298307	0.413574	0.451894	0.311883	0.372743	0.411286	0.367631	0.413247	0.286165	0.0712039	0.265292	0.312041	0.409482	0.242123	0.244755	0.245471
O75891;O75891-3;O75891-2	36	Cytosolic 10-formyltetrahydrofolate dehydrogenase	ALDH1L1	0.44412	0.452087	0.440668	0.429443	0.446285	0.471242	0.480386	0.436892	0.456917	0.456046	0.445486	0.42184	0.448482	0.43979	0.442493	0.453163	0.43724	0.433975	0.438315	0.438193	0.442023	0.417895	0.437988	0.429236	0.349551	0.419086	0.453701	0.429267	0.401087	0.477621	0.430612
O75907	62	Diacylglycerol O-acyltransferase 1	DGAT1	0.42653	0.376308	0.428157	0.440657	0.47002	0.447489	0.389293	0.422091	0.442398	0.327518	0.398356	0.410255	0.352796	0.420092	0.369492	0.410276	0.465651	0.44838	0.417205	0.43912	0.421044	0.409811	0.39913	0.407256	0.16486	0.379124	0.434453	0.419646	0.268995	0.365635	0.361177
O75909;O75909-4;O75909-1;O75909-2	190	Cyclin-K	CCNK	0.29401	0.305143	0.451157	0.239366	0.198376	0.0173553	0.0359033	0.136155	0.107806	0.169257	0.178075	0.347316	0.271933	0.251246	0.258688	0.281128	0.596422	0.599362	0.356582	0.445466	0.440055	0.512653	0.335285	0.303367	0.18001	0.264786	0.395656	0.439529	0.464528	0.18301	0.303537
O75915	223	PRA1 family protein 3	ARL6IP5	0.579918	0.484371	0.384412	0.235496	0.473343	0.492105	0.498117	0.561832	0.576698	0.266772	0.358748	0.348568	0.273484	0.232644	0.121318	0.341858	0.139141	0.19815	0.123782	0.388318	0.24978	0.315949	0.278627	0.306735	0.0160208	0.0473339	0.323604	0.463147	0.0498356	0.359892	0.213985
O75923-9;O75923-14;O75923-12;O75923-11;O75923-10;O75923-8;O75923-13;O75923-3;O75923;O75923-6;O75923-5;O75923-4;O75923-2;O75923-7;O75923-15	48	Dysferlin	DYSF	0.482398	0.425621	0.440551	0.324063	0.422339	0.509597	0.514257	0.458127	0.474478	0.504724	0.464674	0.385866	0.471545	0.441879	0.435546	0.466843	0.442856	0.378265	0.445272	0.454464	0.449668	0.3596	0.438088	0.425674	0.423723	0.375605	0.457695	0.38444	0.250179	0.409541	0.3578
O75925;O75925-2	73	E3 SUMO-protein ligase PIAS1	PIAS1	0.409723	0.406956	0.438316	0.401331	0.39153	0.231704	0.276029	0.329236	0.339977	0.342615	0.328192	0.385864	0.378018	0.36253	0.355358	0.402375	0.457119	0.447468	0.40151	0.457362	0.413968	0.463369	0.37418	0.37782	0.201532	0.315855	0.475327	0.405219	0.405205	0.364122	0.399084
O75928;O75928-2;O75928-3	72	E3 SUMO-protein ligase PIAS2	PIAS2	0.404297	0.424815	0.425508	0.425777	0.412138	0.323269	0.346878	0.377565	0.37231	0.383438	0.369468	0.387636	0.408044	0.337332	0.293395	0.390647	0.417101	0.419638	0.363386	0.427504	0.446582	0.440052	0.345374	0.366964	0.201683	0.383852	0.440459	0.386532	0.443964	0.408635	0.416822
O75934	245	Pre-mRNA-splicing factor SPF27	BCAS2	0.361662	0.278803	0.542826	0.231362	0.294857	0.0420964	0.0876184	0.21528	0.150594	0.390244	0.369464	0.409016	0.516377	0.345038	0.312065	0.213421	0.498392	0.507919	0.497906	0.5656	0.563636	0.36858	0.388243	0.364765	0.218005	0.144768	0.396153	0.29286	0.189914	0.338448	0.230687
O75935;O75935-3;O75935-2	192	Dynactin subunit 3	DCTN3	0.530008	0.377767	0.542171	0.300658	0.393747	0.0643034	0.0698332	0.191554	0.231372	0.297299	0.436866	0.474333	0.357944	0.333882	0.202687	0.32347	0.302371	0.337772	0.183164	0.347783	0.336227	0.365099	0.471653	0.413464	0.0471177	0.0876755	0.414708	0.517025	0.0835712	0.302999	0.181981
O75937	261	DnaJ homolog subfamily C member 8	DNAJC8	0.334326	0.245012	0.562311	0.296103	0.285695	0.0137358	0.0288218	0.146787	0.104187	0.251548	0.278644	0.39711	0.414778	0.284704	0.205925	0.199785	0.644267	0.625786	0.379344	0.497642	0.523313	0.444338	0.384049	0.298301	0.105761	0.133097	0.41546	0.351514	0.195547	0.255122	0.234206
O75940	209	Survival of motor neuron-related-splicing factor 30	SMNDC1	0.34816	0.318062	0.468902	0.289305	0.326394	0.0455303	0.0621791	0.177302	0.175013	0.251792	0.326976	0.453107	0.360767	0.375327	0.430427	0.217302	0.519141	0.550253	0.334118	0.541624	0.478326	0.56914	0.339413	0.470834	0.151838	0.129142	0.484648	0.399213	0.214223	0.289868	0.271522
O75943;O75943-2;O75943-4;O75943-3	77	Cell cycle checkpoint protein RAD17	RAD17	0.395949	0.376508	0.438007	0.32705	0.317827	0.111829	0.146251	0.244429	0.225094	0.372751	0.315157	0.395668	0.43165	0.357409	0.28462	0.418163	0.456387	0.471228	0.432796	0.429694	0.4512	0.38387	0.404761	0.326623	0.236155	0.376421	0.367155	0.389065	0.412695	0.379625	0.293995
O75947;O75947-2	220	ATP synthase subunit d, mitochondrial	ATP5H	0.514641	0.361187	0.471823	0.414165	0.631163	0.412676	0.301121	0.564418	0.902178	0.25226	0.456558	0.433337	0.30654	0.265853	0.18021	0.183596	0.164722	0.277502	0.131904	0.357424	0.284544	0.386412	0.355508	0.386212	0.0126197	0.0612287	0.387687	0.482563	0.06032	0.372212	0.265153
O75954	34	Tetraspanin-9	TSPAN9	0.461079	0.45652	0.4059	0.466127	0.469082	0.479091	0.474988	0.446929	0.447283	0.38761	0.363878	0.388889	0.366853	0.376428	0.464813	0.458417	0.447076	0.411309	0.330507	0.375013	0.443109	0.436746	0.413621	0.395441	0.27804	0.431552	0.444154	0.459375	0.410781	0.386125	0.360736
O75955;O75955-2	206	Flotillin-1	FLOT1	0.482877	0.437823	0.355571	0.144408	0.378805	0.510695	0.52833	0.493314	0.407185	0.270135	0.324587	0.317532	0.340221	0.27298	0.206783	0.276278	0.145573	0.172232	0.130843	0.351501	0.220883	0.290727	0.292407	0.338356	0.0338816	0.0869809	0.27569	0.402878	0.0746652	0.451333	0.178914
O75962;O75962-4;O75962-2;O75962-5	189	Triple functional domain protein	TRIO	0.362042	0.415984	0.400617	0.197097	0.243662	0.0703267	0.108761	0.197671	0.132578	0.268938	0.225511	0.315751	0.341479	0.273752	0.109274	0.422534	0.365869	0.360991	0.28758	0.388884	0.329944	0.326641	0.343811	0.235438	0.0310413	0.220678	0.362822	0.341148	0.176753	0.368498	0.268444
O75964	206	ATP synthase subunit g, mitochondrial	ATP5L	0.560052	0.381538	0.441764	0.327803	0.614809	0.489549	0.431319	0.659851	0.896777	0.312886	0.43406	0.405578	0.323167	0.26029	0.17122	0.193146	0.171705	0.24612	0.147275	0.398553	0.27646	0.365961	0.335538	0.362028	0.0170801	0.062819	0.36172	0.466319	0.0438652	0.385745	0.253554
O75970-5;O75970-3;O75970-2;O75970	55	Multiple PDZ domain protein	MPDZ	0.436419	0.359882	0.462255	0.437395	0.458736	0.343409	0.306643	0.380269	0.358575	0.377099	0.426536	0.432204	0.40448	0.400295	0.351106	0.405864	0.432654	0.452143	0.395742	0.423398	0.453397	0.392832	0.435248	0.426164	0.384384	0.368801	0.430921	0.407546	0.303823	0.346379	0.358339
O75976;O75976-2	98	Carboxypeptidase D	CPD	0.386805	0.406643	0.428654	0.418062	0.408154	0.348484	0.319254	0.399024	0.369771	0.224778	0.323059	0.421579	0.27175	0.365206	0.32788	0.404321	0.407165	0.432179	0.3026	0.406607	0.359547	0.480741	0.402362	0.425298	0.132847	0.393402	0.400142	0.516734	0.339401	0.291323	0.36334
O75995	93	SAM and SH3 domain-containing protein 3	SASH3	0.433667	0.458633	0.476875	0.260441	0.302493	0.132433	0.174988	0.296333	0.231385	0.395643	0.372849	0.418169	0.448029	0.328058	0.267232	0.389362	0.337413	0.408987	0.353822	0.42362	0.367473	0.481491	0.414117	0.373971	0.133828	0.204229	0.386651	0.454124	0.288988	0.410945	0.395403
O76003	283	Glutaredoxin-3	GLRX3	0.345757	0.331171	0.630879	0.178435	0.259802	0.0252466	0.0465668	0.147489	0.121504	0.319564	0.310447	0.394552	0.575336	0.472686	0.251469	0.282268	0.366661	0.415948	0.289081	0.480026	0.415931	0.355062	0.417758	0.447538	0.132055	0.11703	0.370955	0.379156	0.104956	0.31836	0.180809
O76021	277	Ribosomal L1 domain-containing protein 1	RSL1D1	0.272459	0.270624	0.48416	0.291756	0.332723	0.0303266	0.0463955	0.181472	0.157901	0.270773	0.299839	0.492884	0.427362	0.377312	0.783116	0.137583	0.426827	0.483345	0.374909	0.487972	0.564805	0.503599	0.339288	0.451098	0.316396	0.186864	0.389029	0.370746	0.339427	0.280578	0.323496
O76024	90	Wolframin	WFS1	0.427926	0.361577	0.426132	0.403421	0.385781	0.319389	0.308552	0.383218	0.378868	0.279888	0.362083	0.448156	0.327545	0.352151	0.297161	0.362353	0.366231	0.389042	0.314771	0.401895	0.345081	0.41745	0.440271	0.374559	0.163866	0.345631	0.377147	0.480258	0.317761	0.305244	0.320359
O76031	233	ATP-dependent Clp protease ATP-binding subunit clpX-like, mitochondrial	CLPX	0.301286	0.254788	0.470358	0.333033	0.250123	0.0255905	0.0364399	0.153296	0.121693	0.159401	0.235937	0.423767	0.269721	0.329061	0.284647	0.212308	0.421083	0.453504	0.259186	0.413924	0.470843	0.451208	0.360281	0.353005	0.0978448	0.197279	0.325662	0.409274	0.302222	0.199342	0.213787
O76041	91	Nebulette	NEBL	0.436362	0.409945	0.43852	0.411278	0.439708	0.435085	0.439945	0.44836	0.4369	0.413789	0.394548	0.416134	0.427898	0.374989	0.335797	0.394467	0.356737	0.375708	0.344902	0.421322	0.413181	0.444375	0.377083	0.403682	0.203367	0.380119	0.421445	0.40757	0.375669	0.425188	0.437324
O76041-2	42	Nebulette	NEBL	0.400172	0.411079	0.430303	0.47476	0.444967	0.448034	0.433449	0.44992	0.448486	0.452397	0.428235	0.412891	0.437092	0.41807	0.421438	0.423221	0.445217	0.435619	0.431507	0.454241	0.464964	0.446459	0.412471	0.440592	0.293625	0.459313	0.422402	0.448026	0.483855	0.428227	0.42479
O76054;O76054-4;O76054-5	73	SEC14-like protein 2	SEC14L2	0.455904	0.458032	0.443774	0.318066	0.405949	0.392146	0.374166	0.393269	0.370298	0.362508	0.40787	0.389227	0.404659	0.40291	0.364073	0.490571	0.386211	0.385714	0.407051	0.425675	0.377189	0.366227	0.400051	0.421272	0.168283	0.344779	0.444479	0.400264	0.219609	0.35203	0.318064
O76061	46	Stanniocalcin-2	STC2	0.435921	0.361949	0.428896	0.422495	0.424703	0.422228	0.41307	0.442688	0.450958	0.472109	0.449021	0.450879	0.475518	0.432787	0.453308	0.373379	0.440186	0.430447	0.413628	0.435172	0.474914	0.423787	0.429645	0.424742	0.297341	0.450985	0.375364	0.399309	0.457576	0.443977	0.454355
O76062;O76062-2	51	Delta(14)-sterol reductase	TM7SF2	0.432836	0.440972	0.426975	0.443971	0.40995	0.437182	0.448961	0.440108	0.462843	0.424673	0.406404	0.409489	0.427804	0.416851	0.3886	0.437029	0.37564	0.376444	0.384803	0.414551	0.399441	0.420275	0.416888	0.400125	0.221343	0.392724	0.40076	0.423363	0.382039	0.438133	0.392185
O76070	49	Gamma-synuclein	SNCG	0.463239	0.488567	0.432012	0.292385	0.403106	0.478059	0.485875	0.435165	0.435783	0.476093	0.436783	0.380701	0.484203	0.438275	0.466131	0.492291	0.448386	0.374151	0.484818	0.450228	0.409491	0.355431	0.434436	0.427694	0.33964	0.374734	0.477515	0.375718	0.238196	0.53427	0.359683
O76071	224	Probable cytosolic iron-sulfur protein assembly protein CIAO1	CIAO1	0.512765	0.351943	0.528405	0.292451	0.392618	0.059297	0.0900753	0.225163	0.277644	0.416438	0.465387	0.492754	0.492643	0.342972	0.205005	0.266316	0.260918	0.288422	0.226692	0.422866	0.354573	0.363282	0.42295	0.415302	0.0786132	0.0855209	0.390701	0.422611	0.0917885	0.423659	0.226578
O76074-2	44	cGMP-specific 3,5-cyclic phosphodiesterase	PDE5A	0.456859	0.457345	0.418982	0.394769	0.402545	0.348103	0.370355	0.398909	0.405646	0.365374	0.354851	0.390779	0.403643	0.398801	0.440269	0.483844	0.412504	0.395594	0.32595	0.375408	0.408781	0.425889	0.423788	0.383801	0.218686	0.404891	0.426589	0.451822	0.397361	0.392898	0.357812
O76075;O76075-2	48	DNA fragmentation factor subunit beta	DFFB	0.433867	0.414437	0.442558	0.450789	0.485749	0.384155	0.387467	0.447478	0.46156	0.377877	0.419687	0.427176	0.423955	0.419952	0.390537	0.373527	0.41776	0.439785	0.395127	0.439185	0.425377	0.476529	0.415414	0.444816	0.316353	0.370576	0.414905	0.445801	0.429252	0.408369	0.439455
O76094;O76094-2	260	Signal recognition particle subunit SRP72	SRP72	0.451877	0.325555	0.531235	0.343652	0.329173	0.0387818	0.0510232	0.196632	0.204689	0.312267	0.402248	0.567543	0.432732	0.309722	0.119875	0.210823	0.296365	0.341183	0.171214	0.362905	0.32127	0.422588	0.512331	0.377748	0.081698	0.156156	0.301665	0.521471	0.223065	0.381647	0.206203
O76095-2;O76095	34	Protein JTB	JTB	0.427701	0.38412	0.440667	0.459198	0.410236	0.326695	0.321005	0.412049	0.377434	0.382555	0.40155	0.422055	0.402719	0.376481	0.330444	0.428824	0.434738	0.44453	0.438416	0.418008	0.440267	0.39963	0.435759	0.378868	0.25429	0.443598	0.408308	0.380543	0.384179	0.385496	0.397645
O94760;O94760-2	135	N(G),N(G)-dimethylarginine dimethylaminohydrolase 1	DDAH1	0.425293	0.381809	0.430018	0.308961	0.3884	0.354109	0.320088	0.372236	0.406643	0.305046	0.392336	0.365567	0.389018	0.375825	0.363557	0.347456	0.394442	0.378661	0.311946	0.386102	0.370789	0.358345	0.390781	0.40041	0.104704	0.326092	0.438773	0.378973	0.176373	0.347142	0.286984
O94761	36	ATP-dependent DNA helicase Q4	RECQL4	0.417995	0.41582	0.412369	0.450899	0.452759	0.463526	0.446842	0.452555	0.436049	0.40154	0.400748	0.411965	0.419544	0.38659	0.445192	0.415283	0.490319	0.476346	0.426138	0.435049	0.451108	0.463076	0.36815	0.402523	0.278287	0.438886	0.467175	0.409768	0.448466	0.407341	0.447499
O94762;O94762-4	107	ATP-dependent DNA helicase Q5	RECQL5	0.425765	0.400741	0.439355	0.324358	0.324725	0.145951	0.179363	0.305528	0.298721	0.356881	0.312649	0.368489	0.442469	0.333799	0.269132	0.347989	0.402309	0.414547	0.327784	0.439921	0.415353	0.455846	0.340335	0.369745	0.251121	0.25569	0.412943	0.372203	0.330676	0.36938	0.35413
O94763	84	Unconventional prefoldin RPB5 interactor 1	URI1	0.410778	0.393698	0.439528	0.332542	0.430651	0.274934	0.265865	0.315201	0.319876	0.282979	0.371647	0.409267	0.366823	0.4469	0.408867	0.388619	0.403301	0.409609	0.39334	0.428836	0.428058	0.430053	0.392576	0.462032	0.15943	0.317398	0.458788	0.423256	0.297105	0.388405	0.369393
O94766;O94766-2	82	Galactosylgalactosylxylosylprotein 3-beta-glucuronosyltransferase 3	B3GAT3	0.447735	0.338454	0.454909	0.446265	0.454122	0.407297	0.378587	0.471044	0.439615	0.393864	0.435166	0.453962	0.434945	0.390949	0.353392	0.365859	0.399408	0.402503	0.335654	0.437067	0.419539	0.420401	0.429027	0.406345	0.19481	0.343278	0.327498	0.423886	0.294481	0.381155	0.375481
O94768	35	Serine/threonine-protein kinase 17B	STK17B	0.427862	0.458029	0.441032	0.3961	0.478657	0.419562	0.42134	0.420484	0.43319	0.39938	0.454796	0.45234	0.435498	0.429935	0.426171	0.393557	0.401801	0.4114	0.404717	0.430778	0.408447	0.444329	0.403742	0.47405	0.276998	0.34886	0.457072	0.450045	0.397425	0.429682	0.397932
O94776	279	Metastasis-associated protein MTA2	MTA2	0.217321	0.192277	0.472953	0.255312	0.173142	0.00954479	0.0167427	0.140818	0.0687824	0.211649	0.212322	0.394005	0.356406	0.266705	0.15241	0.210319	0.559659	0.608673	0.335728	0.424384	0.476375	0.458949	0.348531	0.252374	0.165667	0.363172	0.285564	0.347475	0.44496	0.207239	0.270584
O94788;O94788-2;O94788-3;O94788-4	74	Retinal dehydrogenase 2	ALDH1A2	0.428199	0.400838	0.436872	0.46021	0.389582	0.33723	0.330844	0.423664	0.394664	0.302505	0.3895	0.471023	0.332632	0.385	0.356265	0.414741	0.383882	0.434809	0.320633	0.399289	0.397004	0.4466	0.424269	0.415331	0.254497	0.360494	0.386133	0.488105	0.297989	0.295875	0.349233
O94804	201	Serine/threonine-protein kinase 10	STK10	0.457899	0.387978	0.458229	0.261228	0.358095	0.109447	0.114945	0.292947	0.262572	0.270997	0.364437	0.501624	0.333888	0.291136	0.224765	0.26869	0.205087	0.287622	0.131976	0.330854	0.334831	0.499925	0.398389	0.370681	0.0763872	0.193815	0.311761	0.504392	0.311871	0.306241	0.309208
O94806	62	Serine/threonine-protein kinase D3	PRKD3	0.385803	0.382957	0.455105	0.240375	0.281724	0.169251	0.221911	0.30088	0.263476	0.337885	0.328378	0.374096	0.387606	0.400084	0.295406	0.431099	0.358629	0.407698	0.367799	0.405561	0.408753	0.38716	0.414745	0.394736	0.244668	0.39082	0.368133	0.390942	0.350251	0.346568	0.325601
O94808	48	Glutamine--fructose-6-phosphate aminotransferase [isomerizing] 2	GFPT2	0.405217	0.414999	0.428269	0.403862	0.366293	0.239278	0.271091	0.331617	0.299922	0.333012	0.359338	0.438062	0.365007	0.395138	0.372838	0.43469	0.410216	0.449443	0.366928	0.398529	0.421298	0.454792	0.408961	0.391354	0.260321	0.44366	0.400232	0.439433	0.529933	0.317718	0.408359
O94813-3;O94813-2;O94813	38	Slit homolog 2 protein;Slit homolog 2 protein N-product;Slit homolog 2 protein C-product	SLIT2	0.455664	0.396775	0.453992	0.437816	0.449562	0.460705	0.425122	0.436601	0.450041	0.443975	0.444833	0.421744	0.449898	0.442484	0.425488	0.42659	0.469522	0.446019	0.45175	0.446361	0.445021	0.422197	0.453237	0.449181	0.474062	0.422728	0.446621	0.419886	0.383666	0.428076	0.416031
O94817	31	Ubiquitin-like protein ATG12	ATG12	0.454149	0.388351	0.458849	0.438202	0.451951	0.427555	0.381756	0.430371	0.452166	0.428161	0.484414	0.439788	0.453679	0.48212	0.487873	0.463289	0.465367	0.444971	0.455884	0.434134	0.460152	0.400828	0.473876	0.468293	0.486847	0.40328	0.456644	0.434064	0.324957	0.365227	0.387861
O94822;O94822-3	166	E3 ubiquitin-protein ligase listerin	LTN1	0.373789	0.294644	0.492464	0.210602	0.228336	0.0388073	0.0548347	0.143121	0.122712	0.304334	0.304077	0.402236	0.424652	0.381013	0.204551	0.336761	0.328179	0.342365	0.267841	0.363132	0.368137	0.315303	0.482336	0.352413	0.132935	0.269684	0.28845	0.390973	0.211083	0.314603	0.212756
O94826	240	Mitochondrial import receptor subunit TOM70	TOMM70A	0.457593	0.349772	0.457507	0.286065	0.540541	0.281964	0.266614	0.378694	0.515538	0.31276	0.506001	0.484331	0.355321	0.35704	0.219927	0.173105	0.184646	0.265482	0.171921	0.434996	0.281066	0.416779	0.357439	0.488405	0.0227166	0.0656847	0.408301	0.479558	0.0706916	0.414939	0.197267
O94829	94	Importin-13	IPO13	0.434821	0.359204	0.471131	0.267841	0.3477	0.150869	0.190602	0.237809	0.254743	0.357749	0.334692	0.353511	0.388922	0.378701	0.290306	0.417684	0.374752	0.393701	0.413291	0.427489	0.438111	0.3611	0.422045	0.369729	0.126828	0.277249	0.411914	0.377211	0.211119	0.383173	0.320928
O94830	90	Phospholipase DDHD2	DDHD2	0.481676	0.461118	0.40387	0.25352	0.480966	0.558589	0.460612	0.470362	0.482815	0.349364	0.476426	0.404086	0.425447	0.390448	0.365469	0.347877	0.307939	0.311898	0.324346	0.425233	0.324047	0.390592	0.352682	0.452535	0.0853481	0.177476	0.466038	0.373472	0.13739	0.415906	0.338004
O94832	179	Unconventional myosin-Id	MYO1D	0.44768	0.433054	0.356699	0.142066	0.384211	0.575868	0.604442	0.570094	0.454547	0.347038	0.41868	0.375619	0.37769	0.346625	0.226929	0.252639	0.128195	0.173102	0.19554	0.389545	0.222847	0.295386	0.294671	0.414846	0.0767914	0.0799565	0.328228	0.356576	0.0636753	0.508031	0.26005
O94842-3;O94842-2;O94842	146	TOX high mobility group box family member 4	TOX4	0.32167	0.326773	0.441855	0.278877	0.221294	0.0211947	0.0517728	0.152564	0.0975172	0.245408	0.226496	0.356079	0.372375	0.300735	0.229525	0.310692	0.577236	0.532859	0.338088	0.432864	0.466676	0.419685	0.363021	0.306478	0.188615	0.288877	0.350394	0.394241	0.391247	0.276196	0.253629
O94851-4;O94851-6;O94851-5;O94851-2	75	Protein-methionine sulfoxide oxidase MICAL2	MICAL2	0.417797	0.406544	0.42564	0.38169	0.423061	0.350252	0.323951	0.385635	0.361825	0.288493	0.357845	0.404239	0.317677	0.386857	0.393846	0.450582	0.425176	0.430078	0.317944	0.387748	0.419911	0.404213	0.410035	0.437155	0.26573	0.412825	0.432768	0.446869	0.282492	0.282548	0.312688
O94855;O94855-2	215	Protein transport protein Sec24D	SEC24D	0.450616	0.293723	0.474922	0.356311	0.300864	0.0846932	0.103994	0.244229	0.242136	0.238627	0.318782	0.48934	0.306382	0.261008	0.11834	0.241084	0.253753	0.315957	0.167578	0.314292	0.298814	0.310146	0.559261	0.293532	0.0656772	0.162816	0.266234	0.493458	0.166035	0.349012	0.197804
O94868;O94868-2;O94868-3	85	FCH and double SH3 domains protein 2	FCHSD2	0.362379	0.375969	0.430958	0.279122	0.239891	0.0527855	0.0886402	0.170595	0.146349	0.311277	0.26822	0.386948	0.391799	0.344639	0.213217	0.394949	0.396563	0.425591	0.380996	0.376599	0.427677	0.351937	0.443206	0.27778	0.133585	0.471807	0.336334	0.353442	0.447523	0.386884	0.319245
O94874;O94874-2;O94874-3	243	E3 UFM1-protein ligase 1	UFL1	0.530921	0.318011	0.515803	0.378167	0.399362	0.0428363	0.0553764	0.221445	0.21554	0.311794	0.444135	0.520478	0.387439	0.328245	0.160964	0.231685	0.269401	0.330388	0.184955	0.385215	0.363029	0.390209	0.517314	0.3627	0.0442978	0.0911537	0.3293	0.430293	0.0837391	0.389247	0.188737
O94875-11;O94875	69	Sorbin and SH3 domain-containing protein 2	SORBS2	0.456241	0.465248	0.437718	0.321889	0.415961	0.450377	0.47509	0.447291	0.429084	0.448703	0.409993	0.375451	0.467795	0.422817	0.40169	0.46652	0.40534	0.397604	0.466245	0.439313	0.396046	0.367993	0.402997	0.407647	0.321242	0.380388	0.442248	0.374289	0.292392	0.464567	0.367916
O94880	48	PHD finger protein 14	PHF14	0.428869	0.413808	0.445446	0.460385	0.404479	0.430548	0.435044	0.422129	0.418794	0.427758	0.419203	0.438298	0.436565	0.400531	0.324906	0.429532	0.43584	0.434427	0.409586	0.428678	0.423014	0.445483	0.434672	0.403131	0.336748	0.421518	0.437269	0.408478	0.464942	0.420742	0.416478
O94880-2	153	PHD finger protein 14	PHF14	0.327683	0.374865	0.441337	0.275626	0.262848	0.128835	0.168104	0.280311	0.197513	0.323573	0.252898	0.37008	0.435143	0.323565	0.292481	0.31125	0.412738	0.391949	0.314769	0.427138	0.43511	0.449158	0.306124	0.324595	0.151806	0.28193	0.351617	0.33121	0.30808	0.375818	0.399111
O94885	85	SAM and SH3 domain-containing protein 1	SASH1	0.449085	0.409311	0.440409	0.319202	0.36928	0.330655	0.326926	0.386343	0.364217	0.294229	0.381007	0.431403	0.379457	0.397179	0.382632	0.406996	0.341167	0.401734	0.346656	0.419017	0.376757	0.446283	0.419092	0.445366	0.214539	0.239521	0.428874	0.434344	0.294256	0.343433	0.372579
O94886	65	CSC1-like protein 1	TMEM63A	0.462201	0.478069	0.402811	0.416014	0.41999	0.454635	0.457107	0.448576	0.440003	0.318979	0.359589	0.39073	0.344486	0.383639	0.336981	0.438756	0.360214	0.375594	0.319265	0.38687	0.356776	0.422743	0.39001	0.371031	0.093538	0.35286	0.420762	0.453509	0.342691	0.412614	0.382763
O94887;O94887-3;O94887-2	37	FERM, RhoGEF and pleckstrin domain-containing protein 2	FARP2	0.431368	0.406378	0.439493	0.445859	0.475686	0.443607	0.43316	0.42538	0.421838	0.432889	0.428427	0.444572	0.446266	0.447178	0.410291	0.419012	0.419002	0.430281	0.41727	0.437567	0.445376	0.431612	0.436926	0.457215	0.313157	0.391734	0.441684	0.449333	0.379097	0.427196	0.417981
O94888	227	UBX domain-containing protein 7	UBXN7	0.361618	0.337308	0.362896	0.225554	0.40247	0.444607	0.377548	0.451248	0.343152	0.223187	0.376783	0.468126	0.295144	0.270285	0.291063	0.155269	0.163223	0.266697	0.150903	0.393882	0.307913	0.486577	0.245388	0.416929	0.0423648	0.142045	0.312656	0.382496	0.279722	0.302721	0.32714
O94901-9	142	SUN domain-containing protein 1	SUN1	0.403461	0.4084	0.349629	0.315722	0.451166	0.481655	0.461638	0.438084	0.437437	0.347689	0.352527	0.361844	0.357798	0.27743	0.275141	0.282774	0.290215	0.322137	0.242573	0.397029	0.333096	0.430856	0.30962	0.375744	0.0885026	0.220306	0.447247	0.377702	0.278926	0.39826	0.344504
O94903	208	Proline synthase co-transcribed bacterial homolog protein	PROSC	0.481615	0.325967	0.578135	0.15631	0.268273	0.0400301	0.0742396	0.171008	0.19703	0.438511	0.354516	0.387481	0.55681	0.353665	0.169304	0.340271	0.35372	0.35403	0.329863	0.431702	0.385031	0.352713	0.431561	0.32575	0.0578395	0.116167	0.367698	0.352809	0.10052	0.347567	0.198803
O94905	241	Erlin-2	ERLIN2	0.455989	0.35227	0.441336	0.342335	0.506351	0.509496	0.353209	0.557895	0.54077	0.201036	0.366781	0.386574	0.266072	0.232727	0.122311	0.246824	0.166849	0.260014	0.114423	0.344174	0.253656	0.378918	0.332643	0.34372	0.0207416	0.0536783	0.327132	0.43543	0.0541879	0.341066	0.216153
O94906;O94906-2	266	Pre-mRNA-processing factor 6	PRPF6	0.401897	0.358875	0.42166	0.173211	0.395146	0.283927	0.316364	0.422178	0.404391	0.314041	0.405437	0.372007	0.389403	0.318962	0.316131	0.177754	0.326571	0.330789	0.270026	0.520771	0.321676	0.454463	0.270167	0.512539	0.0243325	0.0643342	0.523437	0.349266	0.0847257	0.383693	0.231251
O94913	165	Pre-mRNA cleavage complex 2 protein Pcf11	PCF11	0.356877	0.328105	0.423538	0.298098	0.296826	0.0470347	0.0891646	0.184944	0.157419	0.278156	0.275074	0.395143	0.375191	0.304873	0.311948	0.264454	0.573437	0.497548	0.336277	0.458134	0.461582	0.435354	0.370431	0.358414	0.0972409	0.161231	0.451613	0.386365	0.27994	0.323416	0.236255
O94915	176	Protein furry homolog-like	FRYL	0.325367	0.304498	0.504011	0.191146	0.232054	0.0177355	0.0418904	0.143528	0.0830134	0.202543	0.188434	0.344192	0.333855	0.315617	0.156541	0.431142	0.39421	0.400398	0.282333	0.363212	0.387387	0.377898	0.427726	0.274703	0.0796654	0.233814	0.313997	0.411425	0.252428	0.300525	0.252565
O94915-2	51	Protein furry homolog-like	FRYL	0.40443	0.413371	0.466161	0.32765	0.299812	0.152632	0.209089	0.288907	0.252093	0.363824	0.34363	0.39319	0.418163	0.399453	0.309746	0.46029	0.41339	0.439052	0.411741	0.408831	0.410745	0.430039	0.440103	0.384785	0.224474	0.29089	0.404831	0.429577	0.366761	0.385524	0.378892
O94916-5;O94916-2;O94916-3;O94916;O94916-4	30	Nuclear factor of activated T-cells 5	NFAT5	0.455242	0.413861	0.435952	0.41615	0.434878	0.411277	0.422503	0.42561	0.455915	0.442431	0.441472	0.43651	0.445149	0.446991	0.404731	0.421901	0.415907	0.437062	0.423822	0.425043	0.452355	0.421772	0.420289	0.44255	0.284998	0.423928	0.430875	0.445498	0.416363	0.444589	0.40991
O94919	137	Endonuclease domain-containing 1 protein	ENDOD1	0.361825	0.388417	0.372657	0.24154	0.23396	0.0254856	0.0506048	0.150242	0.0964106	0.213063	0.150011	0.284512	0.271449	0.262415	0.168291	0.432926	0.316505	0.332029	0.197985	0.308186	0.404647	0.340808	0.322216	0.213806	0.0422072	0.405869	0.270924	0.35132	0.349555	0.333567	0.250553
O94923	43	D-glucuronyl C5-epimerase	GLCE	0.47777	0.389715	0.458775	0.419117	0.477108	0.459901	0.397962	0.451587	0.460704	0.409974	0.472467	0.429633	0.420066	0.448153	0.468953	0.455782	0.44925	0.40881	0.435013	0.445245	0.455726	0.376042	0.460237	0.449042	0.444924	0.394927	0.418218	0.419396	0.283785	0.335299	0.367807
O94925	230	Glutaminase kidney isoform, mitochondrial	GLS	0.349092	0.353841	0.459689	0.260956	0.25507	0.0445952	0.0675446	0.178696	0.134892	0.218652	0.290445	0.471438	0.273851	0.259223	0.209036	0.287017	0.305227	0.365566	0.159626	0.372454	0.385767	0.469508	0.388097	0.344171	0.0875596	0.271145	0.360709	0.46723	0.35576	0.279911	0.304086
O94925-3	168	Glutaminase kidney isoform, mitochondrial	GLS	0.331939	0.349381	0.45777	0.264644	0.249814	0.0474346	0.0666019	0.184349	0.155913	0.220067	0.293632	0.47425	0.273755	0.309036	0.271876	0.282746	0.350177	0.402827	0.222909	0.398263	0.382281	0.48275	0.382087	0.361063	0.104354	0.256582	0.37507	0.472179	0.387897	0.266423	0.320678
O94927	138	HAUS augmin-like complex subunit 5	HAUS5	0.347779	0.314197	0.458202	0.246692	0.268973	0.0276095	0.0526841	0.139399	0.123547	0.235392	0.231571	0.370252	0.35935	0.344448	0.224641	0.301403	0.443981	0.464034	0.363119	0.444164	0.461873	0.421284	0.397008	0.362233	0.147604	0.308182	0.37272	0.416155	0.363214	0.339371	0.278097
O94952-1;O94952	79	F-box only protein 21	FBXO21	0.42671	0.357794	0.434349	0.330193	0.357258	0.30613	0.281241	0.368918	0.36217	0.346191	0.426331	0.431367	0.390595	0.413421	0.28453	0.412323	0.364307	0.391366	0.352474	0.404615	0.40554	0.373485	0.439573	0.419267	0.272555	0.391176	0.379511	0.421538	0.309132	0.344668	0.308594
O94953	90	Lysine-specific demethylase 4B	KDM4B	0.431554	0.414301	0.437938	0.334907	0.362592	0.138318	0.170108	0.285399	0.290934	0.378895	0.350979	0.41662	0.407297	0.321273	0.255051	0.347998	0.392396	0.389189	0.296515	0.388277	0.384541	0.419981	0.408587	0.349948	0.121594	0.229348	0.383453	0.411793	0.342844	0.395501	0.342348
O94964-2;O94964;O94964-4	47	Protein SOGA1;N-terminal form;C-terminal 80 kDa form	SOGA1	0.442946	0.396065	0.451704	0.435215	0.436212	0.408481	0.411551	0.421778	0.411839	0.398281	0.416031	0.434883	0.414563	0.43494	0.346379	0.396647	0.382564	0.419764	0.397007	0.425211	0.405532	0.418753	0.442298	0.439505	0.260537	0.40722	0.395044	0.449081	0.360547	0.442876	0.406335
O94966-7;O94966-6;O94966-4;O94966-3	161	Ubiquitin carboxyl-terminal hydrolase 19	USP19	0.347102	0.354048	0.441849	0.220142	0.221341	0.0281702	0.053808	0.170107	0.15548	0.249964	0.251745	0.380055	0.35395	0.316803	0.2095	0.313888	0.395432	0.453638	0.253991	0.385216	0.39026	0.419323	0.33567	0.345219	0.108242	0.222979	0.394819	0.423998	0.251944	0.279412	0.214814
O94967-2;O94967;O94967-3;O94967-4	82	WD repeat-containing protein 47	WDR47	0.411187	0.399015	0.422773	0.360944	0.460039	0.312159	0.285301	0.373419	0.381009	0.307432	0.410099	0.465547	0.363149	0.397718	0.355101	0.351711	0.319946	0.370786	0.282597	0.411129	0.358412	0.490797	0.384778	0.500998	0.163037	0.297832	0.412804	0.481981	0.362981	0.385958	0.403538
O94973	230	AP-2 complex subunit alpha-2	AP2A2	0.353549	0.451727	0.498415	0.174825	0.278437	0.0503148	0.0660403	0.159159	0.170672	0.178291	0.245502	0.357374	0.307066	0.31226	0.125676	0.399296	0.343864	0.392174	0.236154	0.361988	0.340506	0.372531	0.414443	0.329448	0.0574619	0.114188	0.361724	0.504047	0.09969	0.230438	0.150097
O94979;O94979-4	286	Protein transport protein Sec31A	SEC31A	0.394134	0.271092	0.543191	0.378267	0.295985	0.0234158	0.035214	0.147638	0.14112	0.230509	0.282299	0.468111	0.346715	0.271101	0.0981348	0.245252	0.356454	0.41964	0.185562	0.3197	0.329614	0.3552	0.64054	0.296098	0.0528931	0.164819	0.25831	0.567158	0.206948	0.291804	0.13979
O94992	130	Protein HEXIM1	HEXIM1	0.365419	0.337916	0.439261	0.3325	0.387489	0.295259	0.297488	0.407138	0.340299	0.312568	0.371731	0.462064	0.385659	0.361409	0.321647	0.310661	0.41824	0.462539	0.29651	0.447819	0.418873	0.48291	0.391093	0.40042	0.183431	0.408271	0.405169	0.416836	0.472538	0.32331	0.38791
O95049;O95049-4;O95049-3;O95049-5	68	Tight junction protein ZO-3	TJP3	0.433935	0.417797	0.429146	0.393882	0.417538	0.378916	0.384821	0.421596	0.389563	0.421561	0.426581	0.416853	0.430637	0.432981	0.357971	0.422597	0.409479	0.409717	0.396651	0.432659	0.415223	0.440419	0.424183	0.409889	0.155821	0.413504	0.400717	0.406713	0.428261	0.430489	0.401538
O95059	96	Ribonuclease P protein subunit p14	RPP14	0.441481	0.346878	0.446555	0.392973	0.470616	0.326254	0.284262	0.417454	0.409837	0.341548	0.41143	0.422757	0.403401	0.391014	0.44762	0.308857	0.364636	0.418755	0.345569	0.463136	0.501873	0.412386	0.357163	0.442607	0.273164	0.257502	0.42482	0.386933	0.227465	0.308676	0.311305
O95067	67	G2/mitotic-specific cyclin-B2	CCNB2	0.356745	0.391171	0.405359	0.346255	0.3658	0.249992	0.265838	0.319045	0.305358	0.309237	0.3406	0.375897	0.371661	0.389501	0.405553	0.388727	0.443751	0.449093	0.406392	0.417141	0.469132	0.413587	0.37775	0.403572	0.248282	0.456901	0.400815	0.380137	0.421309	0.349166	0.367111
O95070	121	Protein YIF1A	YIF1A	0.4905	0.408326	0.51167	0.262942	0.415596	0.112973	0.153991	0.268535	0.280535	0.417469	0.435067	0.427953	0.419278	0.355529	0.282806	0.382394	0.333632	0.360367	0.371128	0.424823	0.39673	0.321089	0.50148	0.383349	0.178191	0.136321	0.41628	0.417606	0.12644	0.324602	0.218635
O95071;O95071-2	209	E3 ubiquitin-protein ligase UBR5	UBR5	0.365115	0.351359	0.425345	0.276443	0.414682	0.20085	0.199062	0.311993	0.290431	0.27133	0.429827	0.49436	0.388267	0.35344	0.360609	0.168877	0.345853	0.389784	0.270348	0.489313	0.383711	0.456893	0.313922	0.465537	0.0736043	0.109678	0.455315	0.392757	0.183444	0.383717	0.276141
O95081;O95081-2	97	Arf-GAP domain and FG repeat-containing protein 2	AGFG2	0.438149	0.427896	0.384288	0.306272	0.398388	0.343361	0.35016	0.404081	0.348816	0.300255	0.404463	0.453838	0.324955	0.293038	0.231428	0.290122	0.253176	0.33138	0.226587	0.390033	0.310607	0.447018	0.341648	0.420012	0.075621	0.157702	0.373762	0.473284	0.263383	0.386243	0.296674
O95084;O95084-2	71	Serine protease 23	PRSS23	0.424665	0.345374	0.442842	0.323731	0.366455	0.37236	0.340927	0.409708	0.370644	0.395515	0.440658	0.461253	0.42911	0.419909	0.4311	0.42086	0.437529	0.423647	0.385151	0.406514	0.394756	0.415647	0.453574	0.474273	0.408454	0.423065	0.427868	0.42472	0.379863	0.351544	0.386559
O95104;O95104-2;O95104-3	194	Splicing factor, arginine/serine-rich 15	SCAF4	0.291499	0.313399	0.47081	0.23998	0.221629	0.0285784	0.0504067	0.181164	0.118751	0.229229	0.226058	0.349771	0.325097	0.273569	0.263483	0.290406	0.5866	0.61837	0.399291	0.470238	0.529546	0.511743	0.32289	0.312109	0.169592	0.224248	0.391051	0.386065	0.419748	0.230882	0.312077
O95139;O95139-2	154	NADH dehydrogenase [ubiquinone] 1 beta subcomplex subunit 6	NDUFB6	0.506084	0.472685	0.400909	0.229132	0.522579	0.777377	0.682992	0.622079	0.637919	0.329157	0.44808	0.38617	0.326534	0.30206	0.226659	0.259174	0.196506	0.242265	0.257709	0.437405	0.282368	0.358565	0.342583	0.41663	0.0601369	0.0759756	0.450126	0.431431	0.0619952	0.420494	0.283854
O95140	143	Mitofusin-2	MFN2	0.499767	0.43286	0.415467	0.355526	0.525746	0.285899	0.265538	0.375828	0.451394	0.234162	0.441345	0.470977	0.288116	0.317602	0.301336	0.300033	0.20838	0.288886	0.200815	0.379318	0.301036	0.370661	0.346835	0.476735	0.0436545	0.0917001	0.413898	0.538231	0.0674714	0.305197	0.219983
O95149	39	Snurportin-1	SNUPN	0.414027	0.399746	0.449593	0.414276	0.444332	0.428931	0.37224	0.414744	0.410961	0.357748	0.418782	0.413829	0.382238	0.429059	0.497284	0.418984	0.446514	0.445655	0.407699	0.419147	0.44573	0.424268	0.432504	0.468737	0.345602	0.418228	0.460115	0.437069	0.332997	0.351262	0.384886
O95155-2;O95155;O95155-4;O95155-3	195	Ubiquitin conjugation factor E4 B	UBE4B	0.324925	0.279285	0.555362	0.199887	0.24773	0.0236736	0.0518625	0.130526	0.128195	0.216786	0.302138	0.427436	0.377061	0.332368	0.177127	0.341033	0.380976	0.448829	0.288227	0.397334	0.41091	0.360746	0.428331	0.336912	0.115228	0.190917	0.30278	0.492358	0.183492	0.250092	0.158674
O95159	144	Zinc finger protein-like 1	ZFPL1	0.410493	0.304078	0.412346	0.410236	0.398766	0.21628	0.216082	0.37553	0.335144	0.305889	0.416165	0.525882	0.347237	0.330277	0.27065	0.273628	0.332422	0.407213	0.234838	0.392869	0.380334	0.465492	0.417539	0.381909	0.162155	0.306737	0.287953	0.475089	0.332651	0.32337	0.302356
O95163	244	Elongator complex protein 1	IKBKAP	0.379123	0.337064	0.510659	0.216687	0.3595	0.105354	0.110013	0.271821	0.262501	0.312792	0.507245	0.545174	0.439014	0.368999	0.30126	0.165606	0.230108	0.298871	0.15026	0.396394	0.322765	0.48657	0.383174	0.554751	0.0984691	0.120673	0.394234	0.468482	0.13195	0.388781	0.212463
O95164	46	Ubiquitin-like protein 3	UBL3	0.456182	0.439877	0.446083	0.383221	0.399659	0.363936	0.37458	0.414115	0.403222	0.400656	0.434084	0.436485	0.425486	0.407144	0.359983	0.442566	0.425	0.434202	0.395484	0.438418	0.441315	0.463526	0.406034	0.430307	0.227314	0.328479	0.429601	0.44366	0.372714	0.418274	0.413931
O95166	117	Gamma-aminobutyric acid receptor-associated protein	GABARAP	0.470299	0.423133	0.477731	0.295943	0.413038	0.283309	0.276041	0.322921	0.345167	0.427554	0.428981	0.418527	0.498112	0.389561	0.249747	0.397749	0.373405	0.361955	0.387579	0.434876	0.3662	0.348678	0.446936	0.389677	0.130173	0.261338	0.378151	0.40556	0.187913	0.370635	0.284133
O95167	107	NADH dehydrogenase [ubiquinone] 1 alpha subcomplex subunit 3	NDUFA3	0.510665	0.489855	0.409967	0.256663	0.500583	0.73096	0.729825	0.622729	0.548802	0.369826	0.477503	0.401307	0.351626	0.316266	0.285534	0.305999	0.21603	0.255082	0.272535	0.429295	0.297049	0.394176	0.336064	0.412453	0.0532068	0.0985518	0.441748	0.424856	0.0937404	0.464969	0.315675
O95168;O95168-2	179	NADH dehydrogenase [ubiquinone] 1 beta subcomplex subunit 4	NDUFB4	0.461474	0.386828	0.419278	0.326403	0.524395	0.879919	0.689838	0.68209	0.558593	0.213238	0.408421	0.407359	0.265931	0.24859	0.181575	0.241402	0.193297	0.306915	0.192079	0.393704	0.258508	0.423886	0.335083	0.37779	0.0154195	0.0654345	0.389682	0.458139	0.0677087	0.341375	0.318885
O95169-3;O95169;O95169-2	159	NADH dehydrogenase [ubiquinone] 1 beta subcomplex subunit 8, mitochondrial	NDUFB8	0.498723	0.412136	0.404473	0.217041	0.495081	0.940867	0.931626	0.704838	0.596516	0.277592	0.389719	0.367071	0.275075	0.252241	0.193721	0.243167	0.201765	0.248474	0.206941	0.407145	0.266419	0.364141	0.332797	0.362544	0.0210987	0.0640323	0.407334	0.450337	0.0589031	0.389822	0.285357
O95178	85	NADH dehydrogenase [ubiquinone] 1 beta subcomplex subunit 2, mitochondrial	NDUFB2	0.453376	0.466308	0.375416	0.247885	0.458951	0.802079	0.754685	0.653786	0.520068	0.317422	0.447707	0.40848	0.330383	0.332236	0.337714	0.273611	0.182102	0.257149	0.232776	0.412814	0.282658	0.423421	0.321597	0.452356	0.0538695	0.108548	0.420929	0.450021	0.165777	0.418273	0.340866
O95182	171	NADH dehydrogenase [ubiquinone] 1 alpha subcomplex subunit 7	NDUFA7	0.473176	0.390116	0.412219	0.359165	0.560155	0.849882	0.689354	0.613689	0.497199	0.223477	0.41475	0.422069	0.266219	0.261501	0.181842	0.266575	0.178076	0.288595	0.169905	0.371193	0.263652	0.407379	0.349216	0.385484	0.0202654	0.0628273	0.351918	0.492802	0.0743179	0.349584	0.321347
O95183	136	Vesicle-associated membrane protein 5	VAMP5	0.434271	0.417348	0.424	0.207474	0.284939	0.0923101	0.143308	0.248754	0.210946	0.429112	0.3212	0.359715	0.445683	0.31043	0.193828	0.369287	0.331253	0.299024	0.294482	0.367228	0.381112	0.319541	0.373189	0.283256	0.102347	0.222366	0.362703	0.284469	0.18335	0.510789	0.275619
O95197-3	86	Reticulon-3	RTN3	0.470085	0.367641	0.46144	0.363562	0.441452	0.43394	0.385327	0.413091	0.424465	0.405161	0.463595	0.426028	0.456974	0.434729	0.401156	0.394271	0.431223	0.423771	0.426147	0.463495	0.405692	0.364467	0.43161	0.41978	0.227986	0.357176	0.389439	0.389344	0.221184	0.424741	0.364713
O95197-7;O95197-2;O95197;O95197-4	204	Reticulon-3	RTN3	0.57372	0.361309	0.452951	0.312832	0.340348	0.0807833	0.0997667	0.216823	0.213551	0.295558	0.321583	0.390002	0.359883	0.32116	0.192453	0.327242	0.320554	0.327722	0.258989	0.402319	0.362428	0.396355	0.407679	0.314248	0.0426159	0.105874	0.37096	0.378466	0.101975	0.35866	0.246219
O95202	240	LETM1 and EF-hand domain-containing protein 1, mitochondrial	LETM1	0.419275	0.390872	0.454365	0.391342	0.500126	0.130085	0.139935	0.266899	0.397166	0.231279	0.421664	0.508037	0.308919	0.277544	0.244058	0.204736	0.253883	0.29661	0.129835	0.383205	0.294276	0.507168	0.356799	0.404789	0.0489725	0.130021	0.428801	0.549796	0.250157	0.343835	0.292404
O95208;O95208-2;O95208-3	30	Epsin-2	EPN2	0.457476	0.39897	0.441628	0.392157	0.441526	0.467803	0.42912	0.433436	0.451252	0.395262	0.449663	0.414416	0.422207	0.44823	0.441225	0.465506	0.470947	0.432833	0.464114	0.442512	0.428767	0.397099	0.449641	0.450075	0.33263	0.404541	0.473227	0.428733	0.312279	0.353882	0.375559
O95218-2;O95218	186	Zinc finger Ran-binding domain-containing protein 2	ZRANB2	0.398652	0.337225	0.421321	0.27117	0.343684	0.109352	0.126823	0.230449	0.201453	0.254371	0.273506	0.327032	0.348811	0.243561	0.183976	0.321112	0.51975	0.415695	0.358236	0.437237	0.408793	0.345727	0.380444	0.264356	0.0540164	0.182246	0.41686	0.329903	0.161123	0.31571	0.205878
O95219;O95219-2	159	Sorting nexin-4	SNX4	0.38902	0.329505	0.408693	0.177442	0.273426	0.236022	0.245121	0.33557	0.267127	0.203609	0.285369	0.368322	0.289002	0.306844	0.229539	0.346635	0.273886	0.333976	0.253516	0.374502	0.29568	0.36139	0.353983	0.343313	0.0584395	0.288212	0.328855	0.434526	0.1961	0.27437	0.242487
O95229	49	ZW10 interactor	ZWINT	0.411689	0.425254	0.421851	0.386553	0.403002	0.354974	0.366777	0.385118	0.386651	0.380626	0.418819	0.437276	0.42792	0.418947	0.469197	0.37659	0.459362	0.462047	0.435654	0.450839	0.468432	0.452022	0.423083	0.44877	0.333653	0.408942	0.476966	0.428279	0.446715	0.389493	0.409805
O95232	263	Luc7-like protein 3	LUC7L3	0.246513	0.250243	0.470043	0.295364	0.223111	0.0179511	0.032423	0.145614	0.0893266	0.146213	0.179689	0.323765	0.306983	0.274887	0.249528	0.231727	0.765466	0.68187	0.418865	0.480447	0.492059	0.457288	0.29541	0.315435	0.132225	0.200199	0.385772	0.375218	0.254187	0.191805	0.250248
O95235;O95235-2	91	Kinesin-like protein KIF20A	KIF20A	0.363647	0.382939	0.401537	0.354911	0.370798	0.366948	0.401525	0.446665	0.351944	0.376609	0.362981	0.387553	0.400049	0.355498	0.345865	0.384416	0.408501	0.419597	0.328153	0.423476	0.395974	0.466279	0.316639	0.397498	0.235683	0.404372	0.44375	0.370984	0.44216	0.381478	0.395336
O95236-2;O95236	32	Apolipoprotein L3	APOL3	0.410874	0.385227	0.423853	0.47405	0.418955	0.38617	0.368457	0.440092	0.42773	0.328362	0.413612	0.474865	0.343228	0.415673	0.468251	0.411504	0.428056	0.456041	0.374454	0.413487	0.425245	0.497622	0.432069	0.449034	0.455401	0.447677	0.426128	0.501283	0.512056	0.310309	0.461073
O95239;O95239-2	207	Chromosome-associated kinesin KIF4A	KIF4A	0.2398	0.253263	0.403327	0.154461	0.127758	0.0125875	0.0304987	0.136159	0.0615873	0.210283	0.186212	0.355258	0.321264	0.274901	0.1973	0.258842	0.411851	0.421081	0.205436	0.362035	0.405975	0.436373	0.295921	0.280071	0.112701	0.669422	0.291409	0.336949	0.536417	0.214093	0.28093
O95243-2	52	Methyl-CpG-binding domain protein 4	MBD4	0.430824	0.374405	0.419861	0.418076	0.433387	0.41162	0.404256	0.440729	0.43017	0.416072	0.426788	0.433407	0.41715	0.390049	0.374518	0.40212	0.432705	0.414113	0.354282	0.405923	0.431422	0.459276	0.391189	0.413297	0.407309	0.408204	0.412859	0.416334	0.402572	0.377519	0.433229
O95248;O95248-4	117	Myotubularin-related protein 5	SBF1	0.3982	0.325614	0.492411	0.250582	0.259823	0.0267925	0.054705	0.144607	0.129136	0.290574	0.266026	0.376693	0.415885	0.360093	0.163621	0.438968	0.390788	0.429057	0.38238	0.374346	0.413347	0.330763	0.468805	0.287643	0.0931104	0.227886	0.359229	0.36669	0.208009	0.352236	0.256979
O95249	179	Golgi SNAP receptor complex member 1	GOSR1	0.499332	0.409103	0.416768	0.234064	0.459946	0.41046	0.364765	0.471271	0.50775	0.172542	0.441321	0.423582	0.262335	0.346803	0.25327	0.263598	0.177594	0.271833	0.196607	0.425483	0.242766	0.396278	0.329854	0.489633	0.0185317	0.0646048	0.371684	0.521936	0.0569195	0.344486	0.278838
O95251;O95251-5	151	Histone acetyltransferase KAT7	KAT7	0.354695	0.371166	0.401028	0.307633	0.342529	0.151702	0.206358	0.270614	0.262474	0.316165	0.320889	0.40792	0.396712	0.292621	0.274049	0.273996	0.411856	0.41356	0.28206	0.401102	0.425614	0.475775	0.358871	0.313938	0.102054	0.278963	0.392876	0.373423	0.367749	0.393212	0.35809
O95260-2	124	Arginyl-tRNA--protein transferase 1	ATE1	0.490518	0.426906	0.408423	0.256809	0.396363	0.392396	0.402649	0.427287	0.424272	0.350336	0.412748	0.37909	0.381408	0.352912	0.318331	0.351157	0.243035	0.272503	0.229442	0.381112	0.313481	0.376878	0.366096	0.407388	0.0773422	0.160266	0.395308	0.414767	0.12528	0.402479	0.255098
O95273;O95273-2	36	Cyclin-D1-binding protein 1	CCNDBP1	0.456403	0.421103	0.450428	0.376363	0.429367	0.379823	0.369817	0.438682	0.437522	0.412016	0.449819	0.433055	0.442697	0.415832	0.382855	0.422698	0.424324	0.422663	0.433357	0.42495	0.444407	0.424628	0.446764	0.417739	0.330481	0.370494	0.458612	0.418316	0.348746	0.439386	0.419836
O95292	239	Vesicle-associated membrane protein-associated protein B/C	VAPB	0.441876	0.325288	0.455255	0.277717	0.39455	0.112014	0.0958379	0.273204	0.286857	0.316922	0.416262	0.490795	0.400134	0.303854	0.283006	0.190852	0.243187	0.317389	0.150205	0.394074	0.396156	0.431302	0.351012	0.440318	0.100498	0.0994031	0.32022	0.412181	0.108508	0.276546	0.186967
O95295	163	SNARE-associated protein Snapin	SNAPIN	0.535676	0.410427	0.542313	0.252006	0.368824	0.0678888	0.1135	0.212033	0.261068	0.462044	0.408999	0.429837	0.506867	0.310988	0.21326	0.323299	0.309108	0.282433	0.29552	0.366411	0.317481	0.305049	0.521033	0.360481	0.0553763	0.0881694	0.396123	0.400958	0.084131	0.472003	0.223775
O95297-2;O95297;O95297-4	65	Myelin protein zero-like protein 1	MPZL1	0.443179	0.416367	0.451311	0.353312	0.426324	0.433598	0.387351	0.393566	0.403526	0.312411	0.387715	0.385493	0.356402	0.420175	0.353136	0.485939	0.427832	0.417952	0.419826	0.426677	0.368115	0.402962	0.417928	0.421177	0.127032	0.356818	0.441404	0.41914	0.250352	0.358538	0.362381
O95298;E9PQ53;O95298-2;O95298-3	136	NADH dehydrogenase [ubiquinone] 1 subunit C2;NADH dehydrogenase [ubiquinone] 1 subunit C2, isoform 2	NDUFC2;NDUFC2-KCTD14	0.517677	0.472998	0.407488	0.2443	0.5586	0.898485	0.843452	0.668596	0.630971	0.332629	0.452113	0.400979	0.315547	0.289902	0.241249	0.288016	0.183883	0.240735	0.24395	0.439405	0.291778	0.381221	0.333624	0.40419	0.0274991	0.0744164	0.406281	0.448343	0.0761639	0.388731	0.30516
O95299;O95299-2	233	NADH dehydrogenase [ubiquinone] 1 alpha subcomplex subunit 10, mitochondrial	NDUFA10	0.459572	0.358134	0.449214	0.358887	0.526853	0.708939	0.61386	0.565991	0.516515	0.224122	0.403689	0.472998	0.253017	0.259755	0.166952	0.180952	0.149929	0.25876	0.122127	0.361412	0.245278	0.462304	0.353581	0.415076	0.0192292	0.0754448	0.313782	0.511756	0.121867	0.362584	0.319679
O95302;O95302-3	84	Peptidyl-prolyl cis-trans isomerase FKBP9	FKBP9	0.446934	0.383177	0.461929	0.372047	0.470929	0.433271	0.399306	0.455496	0.405126	0.381965	0.42951	0.399621	0.401797	0.414607	0.387302	0.479205	0.404232	0.409156	0.382872	0.449707	0.439324	0.368032	0.430998	0.426209	0.270785	0.373717	0.416275	0.425637	0.218716	0.337627	0.325744
O95319-5;O95319-2;O95319;O95319-4;O95319-3	128	CUGBP Elav-like family member 2	CELF2	0.451551	0.447869	0.495047	0.227705	0.356803	0.126135	0.151724	0.255484	0.310798	0.393499	0.463995	0.423046	0.475587	0.420898	0.448039	0.369425	0.326994	0.361972	0.341522	0.471041	0.4117	0.382605	0.431731	0.518578	0.185336	0.13461	0.446955	0.435956	0.121104	0.325148	0.220963
O95336	248	6-phosphogluconolactonase	PGLS	0.507546	0.478743	0.514295	0.143511	0.289254	0.107212	0.158159	0.247198	0.289964	0.320966	0.300092	0.321069	0.395229	0.295793	0.144937	0.348662	0.260996	0.268443	0.210704	0.380789	0.291004	0.351804	0.35955	0.321122	0.037208	0.0687251	0.37186	0.463428	0.0542473	0.520547	0.173829
O95340;O95340-2	201	Bifunctional 3-phosphoadenosine 5-phosphosulfate synthase 2;Sulfate adenylyltransferase;Adenylyl-sulfate kinase	PAPSS2	0.36544	0.293346	0.442708	0.254195	0.247426	0.112532	0.108781	0.270515	0.209855	0.347624	0.311281	0.370017	0.428515	0.287434	0.232138	0.348139	0.353947	0.3639	0.275748	0.371114	0.363092	0.32846	0.380976	0.291708	0.0918476	0.321972	0.300171	0.313976	0.24061	0.27257	0.285165
O95347;O95347-2	266	Structural maintenance of chromosomes protein 2	SMC2	0.196688	0.202089	0.401887	0.154139	0.151859	0.00686564	0.0143472	0.132565	0.0560511	0.182476	0.158926	0.336742	0.296273	0.234327	0.149206	0.218835	0.427158	0.45346	0.193204	0.351684	0.483762	0.447611	0.287135	0.23383	0.0998943	0.840014	0.274502	0.322294	0.597449	0.202743	0.258172
O95352;O95352-3;O95352-2	192	Ubiquitin-like modifier-activating enzyme ATG7	ATG7	0.463744	0.346436	0.532182	0.244777	0.311871	0.055193	0.0582594	0.217184	0.210898	0.300981	0.39166	0.454107	0.374504	0.304142	0.243994	0.333768	0.297721	0.367496	0.291733	0.388935	0.371117	0.397006	0.423556	0.388743	0.0833882	0.135886	0.371004	0.453239	0.135329	0.286084	0.245931
O95359;O95359-1;O95359-5	55	Transforming acidic coiled-coil-containing protein 2	TACC2	0.453911	0.42727	0.442679	0.396521	0.451656	0.422083	0.412587	0.413739	0.433973	0.363575	0.371992	0.402827	0.378319	0.397392	0.324197	0.4471	0.363291	0.400517	0.377008	0.401137	0.369972	0.426211	0.418106	0.408646	0.126366	0.357523	0.411882	0.458084	0.331619	0.439232	0.40844
O95361	108	Tripartite motif-containing protein 16	TRIM16	0.417232	0.354149	0.464524	0.321777	0.422508	0.376091	0.325795	0.387631	0.38007	0.34734	0.442183	0.414702	0.416708	0.418304	0.353954	0.421284	0.367288	0.412666	0.388834	0.420812	0.389499	0.384331	0.436849	0.473884	0.234605	0.376801	0.391594	0.419463	0.257283	0.355263	0.309303
O95363	108	Phenylalanine--tRNA ligase, mitochondrial	FARS2	0.428498	0.375161	0.47202	0.375716	0.399805	0.131736	0.162689	0.274941	0.300178	0.306101	0.349337	0.432595	0.327693	0.313554	0.22354	0.362658	0.358323	0.40851	0.36514	0.423787	0.348174	0.415792	0.424366	0.358555	0.131817	0.201017	0.398577	0.471163	0.256924	0.31204	0.288163
O95365	76	Zinc finger and BTB domain-containing protein 7A	ZBTB7A	0.407131	0.377882	0.44346	0.400048	0.42298	0.331687	0.36102	0.381959	0.374592	0.432434	0.433948	0.451734	0.45538	0.401601	0.410576	0.370533	0.407084	0.419814	0.356859	0.440708	0.431666	0.429575	0.388524	0.446762	0.355864	0.354405	0.406493	0.393931	0.388667	0.399695	0.359804
O95372	226	Acyl-protein thioesterase 2	LYPLA2	0.555859	0.401251	0.471974	0.220038	0.415849	0.359678	0.331287	0.414163	0.517372	0.325704	0.49522	0.411516	0.406619	0.282266	0.125386	0.281539	0.15559	0.206692	0.144114	0.345196	0.235238	0.331298	0.413911	0.386902	0.0157248	0.0574375	0.346817	0.465212	0.0415441	0.434438	0.2101
O95373	280	Importin-7	IPO7	0.411319	0.31653	0.506752	0.199957	0.395025	0.146967	0.14619	0.26862	0.275318	0.338411	0.486975	0.473209	0.484922	0.43887	0.266367	0.191755	0.213178	0.250163	0.163623	0.405363	0.314599	0.379166	0.392498	0.538997	0.0735943	0.0960311	0.401391	0.392664	0.0696561	0.454367	0.162814
O95376	145	E3 ubiquitin-protein ligase ARIH2	ARIH2	0.441411	0.365859	0.467001	0.276693	0.327958	0.0705748	0.086219	0.218797	0.241974	0.318696	0.387203	0.441604	0.419632	0.346918	0.233347	0.26296	0.32954	0.354037	0.263469	0.425923	0.421933	0.432373	0.349349	0.387573	0.0795619	0.16648	0.428795	0.372813	0.209931	0.432688	0.25551
O95379	66	Tumor necrosis factor alpha-induced protein 8	TNFAIP8	0.466111	0.432492	0.465433	0.351621	0.313818	0.100669	0.150314	0.268589	0.247451	0.378251	0.374669	0.463156	0.478269	0.37115	0.28778	0.342947	0.386711	0.428155	0.355647	0.418125	0.44576	0.437265	0.412225	0.346633	0.169352	0.23569	0.411279	0.430042	0.341015	0.469287	0.395795
O95379-3	135	Tumor necrosis factor alpha-induced protein 8	TNFAIP8	0.500813	0.441534	0.492255	0.230818	0.296038	0.098272	0.148705	0.262782	0.218451	0.412228	0.358357	0.40274	0.500085	0.376767	0.304774	0.349491	0.365196	0.3564	0.347774	0.416616	0.413656	0.358371	0.43762	0.338115	0.148886	0.15575	0.431847	0.356593	0.167546	0.459402	0.307452
O95391	67	Pre-mRNA-splicing factor SLU7	SLU7	0.385065	0.402236	0.419405	0.421501	0.425063	0.340608	0.358618	0.374985	0.395296	0.396852	0.395771	0.416231	0.426659	0.376168	0.430035	0.400822	0.449593	0.439534	0.389506	0.41184	0.422978	0.440527	0.390319	0.39322	0.283186	0.37679	0.423436	0.404642	0.431449	0.382697	0.392246
O95394;O95394-4	219	Phosphoacetylglucosamine mutase	PGM3	0.472782	0.316071	0.421051	0.233053	0.442413	0.3001	0.277327	0.341198	0.355895	0.277135	0.492556	0.51151	0.354542	0.354295	0.195811	0.196052	0.175102	0.253401	0.164941	0.388708	0.273866	0.411373	0.39495	0.466203	0.0636946	0.103561	0.33725	0.437076	0.106255	0.403141	0.274825
O95396	79	Adenylyltransferase and sulfurtransferase MOCS3;Molybdopterin-synthase adenylyltransferase;Molybdopterin-synthase sulfurtransferase	MOCS3	0.422726	0.382148	0.42402	0.426592	0.452896	0.431013	0.413097	0.402182	0.443835	0.359016	0.400394	0.401279	0.373888	0.397259	0.325454	0.415423	0.368125	0.361734	0.339336	0.410172	0.389764	0.400807	0.406744	0.429337	0.191438	0.351783	0.416402	0.434899	0.326246	0.410834	0.348284
O95399;O95399-2	190	Urotensin-2	UTS2	0.445116	0.299968	0.471377	0.279902	0.399818	0.182265	0.200484	0.336088	0.3425	0.27536	0.390103	0.416675	0.343047	0.333879	0.254023	0.26185	0.296531	0.334772	0.223952	0.372425	0.377517	0.328052	0.458518	0.344035	0.0925873	0.220856	0.365747	0.398997	0.151039	0.388352	0.268417
O95400	194	CD2 antigen cytoplasmic tail-binding protein 2	CD2BP2	0.354453	0.309968	0.453243	0.377971	0.300905	0.0780303	0.103344	0.275717	0.203792	0.269402	0.289679	0.394674	0.354848	0.239231	0.168283	0.272207	0.384676	0.412181	0.226724	0.366291	0.402693	0.370741	0.392814	0.289355	0.065758	0.255154	0.326053	0.375308	0.227366	0.286742	0.229458
O95402	39	Mediator of RNA polymerase II transcription subunit 26	MED26	0.444153	0.409561	0.445229	0.409947	0.437558	0.43974	0.455678	0.4317	0.426739	0.439184	0.440346	0.431413	0.441293	0.452007	0.384308	0.437092	0.447836	0.438405	0.397323	0.434157	0.437168	0.439913	0.409365	0.426442	0.305516	0.429462	0.441751	0.428739	0.427283	0.448053	0.434427
O95425-4;O95425-3;O95425;O95425-2	109	Supervillin	SVIL	0.394354	0.398658	0.447981	0.284389	0.372683	0.267159	0.300049	0.328141	0.309878	0.351844	0.340909	0.358691	0.410491	0.353725	0.228447	0.465315	0.363554	0.363773	0.33362	0.397452	0.351956	0.358142	0.395691	0.372035	0.131411	0.366567	0.376451	0.408738	0.281145	0.393186	0.275853
O95429;O95429-2	54	BAG family molecular chaperone regulator 4	BAG4	0.413331	0.417127	0.444567	0.369345	0.346483	0.257851	0.27845	0.359069	0.323602	0.3743	0.342376	0.378902	0.392302	0.370851	0.295744	0.448073	0.437652	0.448132	0.4127	0.418616	0.43505	0.449128	0.431101	0.355647	0.212802	0.417446	0.399452	0.390032	0.412169	0.410372	0.428703
O95433;O95433-2	286	Activator of 90 kDa heat shock protein ATPase homolog 1	AHSA1	0.243854	0.188191	0.479188	0.199297	0.17058	0.0110255	0.0156138	0.130786	0.0679929	0.215829	0.236729	0.471244	0.397238	0.364309	0.254122	0.200305	0.387623	0.494938	0.309627	0.420939	0.517289	0.398154	0.392013	0.347219	0.221214	0.272265	0.21369	0.358055	0.449276	0.273136	0.23526
O95445;O95445-2	86	Apolipoprotein M	APOM	0.449299	0.463447	0.34658	0.365781	0.438221	0.526151	0.513912	0.533414	0.450545	0.283602	0.347041	0.402554	0.305847	0.310483	0.365892	0.337117	0.278429	0.297013	0.187992	0.3308	0.330681	0.447277	0.325611	0.383921	0.15303	0.286731	0.388234	0.454924	0.348903	0.357969	0.369621
O95453-2;O95453;O95453-3;O95453-4	210	Poly(A)-specific ribonuclease PARN	PARN	0.309888	0.269938	0.503087	0.230171	0.219737	0.0183877	0.0446111	0.167163	0.0984247	0.286957	0.270492	0.40567	0.428327	0.316157	0.395958	0.268725	0.504489	0.514967	0.369705	0.457646	0.553415	0.390641	0.360062	0.30221	0.186654	0.206691	0.344922	0.347854	0.338391	0.274715	0.207565
O95456	258	Proteasome assembly chaperone 1	PSMG1	0.245146	0.215771	0.504847	0.212432	0.211853	0.0161897	0.0257252	0.147637	0.0878865	0.263247	0.273917	0.419214	0.428762	0.367768	0.245188	0.22638	0.414291	0.484191	0.341454	0.438736	0.557284	0.354045	0.373008	0.332906	0.182973	0.290802	0.272613	0.299948	0.305088	0.239165	0.189514
O95466-2;O95466;O95466-3	119	Formin-like protein 1	FMNL1	0.493214	0.532776	0.41159	0.24435	0.414731	0.343502	0.383407	0.354015	0.400741	0.351626	0.460712	0.458329	0.40372	0.355207	0.261063	0.328486	0.236001	0.293688	0.230804	0.405851	0.302472	0.455255	0.366098	0.468459	0.0827947	0.140107	0.408264	0.493444	0.197765	0.449181	0.353917
O95470	208	Sphingosine-1-phosphate lyase 1	SGPL1	0.370535	0.286337	0.456128	0.223028	0.212816	0.0198974	0.0493321	0.168241	0.156304	0.214852	0.201136	0.343158	0.336086	0.277255	0.103966	0.380848	0.280013	0.33005	0.233325	0.326052	0.306889	0.299338	0.405783	0.225242	0.0419238	0.313504	0.244812	0.394053	0.188733	0.276486	0.177785
O95476	90	CTD nuclear envelope phosphatase 1	CTDNEP1	0.499396	0.433035	0.441268	0.446435	0.417286	0.235898	0.244432	0.405809	0.405235	0.310017	0.450132	0.493382	0.327295	0.337207	0.264999	0.309747	0.312413	0.423999	0.309066	0.418958	0.362506	0.460626	0.427302	0.409446	0.108564	0.159408	0.457983	0.506441	0.205687	0.31644	0.333421
O95478	163	Ribosome biogenesis protein NSA2 homolog	NSA2	0.35358	0.389143	0.468566	0.31196	0.324416	0.143478	0.202251	0.274284	0.237124	0.303773	0.306224	0.393141	0.386802	0.317276	0.525426	0.290564	0.348876	0.41605	0.36933	0.472173	0.459664	0.400743	0.353126	0.364948	0.190251	0.224773	0.388215	0.420406	0.28524	0.334593	0.312796
O95479	155	GDH/6PGL endoplasmic bifunctional protein;Glucose 1-dehydrogenase;6-phosphogluconolactonase	H6PD	0.549448	0.429728	0.441065	0.267728	0.417424	0.279062	0.28469	0.355932	0.367799	0.374727	0.37497	0.394776	0.364992	0.301278	0.185175	0.383372	0.256951	0.275649	0.279526	0.414665	0.301103	0.338567	0.379851	0.361918	0.0465339	0.101158	0.354371	0.373563	0.0992946	0.417146	0.257918
O95486	216	Protein transport protein Sec24A	SEC24A	0.474105	0.350007	0.458715	0.28288	0.368051	0.193064	0.184472	0.287672	0.299839	0.327879	0.497568	0.49803	0.429285	0.333154	0.220193	0.232821	0.244611	0.281572	0.244164	0.411687	0.295919	0.360386	0.496609	0.436184	0.0565342	0.0960299	0.383505	0.47175	0.0826399	0.417473	0.22022
O95487-2;O95487;O95487-3	223	Protein transport protein Sec24B	SEC24B	0.377965	0.338973	0.535291	0.35036	0.319908	0.0580721	0.0812375	0.232977	0.220748	0.270132	0.336335	0.447164	0.314901	0.282016	0.186339	0.276799	0.309084	0.407124	0.22413	0.399011	0.337135	0.409306	0.504151	0.421216	0.0736417	0.129881	0.350708	0.565091	0.142574	0.285429	0.202033
O95497	43	Pantetheinase	VNN1	0.433666	0.412342	0.407218	0.46061	0.436571	0.407453	0.393535	0.425941	0.426966	0.354564	0.380725	0.432109	0.359238	0.397448	0.470793	0.438749	0.450015	0.438517	0.331557	0.385256	0.433595	0.4695	0.429103	0.416785	0.382205	0.468689	0.436742	0.479914	0.516186	0.355386	0.463299
O95498-6;O95498	32	Vascular non-inflammatory molecule 2	VNN2	0.449682	0.443816	0.435026	0.402732	0.413904	0.412921	0.396275	0.403624	0.407736	0.404146	0.4078	0.411016	0.426497	0.410523	0.426081	0.459541	0.459824	0.435866	0.372309	0.406156	0.451972	0.439098	0.434782	0.401814	0.296949	0.407557	0.440883	0.435646	0.436544	0.406672	0.410448
O95544	30	NAD kinase	NADK	0.439725	0.432997	0.453024	0.41089	0.463578	0.386782	0.399036	0.436296	0.428063	0.433323	0.424497	0.419476	0.437022	0.445942	0.399882	0.422378	0.394657	0.420223	0.412436	0.416423	0.430707	0.432498	0.415358	0.423239	0.33887	0.370625	0.427482	0.407174	0.404483	0.450332	0.439694
O95551;O95551-2;O95551-3	100	Tyrosyl-DNA phosphodiesterase 2	TDP2	0.417967	0.417814	0.445339	0.358711	0.349446	0.180151	0.21779	0.321086	0.280804	0.327793	0.381576	0.420552	0.404239	0.368493	0.414589	0.332892	0.363903	0.410339	0.372522	0.460025	0.456223	0.465784	0.372839	0.417403	0.197862	0.261465	0.462357	0.407116	0.336438	0.387798	0.369737
O95562	69	Vesicle transport protein SFT2B	SFT2D2	0.450332	0.386526	0.455651	0.293095	0.400847	0.265385	0.283491	0.350923	0.335726	0.389691	0.385386	0.380789	0.424479	0.407933	0.32439	0.435664	0.433282	0.383589	0.398751	0.419404	0.452335	0.340664	0.40826	0.34902	0.17008	0.39703	0.410808	0.363737	0.237875	0.374623	0.3303
O95563	171	Mitochondrial pyruvate carrier 2	MPC2	0.405337	0.371745	0.45998	0.343084	0.351647	0.140052	0.140063	0.32401	0.295872	0.20894	0.298608	0.398111	0.277139	0.280738	0.166214	0.336601	0.337553	0.418731	0.25664	0.367112	0.365386	0.398513	0.371595	0.289531	0.0464494	0.196443	0.360824	0.426514	0.169954	0.257484	0.247416
O95571	199	Persulfide dioxygenase ETHE1, mitochondrial	ETHE1	0.431094	0.42388	0.431282	0.253734	0.417182	0.286217	0.298049	0.414816	0.385044	0.238434	0.30254	0.331552	0.27897	0.27708	0.181335	0.361827	0.212994	0.273642	0.177544	0.352368	0.316091	0.315921	0.318916	0.326427	0.0272196	0.139744	0.339864	0.433596	0.0878932	0.284711	0.163629
O95573	263	Long-chain-fatty-acid--CoA ligase 3	ACSL3	0.266385	0.264018	0.444503	0.191249	0.21931	0.0139656	0.0267153	0.121256	0.0716236	0.14116	0.153654	0.335072	0.232049	0.23264	0.111285	0.357774	0.290828	0.37401	0.150804	0.305459	0.40008	0.397544	0.323068	0.215989	0.05008	0.407449	0.255479	0.344667	0.238968	0.238297	0.174779
O95602	217	DNA-directed RNA polymerase I subunit RPA1	POLR1A	0.319899	0.344594	0.453011	0.202553	0.264282	0.0335583	0.0535792	0.156009	0.153448	0.287441	0.280523	0.354668	0.469278	0.344871	0.457022	0.28721	0.502536	0.437558	0.316459	0.448381	0.440812	0.398152	0.333486	0.410245	0.129125	0.160324	0.460019	0.328258	0.175205	0.289934	0.160114
O95613;O95613-2	123	Pericentrin	PCNT	0.341718	0.403625	0.423425	0.254875	0.305066	0.12448	0.160977	0.275615	0.216618	0.343597	0.291822	0.380027	0.420433	0.332282	0.29703	0.343779	0.400805	0.394165	0.313007	0.40936	0.444244	0.367916	0.351999	0.336923	0.183113	0.395747	0.372877	0.370091	0.384437	0.350315	0.313317
O95619	141	YEATS domain-containing protein 4	YEATS4	0.361318	0.369844	0.47104	0.255556	0.319159	0.0800182	0.113291	0.230879	0.177462	0.252411	0.269868	0.357103	0.376503	0.29253	0.266717	0.34752	0.490794	0.481804	0.416743	0.467747	0.492432	0.409611	0.315088	0.325414	0.136889	0.21716	0.447583	0.344757	0.264111	0.285492	0.272509
O95625	75	Zinc finger and BTB domain-containing protein 11	ZBTB11	0.401112	0.37422	0.439103	0.378008	0.364057	0.265404	0.286595	0.3512	0.308546	0.381524	0.359369	0.380606	0.423668	0.359166	0.327405	0.397073	0.448014	0.434064	0.384675	0.450592	0.445678	0.441963	0.388747	0.39174	0.277694	0.429873	0.402793	0.406667	0.435725	0.394109	0.388965
O95628-8;O95628-9	40			0.451908	0.404527	0.454816	0.433249	0.435598	0.394992	0.411596	0.431721	0.437119	0.429543	0.431792	0.428912	0.450309	0.426651	0.37206	0.394611	0.430363	0.415931	0.407222	0.436502	0.41856	0.422141	0.447236	0.434704	0.334244	0.397461	0.424071	0.443639	0.431375	0.45909	0.455424
O95630;O95630-2	204	STAM-binding protein	STAMBP	0.491691	0.427993	0.449692	0.159989	0.376908	0.319386	0.325345	0.380456	0.416365	0.324946	0.432914	0.404651	0.393762	0.309844	0.171337	0.274932	0.156783	0.224759	0.161287	0.374256	0.265901	0.404813	0.328595	0.456922	0.0252354	0.0847096	0.35788	0.453181	0.105154	0.507166	0.212327
O95639-2;O95639-3;O95639	128	Cleavage and polyadenylation specificity factor subunit 4	CPSF4	0.442538	0.409188	0.46081	0.305835	0.416591	0.172659	0.203225	0.313018	0.303439	0.350242	0.381215	0.418958	0.427027	0.354508	0.340905	0.3013	0.40991	0.427424	0.411404	0.518582	0.440493	0.431405	0.347225	0.41979	0.169962	0.16057	0.487593	0.398912	0.221717	0.356723	0.343898
O95644-6;O95644;O95644-5;O95644-4;O95644-8;O95644-3;O95644-2;O95644-17	35	Nuclear factor of activated T-cells, cytoplasmic 1	NFATC1	0.464082	0.439995	0.450385	0.475811	0.455486	0.404274	0.401366	0.427589	0.463087	0.452213	0.453846	0.447483	0.451076	0.436474	0.418975	0.418672	0.423405	0.430502	0.416252	0.431758	0.405195	0.445194	0.427526	0.432665	0.310713	0.381794	0.428965	0.447373	0.410907	0.44312	0.471741
O95671-2;O95671;O95671-3	205	N-acetylserotonin O-methyltransferase-like protein	ASMTL	0.437234	0.387623	0.37861	0.214412	0.421989	0.363221	0.33126	0.482529	0.435051	0.327263	0.403838	0.410663	0.398183	0.281972	0.222496	0.239859	0.150055	0.189227	0.140122	0.312642	0.282149	0.333741	0.321073	0.367995	0.0481396	0.120753	0.297278	0.362044	0.104864	0.463847	0.239814
O95674	87	Phosphatidate cytidylyltransferase 2	CDS2	0.485875	0.443365	0.421792	0.325296	0.459001	0.492843	0.504283	0.458303	0.437616	0.374496	0.395626	0.363695	0.369442	0.383025	0.386666	0.423718	0.370885	0.336609	0.334141	0.410167	0.391617	0.358088	0.394354	0.392899	0.15778	0.309978	0.427467	0.410791	0.198616	0.377089	0.31729
O95684-2;O95684	59	FGFR1 oncogene partner	FGFR1OP	0.382154	0.347649	0.430762	0.359393	0.351753	0.224299	0.255819	0.330419	0.296797	0.405585	0.354171	0.402537	0.415894	0.392014	0.344884	0.379198	0.420311	0.442369	0.393606	0.410202	0.466351	0.422048	0.417397	0.351456	0.219518	0.484108	0.346662	0.376312	0.471837	0.401346	0.408428
O95685	64	Protein phosphatase 1 regulatory subunit 3D	PPP1R3D	0.440038	0.378412	0.442493	0.363357	0.399386	0.383282	0.333247	0.391766	0.399156	0.404557	0.452487	0.432823	0.445016	0.428417	0.387451	0.39891	0.404516	0.374042	0.368849	0.407306	0.419061	0.376034	0.446613	0.405111	0.206949	0.392	0.376884	0.408413	0.299572	0.364539	0.374181
O95696-2	142	Bromodomain-containing protein 1	BRD1	0.368633	0.369393	0.449977	0.292215	0.264678	0.0707185	0.118418	0.210333	0.183981	0.32851	0.278986	0.343704	0.392348	0.321878	0.255865	0.348357	0.478255	0.448284	0.363229	0.452994	0.437927	0.452393	0.352036	0.334387	0.183316	0.215919	0.361979	0.372729	0.332379	0.333863	0.37954
O95707	134	Ribonuclease P protein subunit p29	POP4	0.367452	0.27889	0.430627	0.250967	0.293546	0.172329	0.18098	0.335366	0.276995	0.270488	0.330406	0.456781	0.386025	0.363848	0.36999	0.285012	0.416696	0.455621	0.332817	0.425977	0.468426	0.468751	0.411439	0.41496	0.195699	0.323029	0.332945	0.453478	0.351279	0.274927	0.341123
O95714	132	E3 ubiquitin-protein ligase HERC2	HERC2	0.388668	0.364273	0.45598	0.264355	0.282839	0.100554	0.125886	0.239852	0.197493	0.318034	0.383046	0.442374	0.389633	0.360482	0.297288	0.305473	0.369765	0.378807	0.33433	0.415291	0.400548	0.375148	0.367232	0.389951	0.13591	0.192289	0.374823	0.414279	0.250835	0.380458	0.238901
O95716	191	Ras-related protein Rab-3D	RAB3D	0.444822	0.28775	0.419556	0.413074	0.325786	0.0592286	0.0621727	0.231515	0.192	0.247725	0.3031	0.488694	0.306664	0.269238	0.195306	0.252552	0.307263	0.364751	0.234915	0.379983	0.365398	0.449369	0.420698	0.276294	0.0790952	0.237246	0.257035	0.420072	0.372177	0.293229	0.391408
O95721	213	Synaptosomal-associated protein 29	SNAP29	0.379449	0.284879	0.46035	0.129467	0.177026	0.0206254	0.0604178	0.13375	0.0883493	0.291607	0.212439	0.325923	0.446767	0.289109	0.134995	0.315467	0.407612	0.389893	0.301088	0.360522	0.412861	0.291015	0.382419	0.219637	0.0423457	0.323787	0.28883	0.302639	0.206484	0.313432	0.177267
O95747	250	Serine/threonine-protein kinase OSR1	OXSR1	0.378085	0.411236	0.465045	0.218226	0.342198	0.141164	0.143453	0.282739	0.252511	0.221991	0.376501	0.47496	0.277542	0.267181	0.1565	0.23258	0.211349	0.309904	0.121076	0.352851	0.303481	0.524559	0.327613	0.418171	0.0292021	0.147537	0.385512	0.487816	0.228733	0.341321	0.212873
O95749;O95749-2	113	Geranylgeranyl pyrophosphate synthase	GGPS1	0.465238	0.491123	0.422728	0.249042	0.416639	0.255745	0.291248	0.340972	0.404877	0.384161	0.386693	0.391629	0.439291	0.398333	0.304313	0.34648	0.323882	0.300546	0.330377	0.418154	0.329555	0.368471	0.371952	0.357858	0.0717855	0.209128	0.403871	0.383354	0.157143	0.57273	0.337965
O95757	260	Heat shock 70 kDa protein 4L	HSPA4L	0.35977	0.279065	0.478097	0.124576	0.215701	0.0365654	0.0673838	0.174344	0.102892	0.336899	0.241308	0.303253	0.463844	0.300554	0.133379	0.306363	0.337768	0.304295	0.226874	0.34216	0.406412	0.27428	0.381604	0.227527	0.070896	0.306439	0.243863	0.25571	0.170509	0.489376	0.196316
O95758;O95758-5	223	Polypyrimidine tract-binding protein 3	PTBP3	0.424052	0.299002	0.492762	0.214445	0.252455	0.0353519	0.0572505	0.192895	0.134677	0.329695	0.310118	0.374161	0.405924	0.292888	0.203813	0.315709	0.406462	0.437049	0.366877	0.452151	0.424432	0.37086	0.385503	0.323805	0.0991886	0.162312	0.322829	0.310931	0.177533	0.309034	0.237674
O95772-2	105	MLN64 N-terminal domain homolog	STARD3NL	0.387118	0.334842	0.446189	0.261056	0.267872	0.0411037	0.0639615	0.224791	0.17459	0.281102	0.262743	0.342037	0.35077	0.308351	0.150867	0.433456	0.328967	0.394273	0.340165	0.373716	0.425968	0.285115	0.393392	0.231478	0.0718708	0.429964	0.300289	0.324466	0.222181	0.27839	0.24525
O95777	227	U6 snRNA-associated Sm-like protein LSm8	LSM8	0.443558	0.288713	0.553829	0.299599	0.377673	0.0422634	0.0690177	0.191479	0.178138	0.36581	0.383383	0.437212	0.485442	0.346425	0.251398	0.206914	0.536892	0.506527	0.502793	0.626814	0.499646	0.39667	0.44176	0.377021	0.118822	0.105071	0.468008	0.303619	0.160717	0.365147	0.295913
O95782-2;O95782	291	AP-2 complex subunit alpha-1	AP2A1	0.43643	0.402475	0.530148	0.177047	0.301786	0.0499632	0.0787405	0.144877	0.177423	0.255301	0.319787	0.385209	0.348364	0.294482	0.145741	0.360195	0.302174	0.325518	0.179846	0.343329	0.337809	0.327709	0.445094	0.391016	0.0506191	0.0877558	0.384852	0.558223	0.0750131	0.269133	0.0958829
O95785-3	128	Protein Wiz	WIZ	0.329903	0.339737	0.402522	0.286595	0.313853	0.205699	0.248213	0.371939	0.302135	0.338045	0.312505	0.359386	0.408669	0.319696	0.337473	0.325355	0.450441	0.409753	0.325931	0.405191	0.407366	0.42768	0.330913	0.352769	0.155688	0.349034	0.405024	0.340742	0.40924	0.367997	0.378603
O95786;O95786-2	179	Probable ATP-dependent RNA helicase DDX58	DDX58	0.316547	0.357973	0.403337	0.204947	0.175524	0.0248659	0.0501836	0.163806	0.111064	0.199829	0.197329	0.36811	0.269722	0.289622	0.10836	0.445281	0.259581	0.320807	0.220891	0.312967	0.314461	0.286287	0.380017	0.233306	0.0421785	0.469827	0.223351	0.382309	0.278479	0.253028	0.200887
O95793-2;O95793	208	Double-stranded RNA-binding protein Staufen homolog 1	STAU1	0.253599	0.239452	0.410794	0.217921	0.188889	0.0139566	0.0238245	0.114846	0.0749474	0.135896	0.151914	0.360494	0.229393	0.243451	0.110709	0.29752	0.336196	0.410706	0.210172	0.317161	0.358915	0.363228	0.345301	0.227312	0.0273716	0.480244	0.268104	0.345072	0.286681	0.228177	0.199941
O95801	140	Tetratricopeptide repeat protein 4	TTC4	0.357339	0.375831	0.468795	0.235142	0.360205	0.0982038	0.128166	0.216823	0.188694	0.278759	0.308055	0.402112	0.411272	0.351735	0.294133	0.284597	0.417529	0.441206	0.33568	0.447662	0.47529	0.420848	0.330202	0.372611	0.116864	0.23469	0.433229	0.392211	0.266407	0.336892	0.274197
O95807	132	Transmembrane protein 50A	TMEM50A	0.41116	0.357565	0.4257	0.197473	0.211666	0.0379625	0.0868364	0.177446	0.120973	0.322804	0.217457	0.308131	0.377594	0.305609	0.191442	0.403344	0.357347	0.320727	0.308963	0.345996	0.394409	0.284789	0.376663	0.231543	0.068882	0.382776	0.31539	0.293654	0.227241	0.412247	0.246784
O95810	81	Serum deprivation-response protein	SDPR	0.440953	0.446863	0.413207	0.42557	0.484786	0.422861	0.358893	0.427259	0.409753	0.281558	0.334905	0.35163	0.321818	0.350539	0.43429	0.469023	0.442861	0.416463	0.28906	0.368105	0.456375	0.382814	0.384551	0.384069	0.212574	0.377508	0.441632	0.431781	0.225781	0.279902	0.277051
O95816	215	BAG family molecular chaperone regulator 2	BAG2	0.373505	0.304986	0.514745	0.250879	0.277551	0.0338154	0.0429834	0.159708	0.15123	0.28721	0.364523	0.534791	0.468133	0.501632	0.279701	0.238422	0.35525	0.428182	0.295987	0.463348	0.449071	0.409359	0.412847	0.514951	0.243095	0.170216	0.339754	0.414455	0.23647	0.330165	0.228429
O95817	188	BAG family molecular chaperone regulator 3	BAG3	0.352035	0.263328	0.479529	0.392042	0.40516	0.311336	0.295189	0.373976	0.344237	0.339296	0.413125	0.482564	0.384571	0.359503	0.32281	0.303609	0.352022	0.407571	0.213602	0.369867	0.419529	0.438568	0.432604	0.449685	0.291152	0.446481	0.313118	0.44624	0.400175	0.332345	0.269123
O95819	32	Mitogen-activated protein kinase kinase kinase kinase 4	MAP4K4	0.408178	0.403041	0.435419	0.443359	0.421922	0.378193	0.353712	0.422488	0.405952	0.336588	0.397503	0.457099	0.348776	0.421277	0.438931	0.437822	0.455084	0.467494	0.371441	0.411836	0.415222	0.496977	0.446559	0.456534	0.420717	0.468439	0.422611	0.501099	0.493471	0.316806	0.447118
O95819-3	217	Mitogen-activated protein kinase kinase kinase kinase 4	MAP4K4	0.288954	0.351172	0.399905	0.160965	0.185668	0.0173359	0.0304885	0.113847	0.0630077	0.13819	0.15855	0.349495	0.240097	0.249171	0.161531	0.431647	0.338991	0.368359	0.16511	0.307207	0.370464	0.376083	0.364553	0.276842	0.0990819	0.480805	0.283097	0.463435	0.344288	0.199308	0.161109
O95822-2;O95822	108	Malonyl-CoA decarboxylase, mitochondrial	MLYCD	0.435552	0.34674	0.432817	0.412553	0.389687	0.147728	0.178673	0.351225	0.30963	0.370701	0.404747	0.457912	0.4254	0.344365	0.3099	0.289369	0.312884	0.346548	0.292569	0.416455	0.392347	0.408229	0.396803	0.37232	0.129271	0.247227	0.352682	0.376026	0.321074	0.412193	0.340512
O95825;O95825-2	137	Quinone oxidoreductase-like protein 1	CRYZL1	0.482501	0.403151	0.464306	0.242916	0.45754	0.305425	0.241369	0.364997	0.388491	0.298317	0.427393	0.396054	0.398061	0.331492	0.270152	0.350965	0.297745	0.325412	0.27285	0.39529	0.342501	0.36921	0.405595	0.415344	0.0882929	0.165075	0.415141	0.450249	0.116856	0.335613	0.246301
O95831;O95831-4	243	Apoptosis-inducing factor 1, mitochondrial	AIFM1	0.445403	0.32597	0.555535	0.369169	0.430237	0.0735576	0.0693937	0.280599	0.28116	0.387724	0.443968	0.502253	0.448109	0.310198	0.224605	0.210327	0.295988	0.386202	0.220801	0.433656	0.44293	0.405762	0.432241	0.381733	0.0525628	0.0921452	0.360903	0.384064	0.0844816	0.339977	0.208722
O95833	88	Chloride intracellular channel protein 3	CLIC3	0.415537	0.399081	0.414588	0.336491	0.39546	0.439736	0.455347	0.472771	0.423173	0.487216	0.417364	0.392089	0.496323	0.405701	0.406947	0.377095	0.410215	0.380432	0.418936	0.444067	0.434666	0.373888	0.412252	0.383655	0.270835	0.392598	0.372603	0.343351	0.278742	0.522034	0.370937
O95834-2;O95834-3;O95834	206	Echinoderm microtubule-associated protein-like 2	EML2	0.529931	0.453435	0.369037	0.18886	0.404491	0.536777	0.512405	0.483064	0.431486	0.333197	0.413135	0.395123	0.3745	0.248997	0.120748	0.290054	0.105421	0.159595	0.127496	0.332788	0.196552	0.347774	0.335991	0.359427	0.0303365	0.0823584	0.304119	0.412299	0.0699152	0.571875	0.247204
O95848	62	Uridine diphosphate glucose pyrophosphatase	NUDT14	0.467737	0.497058	0.432759	0.292308	0.40891	0.444873	0.470005	0.426623	0.447921	0.452018	0.417144	0.372831	0.467821	0.436579	0.411686	0.458995	0.425128	0.365398	0.444827	0.438937	0.388242	0.353115	0.415377	0.416463	0.304922	0.363415	0.445264	0.374517	0.221373	0.574367	0.355264
O95857	39	Tetraspanin-13	TSPAN13	0.447075	0.385643	0.403135	0.448342	0.413936	0.423805	0.41832	0.442846	0.441557	0.423674	0.420843	0.445741	0.415403	0.410451	0.398151	0.379404	0.437581	0.436847	0.41554	0.434407	0.430719	0.45511	0.428224	0.383704	0.171278	0.431052	0.401096	0.432659	0.463901	0.412258	0.439084
O95858	39	Tetraspanin-15	TSPAN15	0.481024	0.425401	0.444251	0.353378	0.428938	0.485682	0.473061	0.471775	0.476852	0.467506	0.441691	0.384693	0.469407	0.436336	0.41724	0.472016	0.412174	0.377921	0.414797	0.421648	0.410576	0.36927	0.450018	0.40713	0.27063	0.360963	0.449127	0.400465	0.243284	0.421052	0.353261
O95861;O95861-4;O95861-2	254	3(2),5-bisphosphate nucleotidase 1	BPNT1	0.449696	0.495577	0.487455	0.136314	0.310879	0.210964	0.289528	0.334909	0.341962	0.332077	0.336474	0.35553	0.421174	0.344688	0.201974	0.309859	0.184657	0.226878	0.204064	0.414639	0.26416	0.343812	0.328803	0.390203	0.0308767	0.0573078	0.343642	0.374313	0.0558987	0.500975	0.194077
O95864;O95864-3;O95864-2	138	Fatty acid desaturase 2	FADS2	0.264286	0.307407	0.37956	0.202607	0.179039	0.0200257	0.0371642	0.149529	0.0843072	0.187253	0.159009	0.341627	0.258819	0.254471	0.185116	0.337259	0.334988	0.387328	0.233761	0.308454	0.374357	0.383982	0.345161	0.207645	0.0483554	0.711607	0.267531	0.341355	0.510176	0.259887	0.308454
O95865	146	N(G),N(G)-dimethylarginine dimethylaminohydrolase 2	DDAH2	0.475611	0.391208	0.41954	0.221943	0.351992	0.372012	0.386036	0.439538	0.377651	0.370237	0.345846	0.334765	0.436345	0.38589	0.255336	0.368171	0.356132	0.314243	0.331973	0.414414	0.348264	0.362353	0.368488	0.326432	0.0646206	0.28647	0.348578	0.355235	0.191399	0.535043	0.319786
O95870;O95870-2	162	Abhydrolase domain-containing protein 16A	ABHD16A	0.414735	0.300615	0.446068	0.366499	0.244255	0.0479094	0.0627792	0.192773	0.141061	0.231542	0.221026	0.378697	0.317197	0.286914	0.171944	0.385495	0.388345	0.412362	0.248215	0.322744	0.400344	0.355685	0.452608	0.228014	0.0501055	0.256185	0.242201	0.400525	0.191076	0.258351	0.23196
O95881	215	Thioredoxin domain-containing protein 12	TXNDC12	0.480887	0.276686	0.521867	0.483138	0.460106	0.0916536	0.0897525	0.287481	0.269866	0.315908	0.445948	0.488707	0.439754	0.363657	0.212698	0.195359	0.333171	0.392222	0.299585	0.459386	0.408188	0.41304	0.452968	0.400479	0.0981805	0.118101	0.368701	0.338071	0.13889	0.434171	0.366071
O95900;O95900-2	60	Probable tRNA pseudouridine synthase 2	TRUB2	0.414947	0.386151	0.466025	0.448292	0.349996	0.258665	0.273567	0.357132	0.355974	0.344305	0.394852	0.455994	0.394094	0.395844	0.392948	0.350933	0.420308	0.453211	0.400693	0.416287	0.433455	0.457463	0.421656	0.426077	0.219338	0.3659	0.423115	0.467417	0.400326	0.354216	0.419684
O95905;O95905-3;O95905-2	90	Protein SGT1	ECD	0.377157	0.349443	0.449227	0.293083	0.323568	0.219594	0.234174	0.342734	0.293717	0.301379	0.363917	0.419118	0.375617	0.406861	0.387336	0.380584	0.382417	0.418546	0.346287	0.410079	0.409347	0.390673	0.422185	0.473471	0.309121	0.40636	0.358871	0.447703	0.307099	0.308287	0.281224
O95926;O95926-2	123	Pre-mRNA-splicing factor SYF2	SYF2	0.391425	0.365528	0.437334	0.277571	0.355767	0.166179	0.227832	0.292206	0.2399	0.336281	0.326172	0.382105	0.413547	0.332262	0.337296	0.398273	0.429963	0.432238	0.412079	0.456792	0.471308	0.400103	0.357776	0.354167	0.23235	0.307213	0.370171	0.355721	0.288172	0.340876	0.301318
O95983;O95983-2	198	Methyl-CpG-binding domain protein 3	MBD3	0.300062	0.23649	0.450132	0.222877	0.274642	0.0867856	0.103617	0.232613	0.158367	0.220995	0.259458	0.378352	0.367559	0.312423	0.23336	0.212218	0.441632	0.478951	0.291435	0.435263	0.46456	0.461467	0.360357	0.310051	0.137487	0.427488	0.341345	0.344253	0.391217	0.29047	0.269779
O95985;O95985-3;O95985-2	50	DNA topoisomerase 3-beta-1	TOP3B	0.444514	0.396649	0.456552	0.358806	0.421544	0.385825	0.382573	0.404135	0.379156	0.38461	0.41414	0.409391	0.429494	0.446575	0.387501	0.410574	0.414264	0.418163	0.429749	0.448126	0.423591	0.44231	0.407254	0.458484	0.240951	0.345365	0.489175	0.415968	0.330938	0.419801	0.401705
O95989	157	Diphosphoinositol polyphosphate phosphohydrolase 1	NUDT3	0.439293	0.392032	0.490243	0.173198	0.305499	0.115226	0.1498	0.240609	0.237818	0.317114	0.34416	0.378201	0.435521	0.395169	0.251991	0.307407	0.341248	0.354163	0.345934	0.433173	0.366617	0.386637	0.397029	0.379369	0.0797453	0.146724	0.389732	0.421314	0.154843	0.425302	0.263423
O95994	65	Anterior gradient protein 2 homolog	AGR2	0.457891	0.382254	0.417924	0.450031	0.405093	0.427972	0.429007	0.450467	0.460686	0.422329	0.409534	0.441627	0.442771	0.407969	0.381515	0.380288	0.382522	0.370658	0.368979	0.422139	0.405995	0.418137	0.433378	0.378539	0.141272	0.401731	0.349299	0.418357	0.418637	0.440081	0.433773
O95999	145	B-cell lymphoma/leukemia 10	BCL10	0.314884	0.315564	0.423261	0.157432	0.15458	0.0168445	0.0334141	0.130283	0.0808421	0.220988	0.200832	0.348667	0.321756	0.303193	0.120394	0.450477	0.328853	0.385497	0.282422	0.334252	0.35117	0.346117	0.365623	0.251515	0.0490128	0.534423	0.235044	0.341268	0.326967	0.236518	0.24391
O96000;O96000-2	219	NADH dehydrogenase [ubiquinone] 1 beta subcomplex subunit 10	NDUFB10	0.433686	0.373766	0.411416	0.23421	0.535945	0.874038	0.793651	0.665654	0.6077	0.281832	0.446706	0.397666	0.299554	0.273712	0.176917	0.190686	0.187627	0.242445	0.170683	0.417724	0.276702	0.387417	0.331398	0.413236	0.0183507	0.0656668	0.424966	0.423144	0.0472403	0.377552	0.27425
O96005;O96005-4;O96005-3	160	Cleft lip and palate transmembrane protein 1	CLPTM1	0.404046	0.31004	0.430244	0.373603	0.389688	0.227275	0.227708	0.333528	0.27558	0.244707	0.331652	0.427601	0.274789	0.313517	0.206739	0.377289	0.333793	0.401791	0.271005	0.38542	0.360792	0.391656	0.369181	0.340056	0.0793608	0.362981	0.313915	0.40637	0.210892	0.259979	0.254573
O96006	118	Zinc finger BED domain-containing protein 1	ZBED1	0.439839	0.453956	0.427432	0.368604	0.382789	0.156465	0.219959	0.365583	0.300705	0.341625	0.380234	0.452812	0.350058	0.304421	0.346704	0.305826	0.310339	0.367782	0.252546	0.443918	0.358792	0.49547	0.38128	0.421065	0.171569	0.172679	0.494133	0.445839	0.306605	0.362614	0.352179
O96007	85	Molybdopterin synthase catalytic subunit	MOCS2	0.404995	0.339302	0.474201	0.369709	0.383673	0.317734	0.293471	0.372519	0.333042	0.379782	0.452264	0.467775	0.417213	0.412567	0.291386	0.410519	0.427495	0.451646	0.388863	0.414728	0.411938	0.419423	0.444886	0.40465	0.215697	0.37114	0.378082	0.408247	0.296915	0.33872	0.354155
O96008;O96008-2	219	Mitochondrial import receptor subunit TOM40 homolog	TOMM40	0.4703	0.349148	0.457386	0.33649	0.5585	0.141194	0.151085	0.320433	0.361596	0.27308	0.43981	0.505479	0.306493	0.354105	0.328086	0.192879	0.279945	0.328077	0.185108	0.431181	0.339364	0.507366	0.311842	0.502561	0.0683939	0.102299	0.529108	0.455221	0.132127	0.309181	0.273828
O96011;O96011-2	177	Peroxisomal membrane protein 11B	PEX11B	0.527787	0.445394	0.391203	0.232657	0.497568	0.679203	0.63454	0.607122	0.658537	0.274937	0.436403	0.40057	0.31004	0.282641	0.139473	0.279113	0.14107	0.211256	0.196794	0.406547	0.251697	0.365277	0.334561	0.352843	0.0227168	0.0671538	0.333829	0.444712	0.054521	0.393883	0.298895
O96013	120	Serine/threonine-protein kinase PAK 4	PAK4	0.355825	0.28632	0.404095	0.336544	0.35544	0.233583	0.224775	0.36632	0.303299	0.280455	0.353308	0.468134	0.345355	0.360088	0.289622	0.298839	0.379993	0.445253	0.286232	0.397944	0.415758	0.491598	0.389519	0.394298	0.195192	0.46429	0.340953	0.455875	0.543604	0.294756	0.346112
O96017;O96017-9;O96017-4	87	Serine/threonine-protein kinase Chk2	CHEK2	0.388225	0.363882	0.411369	0.396848	0.375393	0.217401	0.230443	0.324482	0.276593	0.329531	0.346821	0.414803	0.382419	0.351225	0.277751	0.324864	0.427784	0.428889	0.323261	0.427725	0.451192	0.479102	0.3537	0.365165	0.246439	0.319515	0.407407	0.365467	0.4014	0.37197	0.400069
O96019;O96019-2	271	Actin-like protein 6A	ACTL6A	0.364852	0.315112	0.541886	0.175441	0.281912	0.0514203	0.106246	0.19702	0.180305	0.377044	0.378661	0.390825	0.514612	0.394484	0.304037	0.229695	0.495507	0.47655	0.435857	0.621798	0.47978	0.456638	0.30796	0.462187	0.119709	0.0896981	0.538334	0.305003	0.120914	0.322686	0.216531
O96028;O96028-5	130	Histone-lysine N-methyltransferase NSD2	WHSC1	0.307561	0.383259	0.404067	0.261278	0.280599	0.106272	0.160464	0.217267	0.188069	0.279796	0.248477	0.346109	0.397593	0.343118	0.314362	0.350989	0.393767	0.371531	0.275897	0.387501	0.410646	0.421643	0.308562	0.324208	0.171706	0.475039	0.35273	0.337208	0.447497	0.374814	0.360951
O96033	84	Molybdopterin synthase sulfur carrier subunit	MOCS2	0.418016	0.381085	0.432301	0.337527	0.317016	0.175266	0.239037	0.303054	0.285314	0.382917	0.325236	0.403608	0.422717	0.340642	0.254667	0.411312	0.424992	0.436805	0.410307	0.418564	0.423679	0.402595	0.446323	0.314698	0.126276	0.376041	0.324888	0.412974	0.376615	0.38756	0.39351
P00156	56	Cytochrome b	MT-CYB	0.460208	0.439391	0.442241	0.32627	0.463517	0.487787	0.485734	0.466906	0.473287	0.46824	0.477645	0.427339	0.466817	0.432961	0.41579	0.418859	0.40458	0.387551	0.464114	0.465364	0.44325	0.378845	0.41633	0.445762	0.419047	0.354343	0.445212	0.394006	0.266234	0.449824	0.366959
P00167-2;P00167;P00167-3	185	Cytochrome b5	CYB5A	0.432366	0.38833	0.366153	0.177655	0.436851	0.655074	0.651939	0.580223	0.485175	0.28699	0.405412	0.406669	0.31986	0.299084	0.244816	0.171526	0.152246	0.201143	0.157812	0.389874	0.24311	0.353423	0.301785	0.365048	0.0183759	0.0830307	0.348908	0.381891	0.0875147	0.406232	0.264413
P00338;P00338-3;P00338-5;P00338-2	292	L-lactate dehydrogenase A chain	LDHA	0.410416	0.429555	0.533362	0.195774	0.337735	0.0767601	0.132265	0.24175	0.201777	0.381451	0.356843	0.431571	0.487867	0.378003	0.213885	0.281174	0.242171	0.256475	0.218713	0.422857	0.403781	0.311903	0.414625	0.355222	0.0926267	0.134395	0.344891	0.326215	0.105745	0.538952	0.224037
P00352	129	Retinal dehydrogenase 1	ALDH1A1	0.469218	0.518515	0.406829	0.240907	0.358961	0.391312	0.426094	0.440424	0.445678	0.365518	0.358717	0.326184	0.416858	0.334415	0.302101	0.424162	0.257646	0.264728	0.261937	0.373265	0.299306	0.308213	0.382962	0.366217	0.112934	0.202747	0.380273	0.405493	0.116319	0.521053	0.2585
P00367;P00367-2	275	Glutamate dehydrogenase 1, mitochondrial	GLUD1	0.476691	0.435154	0.408278	0.223166	0.531302	0.710856	0.649658	0.536171	0.613442	0.282692	0.412237	0.390407	0.304621	0.250782	0.13243	0.229815	0.1225	0.162954	0.148856	0.386758	0.219017	0.343836	0.309932	0.382661	0.0142784	0.049476	0.350267	0.398236	0.0366678	0.473691	0.243303
P00374;P00374-2	184	Dihydrofolate reductase	DHFR	0.268494	0.250706	0.420843	0.15679	0.152286	0.0166901	0.0268478	0.148433	0.0861535	0.217548	0.239202	0.405	0.378108	0.361661	0.332571	0.273215	0.376911	0.410856	0.288839	0.371946	0.431749	0.351398	0.393929	0.349183	0.149442	0.562879	0.256573	0.337903	0.426855	0.233454	0.218316
P00387-3;P00387-2;P00387	255	NADH-cytochrome b5 reductase 3;NADH-cytochrome b5 reductase 3 membrane-bound form;NADH-cytochrome b5 reductase 3 soluble form	CYB5R3	0.469086	0.475183	0.38063	0.201626	0.295752	0.0582582	0.0996607	0.201589	0.15007	0.250125	0.203421	0.293286	0.333467	0.214268	0.10432	0.418932	0.263918	0.222023	0.154437	0.292529	0.321541	0.273681	0.293669	0.190909	0.02155	0.190767	0.285081	0.304225	0.0992064	0.430334	0.163042
P00390-2;P00390;P00390-3;P00390-4;P00390-5	280	Glutathione reductase, mitochondrial	GSR	0.427416	0.305342	0.555417	0.205567	0.270611	0.0295652	0.0657523	0.211618	0.16024	0.395867	0.258132	0.326493	0.496714	0.276441	0.132146	0.294757	0.281859	0.30607	0.225784	0.409248	0.409791	0.299559	0.401856	0.215615	0.0354235	0.154088	0.285657	0.27929	0.121565	0.348924	0.177276
P00395	124	Cytochrome c oxidase subunit 1	MT-CO1	0.506785	0.468151	0.425975	0.312571	0.437021	0.456089	0.521084	0.597565	0.470088	0.389321	0.457132	0.431999	0.370815	0.336273	0.279974	0.292501	0.23016	0.267841	0.263283	0.438445	0.343007	0.365994	0.346219	0.403908	0.0816127	0.122831	0.424496	0.388445	0.132163	0.390176	0.330201
P00403	227	Cytochrome c oxidase subunit 2	MT-CO2	0.510273	0.381423	0.394557	0.392707	0.532475	0.576943	0.471106	0.881165	0.626089	0.261732	0.350898	0.364644	0.304791	0.224219	0.202579	0.222598	0.18893	0.268749	0.154626	0.386739	0.300075	0.40229	0.302471	0.358293	0.0312265	0.0842077	0.359704	0.408482	0.0741336	0.323341	0.265975
P00414	103	Cytochrome c oxidase subunit 3	MT-CO3	0.515126	0.452594	0.431324	0.354934	0.437103	0.384901	0.382508	0.573836	0.525243	0.37179	0.462352	0.438474	0.391518	0.344282	0.316791	0.326058	0.250735	0.310464	0.301789	0.447603	0.361027	0.373588	0.399462	0.429283	0.140187	0.133277	0.402925	0.41786	0.153685	0.389095	0.303006
P00439	56	Phenylalanine-4-hydroxylase	PAH	0.45586	0.466542	0.434379	0.343114	0.376373	0.237485	0.270497	0.346539	0.374392	0.396849	0.435654	0.436968	0.429124	0.426777	0.417415	0.364534	0.349378	0.385922	0.348261	0.439758	0.381862	0.474274	0.41504	0.512171	0.243624	0.250401	0.465337	0.461822	0.31844	0.424082	0.364948
P00441	224	Superoxide dismutase [Cu-Zn]	SOD1	0.421839	0.424102	0.501344	0.184566	0.332182	0.131128	0.165912	0.25317	0.278643	0.491209	0.420058	0.442194	0.534736	0.347627	0.248665	0.214089	0.305981	0.324288	0.249672	0.438509	0.381999	0.423115	0.362986	0.3503	0.0461404	0.0968136	0.455219	0.334527	0.123728	0.521974	0.247947
P00450	61	Ceruloplasmin	CP	0.456219	0.466426	0.387324	0.41269	0.427882	0.422629	0.438811	0.417486	0.397918	0.36589	0.344388	0.369396	0.364746	0.374326	0.430875	0.465033	0.421711	0.380893	0.294262	0.360036	0.419154	0.423005	0.391105	0.387173	0.203474	0.403899	0.438353	0.436109	0.367053	0.40672	0.360769
P00451	39	Coagulation factor VIII;Factor VIIIa heavy chain, 200 kDa isoform;Factor VIIIa heavy chain, 92 kDa isoform;Factor VIII B chain;Factor VIIIa light chain	F8	0.45241	0.429303	0.413252	0.446154	0.456451	0.444997	0.448245	0.445674	0.445801	0.419315	0.400578	0.417222	0.41632	0.408948	0.419194	0.43195	0.411203	0.40932	0.355217	0.395413	0.435566	0.433777	0.42167	0.41629	0.328413	0.427029	0.44877	0.430677	0.421737	0.409636	0.414546
P00488	122	Coagulation factor XIII A chain	F13A1	0.344954	0.402881	0.353479	0.233624	0.247209	0.0897933	0.123435	0.247343	0.174755	0.238789	0.180661	0.283624	0.262738	0.234782	0.1562	0.393855	0.272349	0.304965	0.180632	0.287688	0.318077	0.361414	0.311696	0.201929	0.0353014	0.462253	0.253269	0.35347	0.315077	0.28696	0.277193
P00491	254	Purine nucleoside phosphorylase	PNP	0.449559	0.378184	0.475538	0.157981	0.255753	0.042613	0.0822076	0.163962	0.122846	0.257187	0.2043	0.323961	0.393661	0.289958	0.13628	0.351375	0.291284	0.267198	0.203683	0.349439	0.357898	0.27436	0.352439	0.237985	0.063097	0.256427	0.278882	0.345063	0.135958	0.518644	0.176339
P00492	244	Hypoxanthine-guanine phosphoribosyltransferase	HPRT1	0.448399	0.295533	0.477517	0.199872	0.381738	0.155441	0.150236	0.344854	0.313103	0.323211	0.447378	0.500419	0.400216	0.314657	0.242111	0.18094	0.234224	0.296426	0.166043	0.398654	0.392873	0.449408	0.338025	0.430018	0.0424128	0.13077	0.348604	0.37779	0.147931	0.382197	0.240617
P00505;P00505-2	255	Aspartate aminotransferase, mitochondrial	GOT2	0.502819	0.404331	0.474283	0.244755	0.546681	0.280174	0.329717	0.358924	0.473777	0.415563	0.509937	0.433379	0.411762	0.289194	0.152252	0.220365	0.190375	0.23223	0.22387	0.434931	0.293455	0.347614	0.355247	0.3834	0.0239808	0.0602545	0.366222	0.390148	0.050375	0.469505	0.249266
P00519	87	Tyrosine-protein kinase ABL1	ABL1	0.420188	0.368989	0.471005	0.301996	0.370871	0.2323	0.256169	0.329837	0.313656	0.362587	0.346738	0.389151	0.440373	0.394494	0.292269	0.38187	0.397021	0.40461	0.421717	0.438529	0.41582	0.389951	0.41477	0.341503	0.170421	0.303278	0.380574	0.373683	0.25524	0.373542	0.360846
P00533	101	Epidermal growth factor receptor	EGFR	0.400298	0.480709	0.420352	0.343634	0.416988	0.388845	0.423153	0.393678	0.389462	0.380004	0.360105	0.373168	0.382505	0.369384	0.272891	0.439559	0.372033	0.375553	0.342451	0.40442	0.384833	0.372819	0.376692	0.37153	0.0917356	0.352583	0.450372	0.388152	0.270553	0.473356	0.318144
P00558	294	Phosphoglycerate kinase 1	PGK1	0.438588	0.366726	0.508493	0.168608	0.348591	0.13197	0.176283	0.29017	0.270325	0.386616	0.373758	0.379715	0.49024	0.373773	0.131904	0.253076	0.179072	0.219625	0.204265	0.392629	0.306582	0.318229	0.418058	0.345867	0.0379392	0.112454	0.298654	0.338132	0.077512	0.630656	0.204227
P00568	208	Adenylate kinase isoenzyme 1	AK1	0.415004	0.383498	0.456491	0.186921	0.382311	0.481661	0.475803	0.418755	0.430047	0.351276	0.346422	0.301309	0.396112	0.344607	0.227419	0.332135	0.272485	0.278388	0.222385	0.364216	0.340672	0.318681	0.378339	0.386309	0.0750414	0.261654	0.352176	0.373302	0.128898	0.545625	0.195184
P00734	47	Prothrombin;Activation peptide fragment 1;Activation peptide fragment 2;Thrombin light chain;Thrombin heavy chain	F2	0.455212	0.46077	0.395448	0.462423	0.458593	0.458198	0.454802	0.438019	0.438571	0.390034	0.360076	0.384805	0.382454	0.369773	0.449716	0.450526	0.444771	0.401004	0.309039	0.362285	0.435801	0.42842	0.403147	0.391166	0.287142	0.429447	0.434923	0.438125	0.407535	0.390051	0.37214
P00736	38	Complement C1r subcomponent;Complement C1r subcomponent heavy chain;Complement C1r subcomponent light chain	C1R	0.447641	0.451842	0.39447	0.451468	0.439684	0.419658	0.428133	0.420648	0.413984	0.379736	0.352662	0.376519	0.388793	0.373085	0.467104	0.467738	0.442407	0.398533	0.303921	0.359963	0.444275	0.421262	0.406394	0.375541	0.277197	0.449216	0.423117	0.441643	0.429155	0.387759	0.359416
P00738;P00738-2	53	Haptoglobin;Haptoglobin alpha chain;Haptoglobin beta chain	HP	0.440995	0.457883	0.380776	0.434827	0.439289	0.426366	0.424676	0.425791	0.420132	0.34128	0.344004	0.372512	0.355301	0.358857	0.43453	0.461828	0.408655	0.390231	0.29132	0.35341	0.422454	0.435818	0.401798	0.385934	0.21438	0.406824	0.440099	0.450954	0.413422	0.389139	0.371424
P00739;P00739-2	31	Haptoglobin-related protein	HPR	0.458115	0.455072	0.395745	0.45391	0.458082	0.468794	0.468461	0.437774	0.443	0.389409	0.368245	0.381039	0.380708	0.381832	0.469849	0.472111	0.448541	0.401441	0.31629	0.365759	0.440411	0.428133	0.414506	0.390803	0.300732	0.433323	0.444538	0.44638	0.413661	0.395526	0.364159
P00740-2;P00740	30	Coagulation factor IX;Coagulation factor IXa light chain;Coagulation factor IXa heavy chain	F9	0.455355	0.453014	0.397395	0.471069	0.466195	0.488078	0.475402	0.444115	0.454232	0.401217	0.375817	0.384686	0.394048	0.381066	0.45636	0.472391	0.417191	0.393818	0.317105	0.365371	0.439761	0.426368	0.41493	0.389847	0.329317	0.426879	0.431876	0.443076	0.412009	0.401502	0.370709
P00742	42	Coagulation factor X;Factor X light chain;Factor X heavy chain;Activated factor Xa heavy chain	F10	0.473561	0.457501	0.408543	0.45618	0.447371	0.506062	0.503752	0.473379	0.466698	0.385605	0.377639	0.38419	0.373936	0.37031	0.421542	0.47215	0.394357	0.382299	0.31017	0.358336	0.401307	0.416291	0.404199	0.398881	0.259876	0.399179	0.436842	0.465018	0.37875	0.390024	0.360928
P00746	44	Complement factor D	CFD	0.457423	0.461459	0.409434	0.451591	0.443871	0.441334	0.448188	0.425424	0.429713	0.401416	0.383096	0.393615	0.39001	0.385725	0.454604	0.454502	0.430437	0.408194	0.343763	0.37895	0.434951	0.431121	0.411963	0.409633	0.298004	0.417434	0.459921	0.438779	0.411227	0.412724	0.38148
P00747	38	Plasminogen;Plasmin heavy chain A;Activation peptide;Angiostatin;Plasmin heavy chain A, short form;Plasmin light chain B	PLG	0.460302	0.457435	0.395617	0.459037	0.464588	0.463762	0.452718	0.426549	0.44002	0.376704	0.36921	0.387523	0.383564	0.380814	0.447623	0.474345	0.428997	0.394509	0.301608	0.361976	0.434864	0.423408	0.416371	0.387564	0.293905	0.420811	0.429585	0.438705	0.407203	0.395842	0.366329
P00748	33	Coagulation factor XII;Coagulation factor XIIa heavy chain;Beta-factor XIIa part 1;Beta-factor XIIa part 2;Coagulation factor XIIa light chain	F12	0.463022	0.445814	0.400057	0.466401	0.456124	0.476984	0.471301	0.43942	0.444874	0.397286	0.371696	0.382319	0.391917	0.385696	0.436604	0.471825	0.453867	0.411645	0.317706	0.367491	0.444116	0.435029	0.417048	0.394743	0.295964	0.433821	0.42891	0.450307	0.420924	0.40691	0.374874
P00751	49	Complement factor B;Complement factor B Ba fragment;Complement factor B Bb fragment	CFB	0.449476	0.468752	0.39577	0.435691	0.451003	0.455366	0.461785	0.425849	0.431704	0.375934	0.347968	0.365175	0.36488	0.368593	0.391176	0.47028	0.421195	0.390222	0.278532	0.352612	0.410192	0.415187	0.394217	0.36669	0.230085	0.418083	0.438286	0.443108	0.4055	0.395189	0.373475
P00813	197	Adenosine deaminase	ADA	0.363335	0.309631	0.372524	0.288637	0.448717	0.458832	0.387029	0.523772	0.397623	0.245754	0.419537	0.550548	0.331574	0.299887	0.289348	0.135835	0.171138	0.286563	0.161088	0.372504	0.294451	0.443538	0.328878	0.422968	0.0741166	0.149419	0.271295	0.438724	0.227729	0.377315	0.343295
P00846	174	ATP synthase subunit a	MT-ATP6	0.493818	0.371718	0.415251	0.274911	0.538279	0.684209	0.646734	0.587882	0.582832	0.283974	0.409671	0.40239	0.329047	0.314616	0.230294	0.209016	0.194339	0.252272	0.211694	0.400045	0.272516	0.349208	0.333274	0.381014	0.0545731	0.0664616	0.356864	0.467071	0.0565354	0.400992	0.27049
P00918	153	Carbonic anhydrase 2	CA2	0.347042	0.440323	0.344916	0.190062	0.228016	0.0780235	0.106619	0.182232	0.129494	0.205951	0.170894	0.289897	0.257333	0.244314	0.158421	0.394907	0.317316	0.331337	0.194412	0.304098	0.316994	0.366549	0.302251	0.202274	0.0395174	0.490453	0.298929	0.307999	0.363774	0.365539	0.332142
P00966	212	Argininosuccinate synthase	ASS1	0.378834	0.289548	0.41195	0.325709	0.411963	0.321897	0.320383	0.39425	0.325606	0.37227	0.417876	0.492847	0.464488	0.41855	0.246682	0.235986	0.294527	0.368118	0.308125	0.433237	0.403265	0.382267	0.368891	0.394028	0.152851	0.442567	0.28626	0.345462	0.41554	0.50624	0.348629
P00973;P00973-2;P00973-3	108	2-5-oligoadenylate synthase 1	OAS1	0.413402	0.386276	0.385154	0.317465	0.301746	0.144605	0.171307	0.271806	0.227965	0.329097	0.294671	0.401224	0.360651	0.311867	0.230613	0.305305	0.293928	0.343443	0.27972	0.363887	0.387953	0.390338	0.373766	0.292855	0.0709411	0.411587	0.302834	0.33699	0.40105	0.410272	0.348367
P01008	38	Antithrombin-III	SERPINC1	0.454249	0.470595	0.393364	0.453904	0.451866	0.455426	0.456862	0.432578	0.438995	0.386799	0.364494	0.375722	0.384877	0.385745	0.454601	0.478173	0.439525	0.393325	0.306892	0.35849	0.433458	0.425105	0.409954	0.389823	0.262291	0.430979	0.438682	0.442973	0.411558	0.402447	0.366394
P01009;P01009-2;P01009-3	44	Alpha-1-antitrypsin;Short peptide from AAT	SERPINA1	0.456453	0.474282	0.387208	0.445043	0.457239	0.465101	0.468163	0.444113	0.446223	0.379375	0.358754	0.374233	0.375689	0.375797	0.435351	0.463803	0.417452	0.379716	0.295304	0.354068	0.426115	0.419562	0.403552	0.385144	0.230321	0.411406	0.427635	0.447771	0.396878	0.398562	0.360357
P01011	34	Alpha-1-antichymotrypsin;Alpha-1-antichymotrypsin His-Pro-less	SERPINA3	0.46348	0.463772	0.391593	0.436931	0.44961	0.457123	0.459744	0.429213	0.437031	0.371813	0.354613	0.375435	0.378879	0.384417	0.461628	0.47365	0.448502	0.401099	0.310598	0.35775	0.435974	0.439189	0.399136	0.386977	0.24359	0.42879	0.445238	0.438908	0.412767	0.400358	0.382209
P01019	44	Angiotensinogen;Angiotensin-1;Angiotensin-2;Angiotensin-3;Angiotensin-4;Angiotensin 1-9;Angiotensin 1-7;Angiotensin 1-5;Angiotensin 1-4	AGT	0.44074	0.455174	0.389541	0.445582	0.441651	0.465089	0.464088	0.435316	0.430033	0.366039	0.342912	0.363503	0.366765	0.373539	0.485596	0.455311	0.434519	0.399245	0.289613	0.357851	0.422281	0.43421	0.391283	0.385531	0.247809	0.425628	0.442089	0.446478	0.426082	0.391171	0.362941
P01023	71	Alpha-2-macroglobulin	A2M	0.471186	0.470888	0.393287	0.44209	0.454455	0.453997	0.447793	0.432413	0.434744	0.361076	0.353762	0.365146	0.362094	0.359599	0.387527	0.492047	0.398377	0.380238	0.292249	0.364117	0.422932	0.40271	0.397314	0.379641	0.200411	0.396183	0.413102	0.448497	0.355804	0.36634	0.343651
P01024	174	Complement C3;Complement C3 beta chain;C3-beta-c;Complement C3 alpha chain;C3a anaphylatoxin;Acylation stimulating protein;Complement C3b alpha chain;Complement C3c alpha chain fragment 1;Complement C3dg fragment;Complement C3g fragment;Complement C3d fragment;Complement C3f fragment;Complement C3c alpha chain fragment 2	C3	0.370435	0.470074	0.29258	0.318305	0.389199	0.386974	0.394645	0.46027	0.361133	0.147906	0.226793	0.352464	0.168577	0.215304	0.18966	0.313479	0.230538	0.261342	0.099899	0.265413	0.218112	0.442973	0.257773	0.279747	0.0635451	0.248958	0.36496	0.484328	0.310284	0.23541	0.342629
P01031	97	Complement C5;Complement C5 beta chain;Complement C5 alpha chain;C5a anaphylatoxin;Complement C5 alpha chain	C5	0.464715	0.470938	0.391509	0.400783	0.439673	0.36587	0.388237	0.4031	0.418453	0.374175	0.3348	0.365992	0.372645	0.328002	0.316581	0.447961	0.34824	0.340644	0.24749	0.346613	0.393269	0.403262	0.381555	0.334274	0.158844	0.33987	0.392122	0.434423	0.313539	0.412254	0.323607
P01033	76	Metalloproteinase inhibitor 1	TIMP1	0.416353	0.361457	0.426154	0.442093	0.448991	0.415538	0.369629	0.436008	0.390402	0.322226	0.393198	0.4212	0.338777	0.363872	0.428451	0.401824	0.438869	0.442495	0.340235	0.409127	0.438313	0.4345	0.410049	0.396684	0.221193	0.371785	0.424146	0.443441	0.327183	0.339583	0.351796
P01034	91	Cystatin-C	CST3	0.423481	0.376075	0.455414	0.361131	0.468513	0.426668	0.411427	0.394117	0.416207	0.413795	0.39675	0.369105	0.401692	0.389247	0.405263	0.399507	0.399391	0.372897	0.360437	0.414346	0.407283	0.375658	0.397408	0.426778	0.20693	0.366028	0.430794	0.407384	0.267789	0.398038	0.351977
P01040	100	Cystatin-A;Cystatin-A, N-terminally processed	CSTA	0.410383	0.512426	0.399086	0.295507	0.398726	0.518551	0.551366	0.497251	0.447307	0.330496	0.38298	0.396253	0.332212	0.361415	0.314737	0.387473	0.271436	0.318353	0.275864	0.397479	0.282043	0.403109	0.329574	0.41845	0.114622	0.24127	0.422684	0.477408	0.226136	0.39745	0.368844
P01042	49	Kininogen-1;Kininogen-1 heavy chain;T-kinin;Bradykinin;Lysyl-bradykinin;Kininogen-1 light chain;Low molecular weight growth-promoting factor	KNG1	0.453476	0.453251	0.39327	0.452789	0.447729	0.462002	0.464691	0.439802	0.43469	0.392219	0.360218	0.377143	0.39167	0.370837	0.45021	0.470853	0.419209	0.385325	0.299953	0.359807	0.445257	0.434126	0.393698	0.387511	0.298337	0.430029	0.425835	0.428371	0.401289	0.396778	0.381154
P01106;P01106-2	30	Myc proto-oncogene protein	MYC	0.423344	0.42402	0.428413	0.41386	0.420489	0.41966	0.429107	0.444727	0.44337	0.420661	0.410891	0.410866	0.432198	0.422005	0.451392	0.422032	0.442283	0.428972	0.416522	0.433136	0.444402	0.437554	0.409009	0.424738	0.329302	0.451443	0.456411	0.405537	0.421434	0.428084	0.445286
P01111	228	GTPase NRas	NRAS	0.562741	0.373199	0.465416	0.234375	0.308307	0.0802253	0.0955364	0.256441	0.223745	0.367702	0.384436	0.48672	0.416923	0.319829	0.240127	0.29744	0.246645	0.292633	0.155205	0.337022	0.380429	0.425398	0.423727	0.373025	0.0900488	0.139708	0.324773	0.422931	0.136136	0.324849	0.270392
P01112;P01112-2	41	GTPase HRas;GTPase HRas, N-terminally processed	HRAS	0.456123	0.406692	0.456618	0.344002	0.442903	0.470008	0.412059	0.419516	0.429313	0.423947	0.475088	0.406111	0.454471	0.450901	0.441863	0.477964	0.446139	0.408238	0.465019	0.44412	0.424445	0.359092	0.45634	0.459718	0.384031	0.385103	0.483014	0.392282	0.237458	0.372907	0.355078
P01116-2	159	GTPase KRas;GTPase KRas, N-terminally processed	KRAS	0.456044	0.331214	0.461573	0.336566	0.301287	0.0630055	0.0756509	0.239818	0.207576	0.265683	0.333091	0.436652	0.342456	0.33863	0.203059	0.319349	0.312327	0.409001	0.296214	0.399117	0.352214	0.402924	0.386429	0.343203	0.0740343	0.196096	0.361883	0.424492	0.192546	0.299965	0.29222
P01130-3;P01130-4;P01130;P01130-6;P01130-5	91	Low-density lipoprotein receptor	LDLR	0.39747	0.446204	0.425339	0.386483	0.412707	0.340615	0.345242	0.361907	0.362858	0.304211	0.352217	0.401301	0.346878	0.376362	0.369888	0.42313	0.381378	0.381886	0.308914	0.383235	0.393496	0.426685	0.384954	0.427892	0.180099	0.382196	0.444567	0.433453	0.350334	0.380184	0.369539
P01137	99	Transforming growth factor beta-1;Latency-associated peptide	TGFB1	0.418696	0.389772	0.381968	0.442078	0.410223	0.23024	0.244111	0.356439	0.305544	0.261721	0.265905	0.372514	0.280735	0.293786	0.324784	0.423544	0.400104	0.418839	0.266866	0.353056	0.435826	0.434373	0.380971	0.307851	0.142355	0.392558	0.364961	0.413598	0.328523	0.289722	0.312139
P01591	98	Immunoglobulin J chain	IGJ	0.416439	0.425072	0.352422	0.346945	0.285333	0.200727	0.259596	0.381032	0.289813	0.282901	0.268193	0.373838	0.319764	0.276198	0.243527	0.37834	0.297198	0.304699	0.199339	0.316916	0.317177	0.356683	0.410874	0.297788	0.103615	0.3295	0.326454	0.464156	0.315971	0.356276	0.288212
P01593	88	Ig kappa chain V-I region AG		0.336243	0.371768	0.345337	0.266039	0.223536	0.0506908	0.0857183	0.186674	0.141953	0.257731	0.182926	0.307492	0.297674	0.269699	0.210085	0.402208	0.347312	0.357314	0.231214	0.297843	0.383379	0.338491	0.350928	0.204066	0.0546544	0.619952	0.274206	0.33257	0.434394	0.335706	0.285516
P01598	40	Ig kappa chain V-I region EU		0.455347	0.468262	0.390898	0.414016	0.443555	0.45056	0.459666	0.430955	0.428677	0.38674	0.365225	0.376056	0.381158	0.378651	0.459713	0.449828	0.412944	0.391225	0.299936	0.36082	0.421947	0.435497	0.394602	0.397816	0.252441	0.387589	0.436755	0.429428	0.390286	0.40427	0.373324
P01611	33	Ig kappa chain V-I region Wes		0.447366	0.421453	0.390818	0.444585	0.428095	0.401447	0.399273	0.404026	0.403439	0.388608	0.347708	0.376844	0.375098	0.353384	0.389006	0.447814	0.42688	0.393104	0.307184	0.353938	0.419959	0.410389	0.409151	0.358403	0.246087	0.444559	0.413772	0.428069	0.422175	0.394423	0.363217
P01613	40	Ig kappa chain V-I region Ni		0.451112	0.43776	0.389759	0.445611	0.458813	0.432477	0.426156	0.403265	0.419751	0.383081	0.375143	0.408595	0.396293	0.383883	0.435441	0.418196	0.419412	0.377872	0.276599	0.34217	0.426438	0.414682	0.418072	0.373654	0.243706	0.447735	0.416669	0.443247	0.426694	0.436057	0.367598
P01617;P01614	38	Ig kappa chain V-II region TEW;Ig kappa chain V-II region Cum		0.459191	0.461056	0.393573	0.451971	0.458386	0.471461	0.471241	0.43979	0.442622	0.397138	0.370862	0.38312	0.387627	0.380328	0.46589	0.469587	0.443793	0.39738	0.307589	0.360187	0.440072	0.42871	0.414125	0.388797	0.293574	0.426289	0.437319	0.44855	0.418773	0.398048	0.377057
P01621	48	Ig kappa chain V-III region NG9		0.455384	0.447777	0.395444	0.360384	0.402481	0.409332	0.39762	0.418867	0.381242	0.376642	0.356495	0.392216	0.398142	0.359619	0.368532	0.431563	0.40317	0.386527	0.296512	0.368341	0.423184	0.431509	0.400004	0.378078	0.220918	0.350993	0.43748	0.436875	0.377809	0.423092	0.368856
P01622	30	Ig kappa chain V-III region Ti		0.437183	0.452525	0.419239	0.436928	0.428504	0.413947	0.444274	0.416443	0.428111	0.414344	0.398182	0.401992	0.407898	0.415666	0.444338	0.456337	0.451257	0.429988	0.378334	0.394811	0.452609	0.437559	0.423367	0.417481	0.302277	0.432753	0.45487	0.447863	0.437364	0.410029	0.39882
P01623	36	Ig kappa chain V-III region WOL		0.458918	0.447507	0.393335	0.43432	0.449759	0.496476	0.48941	0.46306	0.450994	0.384426	0.375318	0.383176	0.37838	0.373169	0.462439	0.434387	0.41245	0.383717	0.297865	0.368002	0.42678	0.428186	0.405598	0.397676	0.259363	0.398439	0.438168	0.451046	0.401199	0.398546	0.371835
P01625	40	Ig kappa chain V-IV region Len		0.472731	0.474041	0.389207	0.453338	0.474143	0.524302	0.527065	0.48325	0.461982	0.378329	0.373907	0.382529	0.372095	0.371658	0.425794	0.446235	0.374163	0.3611	0.282372	0.360245	0.410869	0.418083	0.392779	0.398336	0.25866	0.379223	0.428197	0.444765	0.382726	0.405756	0.366313
P01700	30	Ig lambda chain V-I region HA		0.465621	0.449241	0.395175	0.464979	0.454076	0.466162	0.455725	0.436562	0.440743	0.390316	0.368575	0.384572	0.385158	0.379841	0.470761	0.474592	0.448644	0.40381	0.305415	0.362597	0.438113	0.436323	0.415699	0.391212	0.30538	0.438764	0.434992	0.4527	0.430333	0.391828	0.378863
P01702;P06316	34	Ig lambda chain V-I region NIG-64;Ig lambda chain V-I region BL2		0.462859	0.446847	0.400663	0.465131	0.46186	0.473042	0.4695	0.439417	0.445948	0.399209	0.376644	0.381903	0.385228	0.380533	0.444004	0.464109	0.420043	0.381331	0.310775	0.369122	0.437072	0.421103	0.415658	0.386707	0.299359	0.420486	0.434502	0.437488	0.393429	0.400219	0.366396
P01714	33	Ig lambda chain V-III region SH		0.467409	0.448982	0.391822	0.451061	0.450268	0.485008	0.472879	0.441523	0.452568	0.394882	0.374297	0.385152	0.387038	0.383734	0.451096	0.458578	0.433694	0.39347	0.298994	0.357385	0.428288	0.429224	0.419928	0.39052	0.273317	0.420724	0.437863	0.453746	0.407315	0.414504	0.376143
P01764	55	Ig heavy chain V-III region VH26		0.458998	0.466988	0.359738	0.374173	0.465763	0.529945	0.515689	0.494813	0.459851	0.351391	0.356923	0.368758	0.355152	0.33894	0.401516	0.408191	0.349863	0.337525	0.263509	0.361319	0.385198	0.413212	0.369055	0.386496	0.177805	0.330325	0.421111	0.421098	0.337024	0.417568	0.360293
P01765	39	Ig heavy chain V-III region TIL		0.452516	0.456231	0.383067	0.41156	0.442378	0.4852	0.484097	0.449874	0.416144	0.376328	0.35975	0.373288	0.378673	0.379741	0.435744	0.446589	0.400652	0.377156	0.29391	0.367419	0.415411	0.436605	0.384657	0.402061	0.24383	0.400989	0.42579	0.435723	0.405422	0.389019	0.379682
P01766	50	Ig heavy chain V-III region BRO		0.456181	0.469363	0.376785	0.438829	0.445002	0.519371	0.511968	0.472926	0.436567	0.35803	0.366721	0.385631	0.349847	0.354079	0.42361	0.417804	0.358997	0.35353	0.261508	0.352442	0.392804	0.416636	0.382402	0.390545	0.180867	0.340482	0.416761	0.454108	0.365111	0.398135	0.358392
P01767	44	Ig heavy chain V-III region BUT		0.403477	0.403917	0.381024	0.35997	0.341272	0.245295	0.280566	0.313921	0.312007	0.347418	0.303416	0.368358	0.371784	0.366166	0.367566	0.440572	0.424332	0.40634	0.314713	0.353747	0.43208	0.38859	0.4092	0.332849	0.220834	0.539768	0.373987	0.409706	0.442468	0.374534	0.349902
P01772	31	Ig heavy chain V-III region KOL		0.464991	0.449169	0.399721	0.469325	0.45024	0.480878	0.469061	0.43507	0.452035	0.409058	0.37991	0.388517	0.396171	0.383971	0.4726	0.450481	0.449105	0.404052	0.318042	0.369359	0.436422	0.431361	0.424792	0.399597	0.289325	0.430524	0.445515	0.451264	0.415847	0.39559	0.378446
P01781	93	Ig heavy chain V-III region GAL		0.342888	0.391571	0.330783	0.255787	0.244538	0.0893792	0.121926	0.239145	0.162498	0.237624	0.187613	0.291604	0.282582	0.26363	0.247299	0.388642	0.323985	0.338739	0.220233	0.31139	0.361741	0.333104	0.325525	0.222432	0.0590967	0.57868	0.2884	0.321979	0.418053	0.311204	0.274878
P01833	33	Polymeric immunoglobulin receptor;Secretory component	PIGR	0.465158	0.457064	0.413374	0.434661	0.456076	0.503325	0.487167	0.453156	0.464765	0.422677	0.410379	0.405567	0.415034	0.392378	0.451261	0.455191	0.426924	0.416772	0.354119	0.382875	0.423066	0.442235	0.413599	0.41691	0.294103	0.403155	0.446902	0.441022	0.393958	0.399292	0.40637
P01834	111	Ig kappa chain C region	IGKC	0.398316	0.424147	0.353068	0.325629	0.309718	0.177346	0.228022	0.363029	0.269867	0.259707	0.22863	0.323628	0.287214	0.264644	0.280428	0.333372	0.304004	0.312746	0.192873	0.330079	0.332259	0.375164	0.338315	0.282288	0.0729313	0.389387	0.339867	0.38973	0.348121	0.340503	0.308499
P01857	131	Ig gamma-1 chain C region	IGHG1	0.373222	0.39405	0.333702	0.301013	0.282378	0.117811	0.142188	0.257385	0.196959	0.243458	0.202185	0.345602	0.276227	0.264232	0.231069	0.330756	0.323977	0.325259	0.205314	0.305063	0.348387	0.344009	0.335889	0.230245	0.0743835	0.501513	0.299687	0.343795	0.403029	0.34279	0.286011
P01859	55	Ig gamma-2 chain C region	IGHG2	0.438997	0.474363	0.370066	0.336472	0.434136	0.510622	0.518657	0.481802	0.449419	0.330227	0.349271	0.367439	0.344261	0.351648	0.403768	0.403911	0.319544	0.323181	0.239911	0.351324	0.357518	0.409538	0.35954	0.391992	0.167957	0.310844	0.400749	0.463268	0.330396	0.375924	0.326719
P01860	67	Ig gamma-3 chain C region	IGHG3	0.448445	0.477623	0.368332	0.350556	0.433213	0.543461	0.549738	0.533878	0.479351	0.329192	0.356919	0.361802	0.325413	0.326177	0.386214	0.410612	0.297401	0.319721	0.233215	0.347302	0.34181	0.410759	0.351136	0.397147	0.158098	0.28987	0.406632	0.456919	0.300944	0.359756	0.331662
P01861	31	Ig gamma-4 chain C region	IGHG4	0.458935	0.457954	0.394061	0.464631	0.456433	0.47198	0.468301	0.437287	0.445389	0.39255	0.363414	0.38051	0.38953	0.3809	0.483321	0.474292	0.456806	0.409894	0.320486	0.367603	0.44156	0.432949	0.408222	0.389535	0.305007	0.430342	0.449944	0.440821	0.419676	0.400599	0.384161
P01871;P01871-2	105	Ig mu chain C region	IGHM	0.44674	0.465687	0.34353	0.207541	0.361985	0.539124	0.540719	0.547556	0.422544	0.297122	0.35428	0.360577	0.33007	0.303997	0.344334	0.343901	0.209785	0.242779	0.166956	0.337204	0.273246	0.401179	0.328388	0.406997	0.066693	0.187858	0.375831	0.424604	0.17982	0.383268	0.318892
P01876	86	Ig alpha-1 chain C region	IGHA1	0.444301	0.483421	0.347628	0.348314	0.450498	0.543182	0.546563	0.536121	0.464348	0.306285	0.352617	0.378468	0.335542	0.332984	0.35413	0.37466	0.261031	0.302419	0.207263	0.351079	0.317687	0.420127	0.336812	0.400212	0.142691	0.251866	0.388411	0.444128	0.273295	0.39098	0.344448
P01880-2;P01880	40	Ig delta chain C region	IGHD	0.449816	0.451092	0.394845	0.415709	0.441854	0.553753	0.546433	0.515825	0.479588	0.406476	0.426298	0.408494	0.38789	0.378875	0.394434	0.419041	0.338132	0.367393	0.310282	0.382032	0.378311	0.42559	0.408873	0.427474	0.232585	0.328688	0.421188	0.448506	0.344925	0.408806	0.387878
P01891	52	HLA class I histocompatibility antigen, A-68 alpha chain	HLA-A	0.434701	0.420275	0.393231	0.402828	0.435522	0.414896	0.393924	0.461478	0.429217	0.315901	0.388125	0.438904	0.336557	0.385602	0.44716	0.378781	0.379597	0.400251	0.312544	0.390052	0.408028	0.467988	0.409013	0.450195	0.289172	0.391526	0.416032	0.48517	0.462725	0.334678	0.390159
P01892	69	HLA class I histocompatibility antigen, A-2 alpha chain	HLA-A	0.43056	0.43818	0.39449	0.376375	0.36446	0.301683	0.31448	0.36199	0.344293	0.348096	0.300948	0.360685	0.36039	0.328063	0.311654	0.463176	0.372874	0.385175	0.285654	0.356589	0.38075	0.40543	0.410424	0.331591	0.145032	0.459029	0.369673	0.413507	0.382319	0.406932	0.35696
P01903	92	HLA class II histocompatibility antigen, DR alpha chain	HLA-DRA	0.399918	0.411792	0.398052	0.301747	0.2937	0.0392378	0.0757472	0.202862	0.161595	0.304189	0.242582	0.356561	0.365356	0.298291	0.237721	0.394037	0.338652	0.371268	0.24657	0.334231	0.447172	0.371451	0.373276	0.256758	0.127472	0.329035	0.3254	0.360211	0.334994	0.364867	0.318424
P01906	57	HLA class II histocompatibility antigen, DQ alpha 2 chain	HLA-DQA2	0.367406	0.372842	0.391472	0.294006	0.262004	0.0735103	0.122397	0.2347	0.194829	0.332757	0.297127	0.392767	0.380181	0.327518	0.265961	0.411773	0.379644	0.410625	0.348129	0.360244	0.416895	0.358683	0.410613	0.286203	0.138456	0.509774	0.329535	0.372229	0.434601	0.388398	0.3322
P01909	67	HLA class II histocompatibility antigen, DQ alpha 1 chain	HLA-DQA1	0.354934	0.364421	0.425441	0.28826	0.257069	0.0305983	0.068861	0.183178	0.14568	0.317558	0.248634	0.361086	0.377597	0.338785	0.235272	0.392508	0.346975	0.406246	0.352075	0.375616	0.448267	0.356499	0.386612	0.276301	0.112233	0.481128	0.319134	0.337396	0.410542	0.372911	0.336836
P01912	54	HLA class II histocompatibility antigen, DRB1-3 chain	HLA-DRB1	0.434671	0.468966	0.373719	0.293386	0.419884	0.607797	0.619004	0.566713	0.458575	0.336482	0.44037	0.428306	0.363968	0.387174	0.377812	0.303049	0.214325	0.299186	0.285019	0.414739	0.299752	0.433946	0.323161	0.477188	0.118178	0.201454	0.405624	0.433397	0.275961	0.433341	0.393557
P01920	68	HLA class II histocompatibility antigen, DQ beta 1 chain	HLA-DQB1	0.390862	0.396875	0.437787	0.295649	0.274302	0.0397597	0.0715698	0.192446	0.156998	0.341522	0.290011	0.393212	0.380991	0.324726	0.196312	0.421914	0.338547	0.399749	0.339661	0.36299	0.433694	0.364337	0.405232	0.273369	0.0929924	0.421601	0.338908	0.362514	0.387142	0.397027	0.339117
P02042	30	Hemoglobin subunit delta	HBD	0.459737	0.461239	0.395789	0.46402	0.457668	0.470241	0.467413	0.43517	0.441322	0.395423	0.369576	0.382167	0.390423	0.382797	0.468402	0.477456	0.449565	0.403677	0.313723	0.362985	0.441684	0.430612	0.415745	0.39114	0.30087	0.435272	0.444674	0.445079	0.423165	0.401354	0.374617
P02144	39	Myoglobin	MB	0.434217	0.412898	0.413378	0.413202	0.407916	0.425377	0.432357	0.432143	0.448716	0.387047	0.405018	0.418571	0.418105	0.421594	0.355936	0.40039	0.44753	0.437054	0.393829	0.430765	0.394402	0.44399	0.418277	0.393317	0.106268	0.412455	0.431189	0.437127	0.422017	0.44092	0.435873
P02452	69	Collagen alpha-1(I) chain	COL1A1	0.436333	0.404068	0.39903	0.432761	0.442009	0.469671	0.449118	0.482568	0.462229	0.338051	0.390625	0.44343	0.348492	0.37652	0.416458	0.390069	0.414196	0.417879	0.379455	0.420384	0.390033	0.451065	0.408149	0.428457	0.215852	0.36756	0.442719	0.462472	0.431628	0.382864	0.464182
P02462;P02462-2	61	Collagen alpha-1(IV) chain;Arresten	COL4A1	0.416615	0.38806	0.423162	0.447286	0.426456	0.362314	0.337157	0.418833	0.413413	0.32948	0.389569	0.461462	0.346417	0.380497	0.405464	0.421533	0.465061	0.469893	0.353829	0.403487	0.420659	0.499872	0.4297	0.434931	0.389078	0.433626	0.424078	0.481796	0.499289	0.312914	0.468992
P02511	77	Alpha-crystallin B chain	CRYAB	0.39232	0.430034	0.411964	0.358764	0.41229	0.355392	0.3553	0.396033	0.385909	0.309865	0.393681	0.449412	0.348515	0.392941	0.3737	0.42349	0.388529	0.414895	0.350086	0.408912	0.397284	0.434706	0.417685	0.452061	0.208804	0.421962	0.425525	0.475123	0.422499	0.366149	0.415889
P02545-2	158	Prelamin-A/C;Lamin-A/C	LMNA	0.394402	0.419115	0.367335	0.302815	0.450325	0.492565	0.44667	0.479388	0.446692	0.302774	0.389034	0.391281	0.343113	0.293654	0.333782	0.31783	0.304209	0.327407	0.243693	0.376941	0.326781	0.421006	0.311219	0.378357	0.146736	0.250162	0.417273	0.361277	0.192144	0.412807	0.338801
P02545;P02545-6;P02545-4	289	Prelamin-A/C;Lamin-A/C	LMNA	0.389377	0.420134	0.317857	0.137293	0.405475	0.62188	0.607795	0.494189	0.428115	0.247368	0.361633	0.349044	0.289863	0.233025	0.205781	0.227465	0.141749	0.183063	0.162137	0.399106	0.202357	0.353747	0.233721	0.358441	0.054311	0.0653379	0.416193	0.350645	0.0449534	0.381206	0.259649
P02549;P02549-2	66	Spectrin alpha chain, erythrocytic 1	SPTA1	0.449293	0.466175	0.384908	0.453789	0.45478	0.445124	0.450715	0.456275	0.446861	0.35812	0.353067	0.379981	0.364597	0.344795	0.396689	0.450466	0.358408	0.363625	0.258834	0.348309	0.388297	0.409404	0.372328	0.387429	0.221612	0.365658	0.414329	0.452797	0.360628	0.389585	0.347474
P02647	50	Apolipoprotein A-I;Proapolipoprotein A-I;Truncated apolipoprotein A-I	APOA1	0.453976	0.472997	0.400339	0.415526	0.457326	0.425737	0.438379	0.435669	0.422295	0.366648	0.35493	0.36146	0.37134	0.366314	0.428478	0.454865	0.406799	0.381687	0.29427	0.361761	0.422488	0.417313	0.379734	0.378651	0.223087	0.377082	0.429824	0.437424	0.376909	0.380339	0.329755
P02649	188	Apolipoprotein E	APOE	0.377036	0.461268	0.278889	0.200663	0.372267	0.44839	0.459983	0.532748	0.374205	0.142808	0.239961	0.352672	0.165018	0.217937	0.230222	0.244021	0.12991	0.206959	0.0747704	0.285379	0.194122	0.429768	0.222127	0.342402	0.0570019	0.123761	0.324262	0.475798	0.217218	0.254736	0.291149
P02654	30	Apolipoprotein C-I;Truncated apolipoprotein C-I	APOC1	0.45749	0.461457	0.397559	0.469178	0.458036	0.460555	0.454399	0.433884	0.437429	0.392532	0.36804	0.380547	0.388505	0.380807	0.447903	0.480007	0.437215	0.401577	0.312118	0.358267	0.439402	0.427429	0.415189	0.386669	0.29294	0.433066	0.439438	0.439939	0.41449	0.39794	0.376793
P02655	37	Apolipoprotein C-II	APOC2	0.459728	0.449247	0.392322	0.453312	0.452039	0.445856	0.449599	0.427698	0.430684	0.384965	0.365639	0.381988	0.381818	0.381938	0.46531	0.47601	0.43581	0.396614	0.300637	0.358773	0.440692	0.431466	0.420887	0.384422	0.298369	0.434565	0.434608	0.453199	0.403002	0.393166	0.377212
P02656	114	Apolipoprotein C-III	APOC3	0.40004	0.463794	0.307478	0.264614	0.389986	0.454002	0.474365	0.519988	0.395687	0.208321	0.291392	0.363996	0.241149	0.284028	0.325854	0.276697	0.216343	0.258058	0.137866	0.317078	0.248411	0.443515	0.278134	0.384717	0.0715765	0.197269	0.368671	0.465836	0.277144	0.325574	0.338618
P02671	163	Fibrinogen alpha chain;Fibrinopeptide A;Fibrinogen alpha chain	FGA	0.334255	0.306301	0.402623	0.287218	0.275752	0.0869383	0.122713	0.235034	0.159915	0.273375	0.224262	0.340991	0.363515	0.269311	0.268097	0.350977	0.471829	0.448415	0.235939	0.333653	0.483752	0.399682	0.37327	0.277227	0.162152	0.326543	0.341654	0.380246	0.345421	0.279265	0.254733
P02675	53	Fibrinogen beta chain;Fibrinopeptide B;Fibrinogen beta chain	FGB	0.450933	0.451184	0.38714	0.436131	0.439514	0.469721	0.474614	0.456703	0.435922	0.379614	0.341576	0.362704	0.368329	0.3481	0.395068	0.476878	0.427962	0.386413	0.281322	0.356834	0.417473	0.42867	0.397092	0.375103	0.270308	0.417832	0.432421	0.43914	0.395576	0.378524	0.369702
P02679-2;P02679	56	Fibrinogen gamma chain	FGG	0.432163	0.451617	0.381679	0.457899	0.459383	0.453321	0.458622	0.446364	0.426777	0.342539	0.320198	0.348301	0.330122	0.344264	0.405479	0.434333	0.426862	0.396671	0.267559	0.350758	0.407914	0.440717	0.367889	0.366509	0.183351	0.406451	0.446968	0.449442	0.421969	0.360738	0.382623
P02686-2;P02686	44	Myelin basic protein	MBP	0.485468	0.449649	0.42921	0.401039	0.431409	0.400121	0.4182	0.405187	0.424119	0.411837	0.40575	0.415361	0.434315	0.442177	0.359818	0.50545	0.414396	0.41945	0.391654	0.414269	0.410422	0.435026	0.43291	0.418805	0.245626	0.414056	0.423202	0.445391	0.385144	0.450327	0.403438
P02730	34	Band 3 anion transport protein	SLC4A1	0.459846	0.461576	0.391365	0.464215	0.458433	0.450695	0.454098	0.434514	0.441859	0.397539	0.371102	0.38022	0.386664	0.372691	0.461088	0.464513	0.44302	0.400055	0.306331	0.35892	0.435282	0.426718	0.416433	0.387704	0.294046	0.424667	0.44114	0.453684	0.416929	0.399375	0.365298
P02743	36	Serum amyloid P-component;Serum amyloid P-component(1-203)	APCS	0.45835	0.461885	0.400592	0.460064	0.45016	0.454233	0.443974	0.428832	0.432553	0.385034	0.366463	0.384783	0.383069	0.380563	0.440279	0.474516	0.434668	0.395755	0.297666	0.357926	0.437232	0.431117	0.413744	0.392741	0.302482	0.435762	0.434577	0.452976	0.42829	0.387892	0.376153
P02748	35	Complement component C9;Complement component C9a;Complement component C9b	C9	0.448577	0.463956	0.404659	0.455781	0.442049	0.440276	0.450493	0.429177	0.410941	0.391777	0.368453	0.379062	0.390207	0.382213	0.444012	0.465385	0.420521	0.391844	0.296986	0.351593	0.43387	0.417114	0.399542	0.378809	0.240451	0.43568	0.429777	0.443209	0.417239	0.392629	0.36642
P02749	31	Beta-2-glycoprotein 1	APOH	0.455564	0.452642	0.39793	0.454666	0.452683	0.436973	0.442561	0.42184	0.430826	0.387925	0.370114	0.38903	0.398108	0.397708	0.473437	0.464224	0.45384	0.408307	0.331648	0.371796	0.439757	0.432436	0.419488	0.397298	0.305196	0.426522	0.435791	0.443392	0.428219	0.403212	0.382332
P02751;P02751-8;P02751-3;P02751-14;P02751-17;P02751-9;P02751-6;P02751-12	227	Fibronectin;Anastellin;Ugl-Y1;Ugl-Y2;Ugl-Y3	FN1	0.39278	0.567751	0.271014	0.108932	0.357615	0.540691	0.598076	0.538857	0.386952	0.19752	0.244647	0.248665	0.238953	0.211368	0.195839	0.301441	0.118658	0.140977	0.095169	0.29695	0.166051	0.296295	0.200816	0.310479	0.0518492	0.0544628	0.346769	0.371676	0.0531954	0.42421	0.195034
P02753	95	Retinol-binding protein 4;Plasma retinol-binding protein(1-182);Plasma retinol-binding protein(1-181);Plasma retinol-binding protein(1-179);Plasma retinol-binding protein(1-176)	RBP4	0.389146	0.433798	0.363742	0.392846	0.387919	0.322388	0.31319	0.391677	0.336733	0.227	0.276949	0.394178	0.24868	0.327253	0.4422	0.417712	0.416962	0.404208	0.22956	0.337088	0.3927	0.503284	0.368349	0.370157	0.160911	0.469657	0.425911	0.491255	0.508845	0.254955	0.431454
P02760	33	Protein AMBP;Alpha-1-microglobulin;Inter-alpha-trypsin inhibitor light chain;Trypstatin	AMBP	0.456872	0.46336	0.396108	0.461953	0.456901	0.468895	0.468521	0.441392	0.432427	0.39068	0.366111	0.374975	0.379012	0.37516	0.448556	0.474212	0.434106	0.400004	0.310641	0.360946	0.441955	0.424104	0.39779	0.384639	0.256413	0.42401	0.443249	0.441028	0.418081	0.387383	0.365981
P02765	33	Alpha-2-HS-glycoprotein;Alpha-2-HS-glycoprotein chain A;Alpha-2-HS-glycoprotein chain B	AHSG	0.460655	0.462659	0.395316	0.462466	0.457105	0.46747	0.466171	0.434658	0.438474	0.396033	0.368553	0.381904	0.39026	0.383247	0.468516	0.476056	0.442988	0.401733	0.311906	0.360994	0.441392	0.429734	0.415099	0.391905	0.300555	0.433671	0.438617	0.445288	0.419664	0.402124	0.374884
P02766	30	Transthyretin	TTR	0.456459	0.466055	0.394634	0.462625	0.45867	0.463641	0.461901	0.435106	0.440103	0.389969	0.367174	0.378283	0.385953	0.385153	0.470623	0.476795	0.445142	0.401249	0.315147	0.362036	0.438383	0.428623	0.410349	0.394045	0.294897	0.434918	0.443697	0.442839	0.417911	0.400124	0.372723
P02774-3;P02774;P02774-2	41	Vitamin D-binding protein	GC	0.46487	0.469321	0.398846	0.436885	0.464828	0.434152	0.452298	0.411039	0.433407	0.379264	0.37239	0.374496	0.368148	0.370846	0.448057	0.452226	0.380793	0.374847	0.279519	0.351921	0.416197	0.430412	0.399612	0.410054	0.22608	0.377534	0.453257	0.46573	0.371257	0.398895	0.357341
P02775	35	Platelet basic protein;Connective tissue-activating peptide III;TC-2;Connective tissue-activating peptide III(1-81);Beta-thromboglobulin;Neutrophil-activating peptide 2(74);Neutrophil-activating peptide 2(73);Neutrophil-activating peptide 2;TC-1;Neutrophil-activating peptide 2(1-66);Neutrophil-activating peptide 2(1-63)	PPBP	0.456624	0.444379	0.38987	0.461105	0.464165	0.429484	0.432167	0.424982	0.419127	0.384579	0.357717	0.37684	0.376817	0.375791	0.476531	0.461898	0.457036	0.41075	0.312451	0.366897	0.425536	0.438608	0.418333	0.390791	0.2647	0.417173	0.451847	0.445773	0.407203	0.402482	0.371107
P02786	276	Transferrin receptor protein 1;Transferrin receptor protein 1, serum form	TFRC	0.44198	0.350873	0.373177	0.259561	0.414795	0.227959	0.23766	0.351215	0.331831	0.19861	0.357615	0.507203	0.266328	0.329743	0.339753	0.151729	0.156335	0.263094	0.0967895	0.326288	0.301248	0.446162	0.295015	0.439472	0.0703159	0.132723	0.312602	0.48331	0.208827	0.326448	0.213025
P02787	69	Serotransferrin	TF	0.449619	0.46683	0.379245	0.444158	0.454254	0.452496	0.455727	0.446538	0.426745	0.342281	0.32443	0.372116	0.339949	0.34064	0.391088	0.452968	0.384253	0.373652	0.266947	0.340986	0.401826	0.426754	0.384401	0.377608	0.187704	0.395652	0.413067	0.442793	0.388126	0.367159	0.360482
P02788;P02788-2	81	Lactotransferrin;Lactoferricin-H;Kaliocin-1;Lactoferroxin-A;Lactoferroxin-B;Lactoferroxin-C	LTF	0.451363	0.462009	0.362682	0.407957	0.492045	0.537048	0.534013	0.532764	0.475247	0.313648	0.352677	0.370817	0.324257	0.322761	0.371861	0.371366	0.300785	0.318223	0.232425	0.35013	0.336653	0.423295	0.347888	0.396607	0.162448	0.286877	0.391529	0.454113	0.325186	0.380438	0.342058
P02790	56	Hemopexin	HPX	0.449155	0.473915	0.394742	0.451375	0.460138	0.441901	0.446861	0.435997	0.427657	0.376908	0.341568	0.361881	0.366383	0.34919	0.442377	0.480226	0.40882	0.382834	0.302271	0.3617	0.427531	0.423081	0.381154	0.386345	0.222507	0.401601	0.452215	0.446262	0.382315	0.390214	0.355672
P02792	183	Ferritin light chain	FTL	0.457799	0.472451	0.346269	0.276463	0.456942	0.630651	0.555532	0.577577	0.489335	0.282607	0.36863	0.417793	0.283211	0.245018	0.187758	0.255623	0.145475	0.225627	0.1657	0.378792	0.263155	0.378291	0.282775	0.368031	0.0338	0.085835	0.297342	0.415113	0.0906505	0.430146	0.27992
P02794	240	Ferritin heavy chain;Ferritin heavy chain, N-terminally processed	FTH1	0.475644	0.354257	0.385046	0.196811	0.45009	0.536749	0.485547	0.47932	0.405105	0.297862	0.418244	0.470689	0.32782	0.273458	0.20777	0.248062	0.127068	0.202317	0.138415	0.381661	0.267014	0.358365	0.316473	0.398547	0.0589848	0.084714	0.262911	0.40453	0.0969616	0.377128	0.26267
P02795	84	Metallothionein-2	MT2A	0.414611	0.480509	0.417658	0.250424	0.383009	0.37076	0.408814	0.368482	0.367122	0.442438	0.392472	0.365627	0.441042	0.400151	0.352228	0.455761	0.393757	0.367983	0.390689	0.427651	0.403844	0.348401	0.375693	0.379653	0.230636	0.388624	0.407357	0.356931	0.23903	0.53309	0.31658
P03886	96	NADH-ubiquinone oxidoreductase chain 1	MT-ND1	0.471801	0.424172	0.420368	0.285519	0.466992	0.589653	0.614073	0.482627	0.471393	0.396175	0.440622	0.406548	0.418854	0.427178	0.41367	0.328835	0.3374	0.332594	0.406421	0.452105	0.397294	0.376722	0.378577	0.426304	0.166369	0.289953	0.463926	0.363395	0.19779	0.463583	0.35887
P03891	105	NADH-ubiquinone oxidoreductase chain 2	MT-ND2	0.505143	0.434377	0.457829	0.327401	0.470639	0.441348	0.478772	0.463563	0.410115	0.398066	0.447856	0.416331	0.378271	0.36611	0.310407	0.328452	0.300662	0.335708	0.367337	0.461748	0.366276	0.384734	0.36613	0.446026	0.146041	0.133803	0.438765	0.407186	0.123623	0.414789	0.322749
P03897	77	NADH-ubiquinone oxidoreductase chain 3	MT-ND3	0.496585	0.495482	0.395392	0.262644	0.494569	0.777556	0.715219	0.637495	0.582494	0.384264	0.492059	0.430047	0.367346	0.343522	0.290034	0.330797	0.199536	0.276267	0.286088	0.40903	0.30045	0.411566	0.367468	0.46466	0.0599504	0.128392	0.447288	0.457866	0.201108	0.470347	0.390883
P03905	122	NADH-ubiquinone oxidoreductase chain 4	MT-ND4	0.510864	0.441441	0.408136	0.235131	0.421381	0.56395	0.561348	0.520488	0.44719	0.341202	0.426178	0.397783	0.351643	0.353916	0.280815	0.315629	0.252078	0.276855	0.328939	0.452831	0.325633	0.358822	0.347317	0.410445	0.0585431	0.139985	0.421001	0.37668	0.123744	0.458909	0.345298
P03915	118	NADH-ubiquinone oxidoreductase chain 5	MT-ND5	0.461539	0.422986	0.408768	0.262548	0.445189	0.61695	0.60548	0.545455	0.462477	0.317361	0.428245	0.425638	0.347561	0.344144	0.241564	0.280881	0.217789	0.255607	0.269672	0.41765	0.298071	0.337904	0.352296	0.389897	0.0641806	0.137485	0.383436	0.417541	0.111555	0.425901	0.295267
P03928	144	ATP synthase protein 8	MT-ATP8	0.516363	0.397467	0.422316	0.414791	0.52918	0.295261	0.260828	0.513406	0.703827	0.261444	0.424756	0.47505	0.293461	0.305499	0.237052	0.235761	0.189666	0.288863	0.169386	0.353782	0.267584	0.450241	0.351485	0.390853	0.036476	0.100382	0.371916	0.532562	0.179444	0.367013	0.348899
P03952	39	Plasma kallikrein;Plasma kallikrein heavy chain;Plasma kallikrein light chain	KLKB1	0.467512	0.455446	0.398733	0.452892	0.449888	0.466739	0.452629	0.436481	0.42568	0.387021	0.359234	0.371908	0.383735	0.375879	0.442116	0.467511	0.42583	0.391015	0.304849	0.361665	0.428891	0.422575	0.424758	0.385931	0.275645	0.414998	0.438112	0.449007	0.395093	0.395138	0.3713
P03956	40	Interstitial collagenase;22 kDa interstitial collagenase;27 kDa interstitial collagenase	MMP1	0.415939	0.378748	0.437549	0.50005	0.436736	0.370356	0.332144	0.425681	0.416003	0.325098	0.408645	0.480707	0.346789	0.413668	0.48102	0.417899	0.476859	0.496004	0.384816	0.413863	0.447046	0.510052	0.445677	0.461054	0.495818	0.448936	0.429877	0.483457	0.433852	0.30256	0.415938
P04003	35	C4b-binding protein alpha chain	C4BPA	0.464421	0.451403	0.393998	0.449429	0.452331	0.472379	0.4668	0.432353	0.442675	0.389513	0.368301	0.383324	0.392536	0.384044	0.450732	0.465452	0.438894	0.400943	0.308932	0.36322	0.438371	0.430613	0.41998	0.387148	0.270215	0.424039	0.440835	0.446787	0.421133	0.401139	0.377363
P04004	65	Vitronectin;Vitronectin V65 subunit;Vitronectin V10 subunit;Somatomedin-B	VTN	0.487156	0.465722	0.352122	0.411018	0.463951	0.567325	0.566582	0.54098	0.484357	0.336177	0.373405	0.394637	0.33681	0.318693	0.349978	0.370806	0.271944	0.301278	0.227263	0.336621	0.347648	0.414846	0.366787	0.366856	0.144523	0.289673	0.396244	0.415881	0.325628	0.411657	0.364416
P04040	262	Catalase	CAT	0.501916	0.390968	0.33999	0.350042	0.454589	0.306042	0.28668	0.459415	0.415982	0.197195	0.300092	0.357999	0.279397	0.212987	0.165659	0.242853	0.232276	0.251719	0.112516	0.33621	0.278377	0.424311	0.287334	0.27584	0.0363908	0.113903	0.295231	0.422918	0.0997585	0.341625	0.274199
P04049-2;P04049	114	RAF proto-oncogene serine/threonine-protein kinase	RAF1	0.379289	0.3123	0.442828	0.257372	0.242741	0.0420414	0.0615813	0.155934	0.13393	0.266611	0.282142	0.401316	0.375815	0.339822	0.227053	0.336656	0.440985	0.437697	0.352886	0.395048	0.391591	0.398466	0.424411	0.306072	0.138197	0.332854	0.361667	0.39167	0.387732	0.354968	0.313284
P04062-4;P04062-2;P04062;P04062-5	160	Glucosylceramidase	GBA	0.395553	0.329039	0.439728	0.27893	0.313939	0.212852	0.274536	0.327256	0.323485	0.300227	0.263255	0.337325	0.326474	0.293388	0.157227	0.359221	0.276809	0.321046	0.255172	0.361187	0.345426	0.277385	0.386578	0.25637	0.0553136	0.395142	0.27669	0.383909	0.180815	0.379081	0.255193
P04066	130	Tissue alpha-L-fucosidase	FUCA1	0.431961	0.439312	0.340501	0.182215	0.394486	0.639559	0.634987	0.615935	0.476949	0.288038	0.403398	0.404379	0.302962	0.306351	0.310291	0.229521	0.152739	0.218515	0.210357	0.394672	0.254949	0.360212	0.293341	0.420219	0.0461233	0.0894429	0.353542	0.412254	0.117139	0.430909	0.291524
P04075;P04075-2	294	Fructose-bisphosphate aldolase A	ALDOA	0.418983	0.325314	0.528883	0.185831	0.284183	0.0628781	0.111557	0.227058	0.200509	0.405047	0.31678	0.367444	0.502318	0.351785	0.136853	0.232004	0.227235	0.24435	0.208999	0.383132	0.382522	0.284576	0.479768	0.322718	0.0664397	0.140064	0.291466	0.345487	0.0963964	0.482228	0.158751
P04080	267	Cystatin-B	CSTB	0.436819	0.474166	0.472723	0.107568	0.277879	0.212048	0.22811	0.268387	0.29128	0.330408	0.37242	0.372703	0.429004	0.3306	0.141017	0.365737	0.229197	0.239956	0.212596	0.410363	0.267903	0.294506	0.344119	0.371077	0.0398413	0.120814	0.293385	0.387612	0.0636181	0.547845	0.156639
P04083	244	Annexin A1	ANXA1	0.301202	0.40252	0.346701	0.121893	0.205855	0.0654475	0.104255	0.162347	0.148994	0.261381	0.190403	0.280063	0.313565	0.245827	0.129449	0.345093	0.226118	0.262978	0.233331	0.350944	0.292643	0.231563	0.284317	0.199092	0.0433735	0.432621	0.276152	0.254871	0.162186	0.410649	0.181714
P04114	230	Apolipoprotein B-100;Apolipoprotein B-48	APOB	0.341532	0.483149	0.256474	0.190971	0.373836	0.468747	0.497699	0.549321	0.362006	0.140492	0.216887	0.295477	0.167601	0.203702	0.209465	0.256891	0.140842	0.190605	0.0763974	0.292705	0.195577	0.398287	0.190711	0.319116	0.0564104	0.0952015	0.339619	0.451764	0.160531	0.269487	0.264867
P04150;P04150-10;P04150-2;P04150-8;P04150-3;P04150-9;P04150-6;P04150-5;P04150-7	132	Glucocorticoid receptor	NR3C1	0.442154	0.415205	0.441188	0.264042	0.404008	0.239544	0.237805	0.364466	0.307348	0.302558	0.384851	0.459179	0.355557	0.327219	0.219853	0.261984	0.237997	0.321735	0.235091	0.396498	0.328626	0.449935	0.352487	0.389293	0.0432441	0.148777	0.374855	0.389629	0.193754	0.385764	0.327202
P04156-2;P04156	60	Major prion protein	PRNP	0.474225	0.473421	0.437059	0.326591	0.440701	0.461839	0.475914	0.424869	0.441371	0.429595	0.397525	0.370352	0.44485	0.423426	0.385012	0.475768	0.420242	0.387451	0.415605	0.42765	0.400646	0.39196	0.407201	0.419207	0.280215	0.386309	0.426138	0.386728	0.278608	0.513823	0.357857
P04179;P04179-4;P04179-2	218	Superoxide dismutase [Mn], mitochondrial	SOD2	0.513011	0.483263	0.362555	0.300511	0.480248	0.264718	0.249679	0.387548	0.424474	0.194899	0.328956	0.450072	0.24557	0.234166	0.158187	0.308496	0.178978	0.235696	0.0984305	0.306257	0.260337	0.421816	0.33257	0.314146	0.0288213	0.110239	0.369694	0.458748	0.163736	0.35886	0.284055
P04181	201	Ornithine aminotransferase, mitochondrial;Ornithine aminotransferase, hepatic form;Ornithine aminotransferase, renal form	OAT	0.358768	0.423339	0.407573	0.330777	0.424566	0.396675	0.391949	0.4198	0.382031	0.219827	0.318023	0.371328	0.291559	0.317353	0.243185	0.333882	0.296901	0.342419	0.241491	0.391115	0.33995	0.425898	0.31859	0.385065	0.078947	0.321272	0.383749	0.395631	0.232671	0.322489	0.337449
P04183	188	Thymidine kinase, cytosolic	TK1	0.275104	0.330328	0.38736	0.142755	0.150419	0.0204918	0.0395143	0.151318	0.0782545	0.189642	0.179138	0.292934	0.328421	0.287157	0.231012	0.287632	0.373879	0.407044	0.321169	0.403207	0.404653	0.350263	0.302269	0.257673	0.0739328	0.53246	0.320981	0.261654	0.380501	0.318611	0.24456
P04196	36	Histidine-rich glycoprotein	HRG	0.45725	0.457419	0.3959	0.442906	0.450633	0.462543	0.463596	0.428378	0.436222	0.385999	0.368199	0.380382	0.384492	0.379779	0.424111	0.473577	0.441327	0.399936	0.309251	0.360674	0.439279	0.430556	0.416802	0.383041	0.264382	0.427306	0.438454	0.443801	0.404713	0.399608	0.377316
P04208	31	Ig lambda chain V-I region WAH		0.463719	0.459076	0.389764	0.464837	0.45383	0.471379	0.46443	0.440465	0.445292	0.394902	0.369404	0.380354	0.379856	0.378963	0.462508	0.464887	0.434853	0.391584	0.302735	0.354861	0.418826	0.419291	0.420105	0.384621	0.279716	0.413021	0.439103	0.450513	0.398909	0.40141	0.36148
P04217;P04217-2	43	Alpha-1B-glycoprotein	A1BG	0.455074	0.453981	0.386347	0.462346	0.456917	0.471203	0.465056	0.435023	0.443544	0.389701	0.359812	0.379029	0.378282	0.361276	0.454353	0.462181	0.405562	0.384618	0.284628	0.352271	0.436893	0.43596	0.399768	0.381038	0.287969	0.433592	0.421276	0.435757	0.417811	0.390702	0.39318
P04233-2	80	HLA class II histocompatibility antigen gamma chain	CD74	0.347565	0.358257	0.395679	0.294279	0.241451	0.0422662	0.0753422	0.189558	0.138881	0.306622	0.232017	0.365421	0.34982	0.313825	0.189746	0.406463	0.365873	0.41039	0.346233	0.355568	0.397736	0.351693	0.399567	0.239429	0.0746731	0.482662	0.293596	0.337206	0.464368	0.356555	0.324855
P04259	32	Keratin, type II cytoskeletal 6B	KRT6B	0.441052	0.45116	0.416862	0.416999	0.456115	0.502189	0.482447	0.467024	0.476537	0.428797	0.442912	0.416314	0.403903	0.405887	0.387254	0.449596	0.389569	0.415545	0.391288	0.425444	0.405001	0.428177	0.418272	0.442469	0.309101	0.371523	0.441325	0.446097	0.40223	0.411606	0.416598
P04264	293	Keratin, type II cytoskeletal 1	KRT1	0.322788	0.481989	0.265938	0.184305	0.361869	0.390673	0.417665	0.518954	0.322322	0.107511	0.206231	0.343699	0.151329	0.188	0.231549	0.223327	0.117076	0.18444	0.0567329	0.265272	0.183899	0.447683	0.183028	0.319533	0.0671063	0.123537	0.290928	0.457471	0.204606	0.227873	0.309083
P04275	77	von Willebrand factor;von Willebrand antigen 2	VWF	0.446004	0.425229	0.407667	0.469086	0.473248	0.435229	0.355131	0.409784	0.407146	0.312704	0.34989	0.371846	0.336597	0.340718	0.47976	0.446597	0.447355	0.416956	0.290335	0.355156	0.447057	0.414868	0.403624	0.390225	0.290119	0.375288	0.429624	0.408023	0.257607	0.286899	0.290221
P04350	247	Tubulin beta-4A chain	TUBB4A	0.377886	0.42387	0.396257	0.116603	0.312851	0.217559	0.234325	0.29954	0.249928	0.334774	0.358551	0.386594	0.428193	0.333233	0.234578	0.253769	0.239968	0.277436	0.209789	0.421591	0.316875	0.361132	0.322332	0.400108	0.0748071	0.209623	0.357562	0.31446	0.103482	0.519514	0.252381
P04406	294	Glyceraldehyde-3-phosphate dehydrogenase	GAPDH	0.39799	0.329353	0.563098	0.155259	0.222868	0.0410868	0.0901571	0.193021	0.139012	0.399417	0.296434	0.384991	0.487078	0.337925	0.13275	0.311021	0.296339	0.325255	0.307425	0.401806	0.423242	0.278821	0.490741	0.289286	0.206201	0.145376	0.255417	0.284293	0.129815	0.477062	0.195563
P04406-2	39	Glyceraldehyde-3-phosphate dehydrogenase	GAPDH	0.454548	0.35926	0.471507	0.418102	0.465907	0.448363	0.392303	0.425128	0.437476	0.440396	0.502023	0.45557	0.459365	0.463146	0.478906	0.412495	0.443148	0.449962	0.443082	0.422603	0.455471	0.399572	0.473428	0.476856	0.520761	0.413239	0.431404	0.423315	0.33401	0.384537	0.426779
P04424;P04424-2;P04424-3	182	Argininosuccinate lyase	ASL	0.502739	0.3288	0.432553	0.308128	0.358995	0.1377	0.142346	0.329636	0.268579	0.25762	0.314459	0.381803	0.313476	0.275921	0.136246	0.332179	0.239282	0.277772	0.196185	0.337848	0.250852	0.369998	0.386027	0.287489	0.029664	0.156258	0.327407	0.433246	0.12829	0.36916	0.301827
P04433	35	Ig kappa chain V-III region VG		0.465414	0.472475	0.385468	0.44955	0.4644	0.499273	0.498175	0.460476	0.457102	0.383921	0.376935	0.382989	0.375001	0.371332	0.449448	0.453358	0.408317	0.377955	0.295386	0.364424	0.413242	0.429074	0.405794	0.394859	0.249072	0.394792	0.433994	0.446078	0.398869	0.405088	0.383423
P04439	43	HLA class I histocompatibility antigen, A-3 alpha chain	HLA-A	0.447591	0.451775	0.424144	0.410389	0.439116	0.545372	0.539767	0.500073	0.476249	0.42612	0.440959	0.424361	0.423972	0.403479	0.399339	0.434488	0.389653	0.4117	0.383394	0.42752	0.389381	0.441805	0.395971	0.454866	0.279701	0.367372	0.418809	0.445635	0.368325	0.440476	0.430318
P04440	66	HLA class II histocompatibility antigen, DP beta 1 chain	HLA-DPB1	0.42976	0.422399	0.412521	0.376504	0.452762	0.16776	0.208128	0.300821	0.317458	0.37001	0.361974	0.435574	0.412582	0.362988	0.326498	0.323306	0.292392	0.345339	0.299025	0.395527	0.391496	0.40594	0.406574	0.360038	0.146735	0.287252	0.350379	0.435636	0.341289	0.422729	0.367343
P04626-5;P04626-4;P04626;P04626-3;P04626-2;P04626-6	46	Receptor tyrosine-protein kinase erbB-2	ERBB2	0.449229	0.410184	0.434717	0.437508	0.436061	0.449685	0.451231	0.435133	0.484461	0.419489	0.422519	0.411715	0.427177	0.433816	0.369985	0.417973	0.432901	0.414352	0.419916	0.435861	0.408288	0.404633	0.443245	0.405969	0.197464	0.404766	0.412442	0.436693	0.382491	0.431766	0.398066
P04632	247	Calpain small subunit 1	CAPNS1	0.515024	0.527145	0.494621	0.173334	0.279044	0.0704464	0.131254	0.221494	0.17824	0.343374	0.260495	0.319132	0.395113	0.26499	0.138168	0.504912	0.24724	0.259945	0.203591	0.368959	0.3171	0.326562	0.375666	0.291296	0.0379439	0.0947509	0.361826	0.419103	0.0633315	0.465286	0.186452
P04745;P19961;P19961-2	33	Alpha-amylase 1;Alpha-amylase 2B	AMY1A;AMY2B	0.450277	0.43838	0.43561	0.429829	0.446529	0.460153	0.459044	0.432121	0.445186	0.436821	0.448967	0.438863	0.43151	0.434707	0.340943	0.463369	0.408801	0.411289	0.400544	0.420838	0.412441	0.4213	0.444065	0.431759	0.279717	0.414427	0.43053	0.457059	0.422883	0.43199	0.421244
P04792	292	Heat shock protein beta-1	HSPB1	0.294905	0.296008	0.427609	0.103004	0.21873	0.127413	0.162823	0.234236	0.165509	0.311728	0.221084	0.309033	0.417016	0.30406	0.197346	0.294405	0.214067	0.265143	0.158627	0.318067	0.350562	0.272118	0.344875	0.283446	0.0786864	0.378189	0.184813	0.286899	0.146353	0.409575	0.159627
P04818;P04818-2;P04818-3	201	Thymidylate synthase	TYMS	0.231333	0.279523	0.406494	0.135242	0.152234	0.0204284	0.0331232	0.137714	0.0712024	0.170349	0.193324	0.36527	0.307764	0.323797	0.314759	0.258613	0.351333	0.400259	0.197298	0.33793	0.394519	0.351992	0.330819	0.31933	0.0996153	0.577223	0.282412	0.332879	0.461962	0.254293	0.196845
P04839	107	Cytochrome b-245 heavy chain	CYBB	0.406708	0.414974	0.416377	0.285832	0.253928	0.0831998	0.131282	0.268157	0.21077	0.312702	0.249066	0.326963	0.324205	0.276723	0.236223	0.467068	0.342367	0.377636	0.312828	0.363035	0.37448	0.363104	0.401277	0.28415	0.106822	0.416987	0.340423	0.377756	0.332805	0.325713	0.292282
P04843	281	Dolichyl-diphosphooligosaccharide--protein glycosyltransferase subunit 1	RPN1	0.561099	0.28816	0.531899	0.302493	0.385795	0.107398	0.124401	0.27436	0.306714	0.387024	0.432281	0.472771	0.399642	0.337641	0.130385	0.245322	0.269779	0.324241	0.218562	0.405653	0.336219	0.346129	0.48301	0.33452	0.0792413	0.0826255	0.364375	0.381448	0.0714313	0.370273	0.189391
P04844;P04844-2	266	Dolichyl-diphosphooligosaccharide--protein glycosyltransferase subunit 2	RPN2	0.622688	0.333234	0.505878	0.308061	0.478383	0.193335	0.184877	0.39414	0.48613	0.356987	0.490016	0.467336	0.377177	0.316382	0.128969	0.240697	0.20743	0.261248	0.169576	0.405661	0.3217	0.316642	0.44734	0.347233	0.0578504	0.0769303	0.323702	0.403513	0.057479	0.364834	0.196757
P04899;P04899-6;P04899-5;P04899-2	282	Guanine nucleotide-binding protein G(i) subunit alpha-2	GNAI2	0.514533	0.493163	0.484116	0.152978	0.285905	0.0799288	0.134248	0.246154	0.200524	0.302916	0.286504	0.315619	0.364551	0.273838	0.114997	0.504249	0.223008	0.254815	0.173695	0.362059	0.276698	0.337069	0.355763	0.309555	0.0309191	0.077604	0.352743	0.405618	0.053265	0.427167	0.173635
P04920;P04920-2;P04920-3	79	Anion exchange protein 2	SLC4A2	0.453928	0.394134	0.418322	0.361767	0.40665	0.458497	0.462219	0.437234	0.428907	0.360599	0.360183	0.375226	0.371346	0.406491	0.323903	0.418326	0.412252	0.388688	0.35609	0.413469	0.356849	0.421646	0.402229	0.388624	0.108861	0.37691	0.415981	0.434916	0.343089	0.421296	0.349461
P04921-2;P04921-3;P04921	35	Glycophorin-C	GYPC	0.457238	0.444255	0.419725	0.415459	0.423715	0.370672	0.389603	0.382523	0.398938	0.398758	0.390383	0.411559	0.414185	0.389082	0.391877	0.449939	0.428625	0.401069	0.319055	0.371333	0.427079	0.4203	0.422427	0.377882	0.266304	0.428931	0.428579	0.450589	0.416777	0.430943	0.377327
P05023-4;P05023;P05023-3;P05023-2	265	Sodium/potassium-transporting ATPase subunit alpha-1	ATP1A1	0.323088	0.261969	0.436972	0.152448	0.200428	0.0225297	0.0516256	0.150099	0.0876361	0.303641	0.203003	0.304342	0.375481	0.285936	0.126843	0.30913	0.285037	0.283877	0.232625	0.329559	0.40347	0.258309	0.367577	0.202563	0.034829	0.344596	0.221656	0.251993	0.179019	0.389165	0.166425
P05026-2;P05026	179	Sodium/potassium-transporting ATPase subunit beta-1	ATP1B1	0.333659	0.34706	0.403411	0.139578	0.202296	0.0380722	0.0735416	0.169439	0.11321	0.279875	0.19816	0.288734	0.336326	0.272896	0.110006	0.321881	0.285277	0.290846	0.224523	0.332465	0.306137	0.259498	0.315679	0.184133	0.029212	0.450463	0.245132	0.264334	0.210517	0.489526	0.193793
P05067;P05067-11;P05067-8;P05067-9;P05067-6;P05067-7;P05067-4;P05067-5;P05067-3;P05067-10	146	Amyloid beta A4 protein;N-APP;Soluble APP-alpha;Soluble APP-beta;C99;Beta-amyloid protein 42;Beta-amyloid protein 40;C83;P3(42);P3(40);C80;Gamma-secretase C-terminal fragment 59;Gamma-secretase C-terminal fragment 57;Gamma-secretase C-terminal fragment 50;C31	APP	0.459956	0.438243	0.41032	0.296011	0.452066	0.476453	0.474615	0.451506	0.415631	0.298153	0.309116	0.333359	0.310466	0.339236	0.320986	0.447844	0.394123	0.360929	0.263154	0.403416	0.392919	0.363625	0.341795	0.3393	0.0560733	0.312108	0.43677	0.395543	0.19949	0.330265	0.268857
P05089;P05089-2	104	Arginase-1	ARG1	0.424372	0.466166	0.348148	0.264241	0.422033	0.563937	0.552657	0.587994	0.47611	0.29006	0.383724	0.392478	0.329579	0.327771	0.293713	0.291059	0.181739	0.260168	0.215728	0.397826	0.248021	0.421774	0.283848	0.417834	0.0725639	0.131116	0.389428	0.425149	0.20943	0.392727	0.360293
P05090	50	Apolipoprotein D	APOD	0.451567	0.467719	0.366076	0.448776	0.449841	0.500785	0.486152	0.451767	0.445349	0.363489	0.350429	0.372937	0.353071	0.34861	0.413484	0.451565	0.406928	0.372302	0.281707	0.341001	0.395291	0.418804	0.394133	0.363203	0.188631	0.369269	0.426427	0.450437	0.373945	0.393582	0.3627
P05091	188	Aldehyde dehydrogenase, mitochondrial	ALDH2	0.360531	0.351371	0.367429	0.308384	0.282713	0.144221	0.145528	0.331652	0.274831	0.184809	0.242436	0.372069	0.24421	0.222561	0.200205	0.290684	0.249538	0.335638	0.141089	0.301992	0.277795	0.417828	0.367219	0.273953	0.0496066	0.283524	0.333557	0.40739	0.237881	0.267971	0.258838
P05106;P05106-2;P05106-3	66	Integrin beta-3	ITGB3	0.480461	0.468875	0.393453	0.312791	0.428561	0.485733	0.496326	0.433785	0.435672	0.431017	0.362446	0.331799	0.416865	0.38066	0.460986	0.487618	0.428885	0.341204	0.339676	0.377009	0.417835	0.351863	0.403985	0.372874	0.249573	0.369986	0.454326	0.374408	0.225667	0.429332	0.291067
P05107	135	Integrin beta-2	ITGB2	0.343835	0.38342	0.366843	0.262089	0.205362	0.0256667	0.0560739	0.16142	0.106731	0.222632	0.161456	0.300177	0.292513	0.246825	0.159946	0.426048	0.349534	0.363498	0.226661	0.292784	0.382141	0.34589	0.345003	0.192798	0.0352839	0.525556	0.285512	0.336303	0.370959	0.307119	0.269394
P05109	191	Protein S100-A8;Protein S100-A8, N-terminally processed	S100A8	0.372276	0.539378	0.282957	0.192798	0.39209	0.516022	0.560883	0.551819	0.402189	0.17157	0.239296	0.297074	0.195237	0.215607	0.205387	0.273878	0.129713	0.186765	0.091073	0.299476	0.182546	0.398532	0.20736	0.32497	0.0553461	0.102501	0.342788	0.446846	0.151776	0.323308	0.274241
P05114	188	Non-histone chromosomal protein HMG-14	HMGN1	0.376859	0.348858	0.469531	0.260252	0.233966	0.0691082	0.105219	0.239363	0.189602	0.34387	0.265955	0.395006	0.421779	0.289486	0.254952	0.310162	0.376343	0.442572	0.338933	0.453593	0.4612	0.490604	0.352717	0.297632	0.173496	0.247776	0.381429	0.363455	0.349525	0.310147	0.429153
P05120	89	Plasminogen activator inhibitor 2	SERPINB2	0.418981	0.502254	0.431152	0.224734	0.372372	0.415014	0.452986	0.422828	0.405527	0.44152	0.419123	0.366952	0.468402	0.41651	0.382351	0.436511	0.348419	0.338094	0.365065	0.42308	0.360024	0.331136	0.389759	0.432783	0.23178	0.325704	0.430533	0.361179	0.167575	0.551526	0.299415
P05121;P05121-2	83	Plasminogen activator inhibitor 1	SERPINE1	0.438828	0.460895	0.441351	0.280418	0.413487	0.452821	0.476493	0.442786	0.445909	0.443122	0.388438	0.337633	0.443266	0.379345	0.386478	0.435141	0.411757	0.342845	0.304964	0.383557	0.376741	0.349694	0.427917	0.40559	0.232833	0.361702	0.456892	0.376241	0.202378	0.518272	0.297896
P05141	278	ADP/ATP translocase 2;ADP/ATP translocase 2, N-terminally processed	SLC25A5	0.49648	0.360122	0.478206	0.338872	0.424125	0.177261	0.194333	0.372066	0.387244	0.454913	0.455901	0.468085	0.522258	0.313305	0.221916	0.173158	0.249824	0.269827	0.251124	0.466458	0.377357	0.362571	0.42617	0.344657	0.149456	0.0926068	0.363122	0.300466	0.0897615	0.487991	0.31044
P05154	31	Plasma serine protease inhibitor	SERPINA5	0.45757	0.446107	0.402179	0.456729	0.454344	0.459185	0.452679	0.431983	0.432615	0.403421	0.387099	0.398697	0.39546	0.396652	0.452876	0.466791	0.445301	0.406281	0.333044	0.373907	0.446987	0.422501	0.419172	0.407199	0.327075	0.444214	0.436211	0.457018	0.4356	0.411891	0.3773
P05155-2;P05155;P05155-3	115	Plasma protease C1 inhibitor	SERPING1	0.466428	0.486866	0.359627	0.345481	0.323373	0.189713	0.225312	0.347106	0.304668	0.276375	0.318044	0.432939	0.325628	0.301299	0.266761	0.336215	0.27551	0.303581	0.173409	0.310506	0.315986	0.408761	0.405069	0.30011	0.0901072	0.232814	0.358131	0.473892	0.296822	0.398057	0.326766
P05156	34	Complement factor I;Complement factor I heavy chain;Complement factor I light chain	CFI	0.463064	0.455648	0.397876	0.465316	0.455184	0.464358	0.462301	0.431596	0.437417	0.392682	0.367816	0.382354	0.382276	0.3812	0.462658	0.471421	0.451059	0.405709	0.316034	0.36566	0.443217	0.434379	0.412184	0.385394	0.283932	0.432254	0.440247	0.44612	0.425186	0.395786	0.374263
P05160	40	Coagulation factor XIII B chain	F13B	0.458934	0.440937	0.392436	0.446677	0.473766	0.48106	0.486058	0.456272	0.440623	0.391694	0.381005	0.387886	0.384652	0.378691	0.450567	0.422519	0.407016	0.379663	0.299582	0.362676	0.433426	0.42948	0.403669	0.394699	0.256678	0.39474	0.434175	0.432215	0.404029	0.41359	0.37787
P05161	247	Ubiquitin-like protein ISG15	ISG15	0.328346	0.309571	0.409553	0.159097	0.17865	0.0464292	0.0840738	0.206353	0.106284	0.332067	0.224919	0.353578	0.431037	0.273535	0.135688	0.307425	0.248221	0.286176	0.272164	0.367769	0.338911	0.244255	0.338531	0.210903	0.0511319	0.494881	0.184935	0.228006	0.228849	0.467142	0.235151
P05164;P05164-3;P05164-2	43	Myeloperoxidase;Myeloperoxidase;89 kDa myeloperoxidase;84 kDa myeloperoxidase;Myeloperoxidase light chain;Myeloperoxidase heavy chain	MPO	0.469317	0.456762	0.405498	0.446301	0.441732	0.475307	0.469198	0.452822	0.451721	0.394678	0.370472	0.381718	0.390099	0.386093	0.457288	0.487455	0.415385	0.399125	0.328049	0.374002	0.431986	0.432725	0.422581	0.393451	0.282113	0.41922	0.430741	0.451193	0.402001	0.391688	0.381354
P05165;P05165-2;P05165-3	167	Propionyl-CoA carboxylase alpha chain, mitochondrial	PCCA	0.374789	0.328081	0.440742	0.339779	0.305586	0.0558332	0.0636592	0.189103	0.157265	0.205546	0.208211	0.351353	0.283419	0.255053	0.11412	0.362107	0.311662	0.366557	0.246925	0.369394	0.376666	0.363231	0.380763	0.221741	0.0319958	0.264735	0.297701	0.382153	0.212331	0.26795	0.282911
P05166;P05166-2	144	Propionyl-CoA carboxylase beta chain, mitochondrial	PCCB	0.417869	0.334344	0.455355	0.3752	0.312209	0.0424044	0.0591384	0.192852	0.17752	0.26076	0.258792	0.401489	0.335058	0.292726	0.15328	0.345013	0.345345	0.395858	0.301768	0.408336	0.402318	0.39526	0.381426	0.266578	0.0708052	0.203989	0.348171	0.389507	0.240349	0.301814	0.317844
P05198	290	Eukaryotic translation initiation factor 2 subunit 1	EIF2S1	0.399741	0.342671	0.563144	0.261565	0.324185	0.0457551	0.0608445	0.165046	0.170732	0.369225	0.518419	0.58309	0.501789	0.481359	0.370123	0.198117	0.317961	0.384641	0.304201	0.527263	0.41606	0.450278	0.42349	0.617406	0.182584	0.101548	0.416452	0.448228	0.15816	0.339548	0.223835
P05204	181	Non-histone chromosomal protein HMG-17	HMGN2	0.311141	0.346317	0.423198	0.260739	0.201906	0.0593746	0.0843269	0.22321	0.150069	0.240479	0.193254	0.318458	0.317884	0.241107	0.185594	0.380263	0.422877	0.430852	0.292887	0.36134	0.420606	0.439809	0.3229	0.24287	0.159736	0.393339	0.294194	0.333444	0.438371	0.257446	0.420326
P05362	145	Intercellular adhesion molecule 1	ICAM1	0.45298	0.490792	0.373749	0.241803	0.367827	0.267934	0.281538	0.358272	0.351034	0.279095	0.393152	0.462979	0.310929	0.326293	0.258843	0.329857	0.208265	0.307092	0.196607	0.347858	0.297242	0.427561	0.362353	0.394965	0.102239	0.169133	0.346654	0.501714	0.184439	0.375019	0.287523
P05386	230	60S acidic ribosomal protein P1	RPLP1	0.327483	0.276359	0.568038	0.267574	0.255416	0.0152384	0.0280935	0.14516	0.113022	0.283222	0.31982	0.505585	0.499643	0.4054	0.268115	0.218636	0.435443	0.507342	0.391102	0.490875	0.494016	0.48042	0.417947	0.439185	0.743652	0.155011	0.379722	0.392785	0.2069	0.284368	0.326543
P05387	236	60S acidic ribosomal protein P2	RPLP2	0.364498	0.25384	0.613358	0.236078	0.273496	0.022435	0.0334497	0.136271	0.114268	0.305773	0.365229	0.431657	0.544958	0.437607	0.292797	0.230386	0.541808	0.540761	0.521486	0.539389	0.536922	0.374678	0.46354	0.453347	0.891079	0.122489	0.435218	0.337074	0.145839	0.264023	0.279956
P05388;Q8NHW5	277	60S acidic ribosomal protein P0;60S acidic ribosomal protein P0-like	RPLP0;RPLP0P6	0.381892	0.289792	0.618603	0.234508	0.266891	0.0261131	0.0477429	0.149203	0.138556	0.336716	0.394384	0.508252	0.534801	0.441324	0.246647	0.204661	0.385431	0.439456	0.405599	0.550723	0.496154	0.382045	0.449783	0.516081	0.908859	0.107004	0.368327	0.385386	0.113318	0.301811	0.254831
P05412	32	Transcription factor AP-1	JUN	0.45247	0.437946	0.436943	0.437612	0.466579	0.4645	0.44258	0.437932	0.468456	0.435393	0.444895	0.42337	0.453631	0.446192	0.456981	0.442918	0.463033	0.443376	0.456504	0.458619	0.464647	0.427272	0.431396	0.440726	0.430107	0.423474	0.462525	0.400055	0.366752	0.428658	0.446167
P05413	73	Fatty acid-binding protein, heart	FABP3	0.349532	0.346893	0.378176	0.251603	0.245269	0.067526	0.10215	0.200708	0.158298	0.305509	0.232162	0.368485	0.351983	0.295007	0.221545	0.333365	0.357902	0.401143	0.306935	0.351713	0.405481	0.366434	0.371781	0.249832	0.0647178	0.522998	0.303968	0.314179	0.432233	0.376429	0.323528
P05423	90	DNA-directed RNA polymerase III subunit RPC4	POLR3D	0.420297	0.375039	0.431814	0.370952	0.449759	0.314461	0.298039	0.436422	0.413245	0.337817	0.393925	0.419695	0.405678	0.374359	0.415809	0.29552	0.404054	0.407561	0.344103	0.4454	0.417408	0.405748	0.360287	0.42852	0.158244	0.250789	0.456923	0.386581	0.310943	0.418272	0.29957
P05455	288	Lupus La protein	SSB	0.293159	0.25456	0.576963	0.275246	0.318594	0.0241025	0.0337385	0.142371	0.126637	0.253732	0.318908	0.433202	0.48772	0.397084	0.2694	0.208618	0.420757	0.523604	0.451307	0.549227	0.586255	0.393443	0.360751	0.390039	0.207092	0.145329	0.384889	0.323136	0.178408	0.288094	0.222626
P05534	249	HLA class I histocompatibility antigen, A-24 alpha chain	HLA-A	0.325591	0.361621	0.366842	0.215134	0.206729	0.0186282	0.0305279	0.139079	0.0779741	0.127717	0.11989	0.314607	0.199479	0.215212	0.0986722	0.444017	0.246333	0.307184	0.117115	0.252826	0.332023	0.315925	0.299502	0.172701	0.0274123	0.410309	0.226268	0.332767	0.208478	0.224333	0.171815
P05546	42	Heparin cofactor 2	SERPIND1	0.450524	0.47017	0.390271	0.430484	0.441867	0.422806	0.436773	0.41633	0.420786	0.383649	0.358399	0.371065	0.383635	0.372464	0.447164	0.464793	0.419945	0.37616	0.31442	0.360773	0.422217	0.406657	0.400305	0.368457	0.263473	0.43416	0.423631	0.406975	0.380632	0.418702	0.346404
P05549-5;P05549-6;P05549;P05549-2	45	Transcription factor AP-2-alpha	TFAP2A	0.408462	0.466275	0.420209	0.409577	0.437495	0.443765	0.452811	0.415505	0.448527	0.406042	0.388345	0.379378	0.407418	0.390858	0.284142	0.471185	0.412606	0.410486	0.389976	0.417857	0.39521	0.421728	0.398831	0.404669	0.209466	0.412857	0.423012	0.441389	0.368347	0.436606	0.388705
[truncated: 6,649 more rows]

## Sheet: Readme
Dataset EV2 contains the Random Forest scores as output by progulonFinder, for the 31 progulons that passed our QC filters.
Column names:
Protein_IDs = UniProt IDs
Feature_count = Number of SILAC ratios available for this protein in ProteomeHD
[truncated: 35 more rows]
