# Supplementary material for: Higher‐order modular regulation of the human proteome
Source: Mol Syst Biol. 2023 Mar 9;19(5):e9503. doi: 10.15252/msb.20209503 (PMC10167480; doi:10.15252/msb.20209503)
Supplement: Supplementary file 5 — Dataset EV3 [file MSB-19-e9503-s003.xlsx]

## Sheet: ATP_synthase_prn_annot
Protein_IDs	Mean_RF_score	Used_for_positive_training	Protein_names	Gene_names	prot_in_prn	Function_or_Complex	Source
P24539	0.96853	Used	ATP synthase F(0) complex subunit B1, mitochondrial	ATP5F1	yes	ATP synthase	Wittig and Schç›²gger, Biochim Biophys Acta, 2008 (PMID: 18485888)
P06576	0.941783	Used	ATP synthase subunit beta, mitochondrial	ATP5B	yes	ATP synthase	Wittig and Schç›²gger, Biochim Biophys Acta, 2008 (PMID: 18485888)
P48047	0.91658	Used	ATP synthase subunit O, mitochondrial	ATP5O	yes	ATP synthase	Wittig and Schç›²gger, Biochim Biophys Acta, 2008 (PMID: 18485888)
P25705;P25705-3	0.911519	Used	ATP synthase subunit alpha, mitochondrial	ATP5A1	yes	ATP synthase	Wittig and Schç›²gger, Biochim Biophys Acta, 2008 (PMID: 18485888)
O75947;O75947-2	0.902178	Used	ATP synthase subunit d, mitochondrial	ATP5H	yes	ATP synthase	Wittig and Schç›²gger, Biochim Biophys Acta, 2008 (PMID: 18485888)
O75964	0.896777	Used	ATP synthase subunit g, mitochondrial	ATP5L	yes	ATP synthase	Wittig and Schç›²gger, Biochim Biophys Acta, 2008 (PMID: 18485888)
P56385	0.843752	Used	ATP synthase subunit e, mitochondrial	ATP5I	yes	ATP synthase	Wittig and Schç›²gger, Biochim Biophys Acta, 2008 (PMID: 18485888)
P56134;P56134-3	0.840782	Used	ATP synthase subunit f, mitochondrial	ATP5J2	yes	ATP synthase	Wittig and Schç›²gger, Biochim Biophys Acta, 2008 (PMID: 18485888)
P36542	0.782818		ATP synthase subunit gamma, mitochondrial	ATP5C1	yes	ATP synthase	Wittig and Schç›²gger, Biochim Biophys Acta, 2008 (PMID: 18485888)
Q96IX5	0.766473	Used	Up-regulated during skeletal muscle growth protein 5	USMG5	yes	ATP synthase	Meyer et al, MCP, 2007 (PMID: 17575325) and Chen et al, FEBS Letters, 2007 (PMID: 17570365)
P56134-2;P56134-4	0.734376		ATP synthase subunit f, mitochondrial	ATP5J2	yes	ATP synthase	Wittig and Schç›²gger, Biochim Biophys Acta, 2008 (PMID: 18485888)
P30049	0.723488	Used	ATP synthase subunit delta, mitochondrial	ATP5D	yes	ATP synthase	Wittig and Schç›²gger, Biochim Biophys Acta, 2008 (PMID: 18485888)
P03928	0.703827		ATP synthase protein 8	MT-ATP8	yes	ATP synthase	Wittig and Schç›²gger, Biochim Biophys Acta, 2008 (PMID: 18485888)
P36957	0.7004		Dihydrolipoyllysine-residue succinyltransferase component of 2-oxoglutarate dehydrogenase complex, mitochondrial	DLST	yes	TCA
P56378;P56378-2	0.680066		6.8 kDa mitochondrial proteolipid	MP68	yes	ATP synthase	Meyer et al, MCP, 2007 (PMID: 17575325) and Chen et al, FEBS Letters, 2007 (PMID: 17570365)
P09669	0.670524		Cytochrome c oxidase subunit 6C	COX6C	yes	Complex IV	Tsukihara et al, Science, 1996 (PMID: 8638158)
P13073	0.666402		Cytochrome c oxidase subunit 4 isoform 1, mitochondrial	COX4I1	yes	Complex IV	Tsukihara et al, Science, 1996 (PMID: 8638158)
O96011;O96011-2	0.658537		Peroxisomal membrane protein 11B	PEX11B	yes	PEX11B
Q99623;Q99623-2	0.657714		Prohibitin-2	PHB2	yes	PHB_PHB2_SLP2	Osman et al, J Cell Sci, 2009 (PMID: 19889967)
P53597	0.653884		Succinyl-CoA ligase [ADP/GDP-forming] subunit alpha, mitochondrial	SUCLG1	yes	TCA
P20674	0.650456		Cytochrome c oxidase subunit 5A, mitochondrial	COX5A	yes	Complex IV	Tsukihara et al, Science, 1996 (PMID: 8638158)
Q9Y6C9	0.647826		Mitochondrial carrier homolog 2	MTCH2	yes	MTCH2
P14927	0.643827		Cytochrome b-c1 complex subunit 7	UQCRB	yes	Complex III	Iwata et al, Science, 1998 (PMID: 9651245)
P49755	0.642173		Transmembrane emp24 domain-containing protein 10	TMED10	yes	TMEDs
Q00325	0.639655		Phosphate carrier protein, mitochondrial	SLC25A3	yes	SLC25 family	Palmieri, Mol Aspects Med, 2013 (PMID: 23266187), Seifert et al, Biochem Biophys Res Commun, 2015 (PMID: 26091567)
O95139;O95139-2	0.637919		NADH dehydrogenase [ubiquinone] 1 beta subcomplex subunit 6	NDUFB6	yes	Complex I	Janssen et al, J Inherit Metab Dis, 2006 (PMID: 16838076)
P47985	0.636673		Cytochrome b-c1 complex subunit Rieske, mitochondrial;Cytochrome b-c1 complex subunit 11	UQCRFS1	yes	Complex III	Iwata et al, Science, 1998 (PMID: 9651245)
O14949	0.635859		Cytochrome b-c1 complex subunit 8	UQCRQ	yes	Complex III	Iwata et al, Science, 1998 (PMID: 9651245)
P10606	0.635001		Cytochrome c oxidase subunit 5B, mitochondrial	COX5B	yes	Complex IV	Tsukihara et al, Science, 1996 (PMID: 8638158)
Q99798	0.632994		Aconitate hydratase, mitochondrial	ACO2	yes	TCA
Q15363	0.632398		Transmembrane emp24 domain-containing protein 2	TMED2	yes	TMEDs
O95298;E9PQ53;O95298-2;O95298-3	0.630971		NADH dehydrogenase [ubiquinone] 1 subunit C2;NADH dehydrogenase [ubiquinone] 1 subunit C2, isoform 2	NDUFC2;NDUFC2-KCTD14	yes	Complex I	Janssen et al, J Inherit Metab Dis, 2006 (PMID: 16838076)
P09622;P09622-2;P09622-3	0.630937		Dihydrolipoyl dehydrogenase, mitochondrial	DLD	yes	TCA
P55084;P55084-2	0.629645		Trifunctional enzyme subunit beta, mitochondrial;3-ketoacyl-CoA thiolase	HADHB	yes	FAO	Houten et al, Annu Rev Physiol, 2015 (PMID: 26474213); Wang et al, J Biol Chem, 2010 (PMID: 20663895)
P30048-2;P30048	0.628849		Thioredoxin-dependent peroxide reductase, mitochondrial	PRDX3	yes	PRDX3	Cunniff et al, Redox Biol, 2014 (PMID: 25462069)
P00403	0.626089		Cytochrome c oxidase subunit 2	MT-CO2	yes	Complex IV	Tsukihara et al, Science, 1996 (PMID: 8638158)
P23786	0.620969		Carnitine O-palmitoyltransferase 2, mitochondrial	CPT2	yes	Carnitine shuttle	Houten et al, Annu Rev Physiol, 2015 (PMID: 26474213)
P10176	0.619535		Cytochrome c oxidase subunit 8A, mitochondrial	COX8A	yes	Complex IV	Tsukihara et al, Science, 1996 (PMID: 8638158)
Q9UJZ1;Q9UJZ1-2	0.618581		Stomatin-like protein 2, mitochondrial	STOML2	yes	PHB_PHB2_SLP2	Da Cruz et al, Biochim Biophys Acta, 2008 (PMID: 18339324), Christie et al, Mol Cell Biol, 2011 (PMID: 21746876)
P15954	0.617421		Cytochrome c oxidase subunit 7C, mitochondrial	COX7C	yes	Complex IV	Tsukihara et al, Science, 1996 (PMID: 8638158)
O75489	0.61562		NADH dehydrogenase [ubiquinone] iron-sulfur protein 3, mitochondrial	NDUFS3	yes	Complex I	Janssen et al, J Inherit Metab Dis, 2006 (PMID: 16838076)
O43772	0.61522		Mitochondrial carnitine/acylcarnitine carrier protein	SLC25A20	yes	SLC25 family, Carnitine shuttle	Houten et al, Annu Rev Physiol, 2015 (PMID: 26474213)
P00367;P00367-2	0.613442		Glutamate dehydrogenase 1, mitochondrial	GLUD1	yes	aKG-glutamate metabolism
Q8NCN5	0.613255		Pyruvate dehydrogenase phosphatase regulatory subunit, mitochondrial	PDPR	yes
O75438;O75438-2	0.611447		NADH dehydrogenase [ubiquinone] 1 beta subcomplex subunit 1	NDUFB1	yes	Complex I	Janssen et al, J Inherit Metab Dis, 2006 (PMID: 16838076)
O00217	0.610633		NADH dehydrogenase [ubiquinone] iron-sulfur protein 8, mitochondrial	NDUFS8	yes	Complex I	Janssen et al, J Inherit Metab Dis, 2006 (PMID: 16838076)
Q13232	0.608654		Nucleoside diphosphate kinase 3	NME3	yes	NME3
Q9P0J0;Q9P0J0-2	0.607874		NADH dehydrogenase [ubiquinone] 1 alpha subcomplex subunit 13	NDUFA13	yes	Complex I	Janssen et al, J Inherit Metab Dis, 2006 (PMID: 16838076)
O96000;O96000-2	0.6077		NADH dehydrogenase [ubiquinone] 1 beta subcomplex subunit 10	NDUFB10	yes	Complex I	Janssen et al, J Inherit Metab Dis, 2006 (PMID: 16838076)
Q9HDC9;Q9HDC9-2	0.605034		Adipocyte plasma membrane-associated protein	APMAP	yes
O75251;O75251-2	0.601722		NADH dehydrogenase [ubiquinone] iron-sulfur protein 7, mitochondrial	NDUFS7	yes	Complex I	Janssen et al, J Inherit Metab Dis, 2006 (PMID: 16838076)
P35232	0.601036		Prohibitin	PHB	yes	PHB_PHB2_SLP2	Osman et al, J Cell Sci, 2009 (PMID: 19889967)
P22695	0.600254		Cytochrome b-c1 complex subunit 2, mitochondrial	UQCRC2	yes	Complex III	Iwata et al, Science, 1998 (PMID: 9651245)
Q53H12	0.599173		Acylglycerol kinase, mitochondrial	AGK	yes	AGK
Q96I99;Q96I99-2	0.597082		Succinyl-CoA ligase [GDP-forming] subunit beta, mitochondrial	SUCLG2	yes	TCA
O95169-3;O95169;O95169-2	0.596516		NADH dehydrogenase [ubiquinone] 1 beta subcomplex subunit 8, mitochondrial	NDUFB8	yes	Complex I	Janssen et al, J Inherit Metab Dis, 2006 (PMID: 16838076)
Q8N2U0	0.596302		Transmembrane protein 256	TMEM256	yes	TMEM256
O15382;O15382-2	0.593212		Branched-chain-amino-acid aminotransferase, mitochondrial	BCAT2	yes	aKG-glutamate metabolism
Q16134	0.591675		Electron transfer flavoprotein-ubiquinone oxidoreductase, mitochondrial	ETFDH	yes	ETF system	Houten et al, Annu Rev Physiol, 2015 (PMID: 26474213); Wang et al, J Biol Chem, 2010 (PMID: 20663895)
O14521-2;O14521;O14521-4	0.590582		Succinate dehydrogenase [ubiquinone] cytochrome b small subunit, mitochondrial	SDHD	yes	Complex II	Sun et al, Cell, 2005 (PMID: 15989954)
P31937	0.589814		3-hydroxyisobutyrate dehydrogenase, mitochondrial	HIBADH	yes
Q8IXI2-3;Q8IXI2-2;Q8IXI2-5;Q8IXI2-7;Q8IXI2	0.588106		Mitochondrial Rho GTPase 1	RHOT1	yes	RHOT1
P40939	0.58789		Trifunctional enzyme subunit alpha, mitochondrial;Long-chain enoyl-CoA hydratase;Long chain 3-hydroxyacyl-CoA dehydrogenase	HADHA	yes	FAO	Houten et al, Annu Rev Physiol, 2015 (PMID: 26474213); Wang et al, J Biol Chem, 2010 (PMID: 20663895)
O75431;O75431-2	0.586983		Metaxin-2	MTX2	yes	SAM	MacKenzie and Payne, Biochim Biophys Acta, 2007 (PMID: 17300922), Bolender et al, EMBO Rep, 2008 (PMID: 18174896), Schmidt et al, Nat Rev Mol Cell Biol, 2010 (PMID: 20729931), Gebert et al, Biochim Biophys Acta, 2011 (PMID: 20696129)
Q16718;Q16718-2	0.586922		NADH dehydrogenase [ubiquinone] 1 alpha subcomplex subunit 5	NDUFA5	yes	Complex I	Janssen et al, J Inherit Metab Dis, 2006 (PMID: 16838076)
P17568	0.586811		NADH dehydrogenase [ubiquinone] 1 beta subcomplex subunit 7	NDUFB7	yes	Complex I	Janssen et al, J Inherit Metab Dis, 2006 (PMID: 16838076)
Q9NWU1;Q9NWU1-2	0.585177		3-oxoacyl-[acyl-carrier-protein] synthase, mitochondrial	OXSM	yes
Q99766	0.584679		ATP synthase subunit s, mitochondrial	ATP5S	yes	ATP synthase	Belogrudov and Hatefi, JBC, 2002 (PMID 11744738)
P45880;P45880-2	0.584488		Voltage-dependent anion-selective channel protein 2	VDAC2	yes	VDAC	Lemasters and Holmuhamedov, Biochim Biophys Acta, 2006 (PMID: 16307870)
P00846	0.582832		ATP synthase subunit a	MT-ATP6	yes	ATP synthase	Wittig and Schç›²gger, Biochim Biophys Acta, 2008 (PMID: 18485888)
P03897	0.582494		NADH-ubiquinone oxidoreductase chain 3	MT-ND3	yes	Complex I	Janssen et al, J Inherit Metab Dis, 2006 (PMID: 16838076)
P21796	0.580218		Voltage-dependent anion-selective channel protein 1	VDAC1	yes	VDAC	Lemasters and Holmuhamedov, Biochim Biophys Acta, 2006 (PMID: 16307870)
P31930	0.579322		Cytochrome b-c1 complex subunit 1, mitochondrial	UQCRC1	yes	Complex III	Iwata et al, Science, 1998 (PMID: 9651245)
Q9NX14;Q9NX14-2	0.578157		NADH dehydrogenase [ubiquinone] 1 beta subcomplex subunit 11, mitochondrial	NDUFB11	yes	Complex I	Janssen et al, J Inherit Metab Dis, 2006 (PMID: 16838076)
Q9NYU2-2;Q9NYU2	0.577911		UDP-glucose:glycoprotein glucosyltransferase 1	UGGT1	yes
O43920	0.577538		NADH dehydrogenase [ubiquinone] iron-sulfur protein 5	NDUFS5	yes	Complex I	Janssen et al, J Inherit Metab Dis, 2006 (PMID: 16838076)
Q02978;Q02978-2	0.576776		Mitochondrial 2-oxoglutarate/malate carrier protein	SLC25A11	yes	SLC25 family, aKG-glutamate metabolism
O75915	0.576698		PRA1 family protein 3	ARL6IP5	yes	aKG-glutamate metabolism	Lin et al, Nature, 2001 (PMID: 11242046), Ruggiero et al, J Biol Chem, 2008 (PMID: 18167356)
P10515	0.575938		Dihydrolipoyllysine-residue acetyltransferase component of pyruvate dehydrogenase complex, mitochondrial	DLAT	yes
P24311	0.574029		Cytochrome c oxidase subunit 7B, mitochondrial	COX7B	yes	Complex IV	Tsukihara et al, Science, 1996 (PMID: 8638158)
Q02218;Q02218-2	0.572556		2-oxoglutarate dehydrogenase, mitochondrial	OGDH	yes	TCA
Q9H4I9	0.570725		Essential MCU regulator, mitochondrial	SMDT1	yes
P20073-2;P20073	0.570537		Annexin A7	ANXA7	yes
Q16795	0.569046		NADH dehydrogenase [ubiquinone] 1 alpha subcomplex subunit 9, mitochondrial	NDUFA9	yes	Complex I	Janssen et al, J Inherit Metab Dis, 2006 (PMID: 16838076)
Q99714;Q99714-2	0.568986		3-hydroxyacyl-CoA dehydrogenase type-2	HSD17B10	yes
P56381	0.566495		ATP synthase subunit epsilon, mitochondrial	ATP5E	yes	ATP synthase	Wittig and Schç›²gger, Biochim Biophys Acta, 2008 (PMID: 18485888)
Q9NTG7	0.56577		NAD-dependent protein deacetylase sirtuin-3, mitochondrial	SIRT3	yes	SirT3	Hebert et al, Mol Cell, 2013 (PMID: 23201123), Vassilopoulos et al, Antioxid Redox Signal, 2014 (PMID: 24252090), Ahn et al, PNAS, 2008 (PMID: 18794531)
P14406	0.565511		Cytochrome c oxidase subunit 7A2, mitochondrial	COX7A2	yes	Complex IV	Tsukihara et al, Science, 1996 (PMID: 8638158)
Q9Y277;Q9Y277-2	0.565476		Voltage-dependent anion-selective channel protein 3	VDAC3	yes	VDAC	Lemasters and Holmuhamedov, Biochim Biophys Acta, 2006 (PMID: 16307870)
Q9Y5Y5;Q9Y5Y5-2	0.564969		Peroxisomal membrane protein PEX16	PEX16	yes
O75323;O75323-2	0.563981		Protein NipSnap homolog 2	GBAS	yes
O43678;O43678-2	0.563797		NADH dehydrogenase [ubiquinone] 1 alpha subcomplex subunit 2	NDUFA2	yes	Complex I	Janssen et al, J Inherit Metab Dis, 2006 (PMID: 16838076)
P08574	0.563652		Cytochrome c1, heme protein, mitochondrial	CYC1	yes	Complex III	Iwata et al, Science, 1998 (PMID: 9651245)
P31040;P31040-2;P31040-3	0.56362		Succinate dehydrogenase [ubiquinone] flavoprotein subunit, mitochondrial	SDHA	yes	Complex II	Sun et al, Cell, 2005 (PMID: 15989954)
O43674;O43674-2	0.5636		NADH dehydrogenase [ubiquinone] 1 beta subcomplex subunit 5, mitochondrial	NDUFB5	yes	Complex I	Janssen et al, J Inherit Metab Dis, 2006 (PMID: 16838076)
P19404	0.563458		NADH dehydrogenase [ubiquinone] flavoprotein 2, mitochondrial	NDUFV2	yes	Complex I	Janssen et al, J Inherit Metab Dis, 2006 (PMID: 16838076)
P28331;P28331-2;P28331-4;P28331-5;P28331-3	0.562624		NADH-ubiquinone oxidoreductase 75 kDa subunit, mitochondrial	NDUFS1	yes	Complex I	Janssen et al, J Inherit Metab Dis, 2006 (PMID: 16838076)
Q86Y39;Q86Y39-2	0.562604		NADH dehydrogenase [ubiquinone] 1 alpha subcomplex subunit 11	NDUFA11	yes	Complex I	Janssen et al, J Inherit Metab Dis, 2006 (PMID: 16838076)
Q7Z7H5;Q7Z7H5-3	0.561197		Transmembrane emp24 domain-containing protein 4	TMED4	yes	TMEDs
Q16611;Q16611-2	0.560493		Bcl-2 homologous antagonist/killer	BAK1	yes
Q9Y241;Q9Y241-2	0.560451		HIG1 domain family member 1A, mitochondrial	HIGD1A	yes
Q969X5;Q969X5-2	0.559161		Endoplasmic reticulum-Golgi intermediate compartment protein 1	ERGIC1	yes
O95168;O95168-2	0.558593		NADH dehydrogenase [ubiquinone] 1 beta subcomplex subunit 4	NDUFB4	yes	Complex I	Janssen et al, J Inherit Metab Dis, 2006 (PMID: 16838076)
P49821-2;P49821	0.557599		NADH dehydrogenase [ubiquinone] flavoprotein 1, mitochondrial	NDUFV1	yes	Complex I	Janssen et al, J Inherit Metab Dis, 2006 (PMID: 16838076)
Q9BVK6	0.556244		Transmembrane emp24 domain-containing protein 9	TMED9	yes	TMEDs
O15239	0.555848		NADH dehydrogenase [ubiquinone] 1 alpha subcomplex subunit 1	NDUFA1	yes	Complex I	Janssen et al, J Inherit Metab Dis, 2006 (PMID: 16838076)
Q13505-3;Q13505	0.555748		Metaxin-1	MTX1	yes	SAM	MacKenzie and Payne, Biochim Biophys Acta, 2007 (PMID: 17300922), Bolender et al, EMBO Rep, 2008 (PMID: 18174896), Schmidt et al, Nat Rev Mol Cell Biol, 2010 (PMID: 20729931), Gebert et al, Biochim Biophys Acta, 2011 (PMID: 20696129)
O14966;O14966-2;O14966-3	0.55565		Ras-related protein Rab-7L1	RAB29	yes
P17152	0.554953		Transmembrane protein 11, mitochondrial	TMEM11	yes	TMEM11	Rival et al, EMBO Rep, 2011 (PMID: 21274005), Macchi et al, J Cell Sci, 2013 (PMID: 23264743)
P21912	0.554896		Succinate dehydrogenase [ubiquinone] iron-sulfur subunit, mitochondrial	SDHB	yes	Complex II	Sun et al, Cell, 2005 (PMID: 15989954)
P40926;P40926-2	0.554623		Malate dehydrogenase, mitochondrial	MDH2	yes	TCA
O75208	0.553804		Ubiquinone biosynthesis protein COQ9, mitochondrial	COQ9	yes
P49189;P49189-2	0.553673		4-trimethylaminobutyraldehyde dehydrogenase	ALDH9A1	yes	Carnitine biosynthesis
O43676	0.553364		NADH dehydrogenase [ubiquinone] 1 beta subcomplex subunit 3	NDUFB3	yes	Complex I	Janssen et al, J Inherit Metab Dis, 2006 (PMID: 16838076)
P06746	0.553294		DNA polymerase beta	POLB	yes
P18859;P18859-2	0.552786	Used	ATP synthase-coupling factor 6, mitochondrial	ATP5J	yes	ATP synthase	Wittig and Schç›²gger, Biochim Biophys Acta, 2008 (PMID: 18485888)
Q9HBL7	0.550449		Plasminogen receptor (KT)	PLGRKT	yes
O95167	0.548802		NADH dehydrogenase [ubiquinone] 1 alpha subcomplex subunit 3	NDUFA3	yes	Complex I	Janssen et al, J Inherit Metab Dis, 2006 (PMID: 16838076)
Q9H7Z7	0.548527		Prostaglandin E synthase 2;Prostaglandin E synthase 2 truncated form	PTGES2	yes
Q9BPW8	0.547646		Protein NipSnap homolog 1	NIPSNAP1	yes
P14854	0.547312		Cytochrome c oxidase subunit 6B1	COX6B1	yes	Complex IV	Tsukihara et al, Science, 1996 (PMID: 8638158)
Q9Y6M9	0.546854		NADH dehydrogenase [ubiquinone] 1 beta subcomplex subunit 9	NDUFB9	yes	Complex I	Janssen et al, J Inherit Metab Dis, 2006 (PMID: 16838076)
P07919	0.545744		Cytochrome b-c1 complex subunit 6, mitochondrial	UQCRH	yes	Complex III	Iwata et al, Science, 1998 (PMID: 9651245)
P49590;P49590-2	0.545385		Probable histidine--tRNA ligase, mitochondrial	HARS2	yes
Q9P0S9	0.543714		Transmembrane protein 14C	TMEM14C	yes
P38117	0.543001		Electron transfer flavoprotein subunit beta	ETFB	yes	ETF system	Houten et al, Annu Rev Physiol, 2015 (PMID: 26474213); Wang et al, J Biol Chem, 2010 (PMID: 20663895)
P40616;P40616-2	0.542999		ADP-ribosylation factor-like protein 1	ARL1	yes
Q9UI09	0.542665		NADH dehydrogenase [ubiquinone] 1 alpha subcomplex subunit 12	NDUFA12	yes	Complex I	Janssen et al, J Inherit Metab Dis, 2006 (PMID: 16838076)
Q86SZ2;Q86SZ2-2	0.542646		Trafficking protein particle complex subunit 6B	TRAPPC6B	yes
Q5TGZ0	0.541922		MICOS complex subunit MIC10	MINOS1	yes	MICOS complex	Guarani, eLife, 2015 (PMID: 25997101)
O94905	0.54077		Erlin-2	ERLIN2	yes	Erlin-2
Q96AQ8	0.539831		Mitochondrial calcium uniporter regulator 1	MCUR1	yes
Q9Y512	0.539737		Sorting and assembly machinery component 50 homolog	SAMM50	yes	SAM	MacKenzie and Payne, Biochim Biophys Acta, 2007 (PMID: 17300922), Bolender et al, EMBO Rep, 2008 (PMID: 18174896), Schmidt et al, Nat Rev Mol Cell Biol, 2010 (PMID: 20729931), Gebert et al, Biochim Biophys Acta, 2011 (PMID: 20696129)
Q9P0U1	0.538889		Mitochondrial import receptor subunit TOM7 homolog	TOMM7	yes	TOM complex	MacKenzie and Payne, Biochim Biophys Acta, 2007 (PMID: 17300922), Bolender et al, EMBO Rep, 2008 (PMID: 18174896), Schmidt et al, Nat Rev Mol Cell Biol, 2010 (PMID: 20729931), Gebert et al, Biochim Biophys Acta, 2011 (PMID: 20696129)
P23368;P23368-2	0.53865		NAD-dependent malic enzyme, mitochondrial	ME2	yes
P54619-2;P54619	0.538422		5-AMP-activated protein kinase subunit gamma-1	PRKAG1	yes
Q9Y3A6;Q9Y3A6-2	0.537818		Transmembrane emp24 domain-containing protein 5	TMED5	yes	TMEDs
P49257	0.537623		Protein ERGIC-53	LMAN1	yes
Q9Y394;Q9Y394-2	0.537532		Dehydrogenase/reductase SDR family member 7	DHRS7	yes
Q14213	0.537207		Interleukin-27 subunit beta	EBI3	yes
Q9P0I2;Q9P0I2-2	0.537183		ER membrane protein complex subunit 3	EMC3	yes
P24752	0.537116		Acetyl-CoA acetyltransferase, mitochondrial	ACAT1	yes	FAO	Houten et al, Annu Rev Physiol, 2015 (PMID: 26474213); Wang et al, J Biol Chem, 2010 (PMID: 20663895)
Q9Y3B3;Q86XR7-2;Q9Y3B3-2	0.536469		Transmembrane emp24 domain-containing protein 7	TMED7	yes	TMEDs
Q9H6K4	0.535945		Optic atrophy 3 protein	OPA3	yes	OPA3
Q8N766-2;Q8N766;Q8N766-3	0.535235		ER membrane protein complex subunit 1	EMC1	yes
Q16854;Q16854-2;Q16854-3;Q16854-5	0.535231		Deoxyguanosine kinase, mitochondrial	DGUOK	yes
P42765	0.534469		3-ketoacyl-CoA thiolase, mitochondrial	ACAA2	yes	FAO	Houten et al, Annu Rev Physiol, 2015 (PMID: 26474213); Wang et al, J Biol Chem, 2010 (PMID: 20663895)
P49411	0.53394		Elongation factor Tu, mitochondrial	TUFM	yes
P13804;P13804-2	0.533491		Electron transfer flavoprotein subunit alpha, mitochondrial	ETFA	yes	ETF system	Houten et al, Annu Rev Physiol, 2015 (PMID: 26474213); Wang et al, J Biol Chem, 2010 (PMID: 20663895)
Q9NVH1;Q9NVH1-2	0.532951		DnaJ homolog subfamily C member 11	DNAJC11	yes
Q16595	0.532276		Frataxin, mitochondrial;Frataxin intermediate form;Frataxin(56-210);Frataxin(78-210);Frataxin mature form	FXN	yes
P99999	0.531842		Cytochrome c	CYCS	yes	Cytochrome C
Q9NVH6-7;Q9NVH6;Q9NVH6-8;Q9NVH6-5;Q9NVH6-6;Q9NVH6-4	0.531562		Trimethyllysine dioxygenase, mitochondrial	TMLHE	yes	Carnitine biosynthesis
Q14699	0.529766		Raftlin	RFTN1	yes
P50336	0.529719		Protoporphyrinogen oxidase	PPOX	yes
Q99643	0.529106		Succinate dehydrogenase cytochrome b560 subunit, mitochondrial	SDHC	yes	Complex II	Sun et al, Cell, 2005 (PMID: 15989954)
O75608;O75608-2	0.528407		Acyl-protein thioesterase 1	LYPLA1	yes
Q9NSE4	0.52822		Isoleucine--tRNA ligase, mitochondrial	IARS2	yes
Q9NZJ6	0.527917		Hexaprenyldihydroxybenzoate methyltransferase, mitochondrial	COQ3	yes
P30042;P30042-2	0.527137		ES1 protein homolog, mitochondrial	C21orf33	yes
Q9H2K0	0.526938		Translation initiation factor IF-3, mitochondrial	MTIF3	yes
Q9BX68	0.526806		Histidine triad nucleotide-binding protein 2, mitochondrial	HINT2	yes
P49641;P49641-1;P49641-2	0.526762		Alpha-mannosidase 2x	MAN2A2	yes
P51970	0.52662		NADH dehydrogenase [ubiquinone] 1 alpha subcomplex subunit 8	NDUFA8	yes	Complex I	Janssen et al, J Inherit Metab Dis, 2006 (PMID: 16838076)
O43181	0.525872		NADH dehydrogenase [ubiquinone] iron-sulfur protein 4, mitochondrial	NDUFS4	yes	Complex I	Janssen et al, J Inherit Metab Dis, 2006 (PMID: 16838076)
Q9H061;Q9H061-2	0.525292		Transmembrane protein 126A	TMEM126A	yes	TMEM126A
P00414	0.525243		Cytochrome c oxidase subunit 3	MT-CO3	yes	Complex IV	Tsukihara et al, Science, 1996 (PMID: 8638158)
Q8WUD1;Q8WUD1-2	0.525242		Ras-related protein Rab-2B	RAB2B	yes
Q96B49	0.525087		Mitochondrial import receptor subunit TOM6 homolog	TOMM6	yes	TOM complex	MacKenzie and Payne, Biochim Biophys Acta, 2007 (PMID: 17300922), Bolender et al, EMBO Rep, 2008 (PMID: 18174896), Schmidt et al, Nat Rev Mol Cell Biol, 2010 (PMID: 20729931), Gebert et al, Biochim Biophys Acta, 2011 (PMID: 20696129)
P10155;P10155-3;P10155-5;P10155-4	0.524441		60 kDa SS-A/Ro ribonucleoprotein	TROVE2	yes
Q8N4T8;Q8N4T8-2	0.523391		Carbonyl reductase family member 4	CBR4	yes
Q15436;Q15436-2	0.523115		Protein transport protein Sec23A	SEC23A	yes
Q9NVJ2;Q9NVJ2-2	0.522872		ADP-ribosylation factor-like protein 8B	ARL8B	yes	ARL8B
P56556	0.522506		NADH dehydrogenase [ubiquinone] 1 alpha subcomplex subunit 6	NDUFA6	yes	Complex I	Janssen et al, J Inherit Metab Dis, 2006 (PMID: 16838076)
O15155;O15155-2	0.522441		BET1 homolog	BET1	yes
Q9BV81	0.521894		ER membrane protein complex subunit 6	EMC6	yes
Q96Q05-3	0.521289		Trafficking protein particle complex subunit 9	TRAPPC9	yes
O75306;O75306-2	0.521162		NADH dehydrogenase [ubiquinone] iron-sulfur protein 2, mitochondrial	NDUFS2	yes	Complex I	Janssen et al, J Inherit Metab Dis, 2006 (PMID: 16838076)
Q92759	0.520092		General transcription factor IIH subunit 4	GTF2H4	yes
O95178	0.520068		NADH dehydrogenase [ubiquinone] 1 beta subcomplex subunit 2, mitochondrial	NDUFB2	yes	Complex I	Janssen et al, J Inherit Metab Dis, 2006 (PMID: 16838076)
Q9UHQ9	0.519946		NADH-cytochrome b5 reductase 1	CYB5R1	yes
Q92506	0.519617		Estradiol 17-beta-dehydrogenase 8	HSD17B8	yes
Q9NP81;Q9NP81-2	0.519326		Serine--tRNA ligase, mitochondrial	SARS2	yes
O00330-3;O00330	0.518968		Pyruvate dehydrogenase protein X component, mitochondrial	PDHX	yes
Q9GZY4	0.518357		Cytochrome c oxidase assembly factor 1 homolog	COA1	yes
P54819	0.518266		Adenylate kinase 2, mitochondrial;Adenylate kinase 2, mitochondrial, N-terminally processed	AK2	yes
Q9Y228-2;Q9Y228;Q9Y228-3	0.517426		TRAF3-interacting JNK-activating modulator	TRAF3IP3	yes
O95372	0.517372		Acyl-protein thioesterase 2	LYPLA2	yes
Q9BV79;Q9BV79-2	0.517243		Trans-2-enoyl-CoA reductase, mitochondrial	MECR	yes
P29474	0.517141		Nitric oxide synthase, endothelial	NOS3	yes
Q05823;Q05823-2	0.516884		2-5A-dependent ribonuclease	RNASEL	yes
P60602	0.516797		Reactive oxygen species modulator 1	ROMO1	yes
O43169	0.516657		Cytochrome b5 type B	CYB5B	yes
O95299;O95299-2	0.516515		NADH dehydrogenase [ubiquinone] 1 alpha subcomplex subunit 10, mitochondrial	NDUFA10	yes	Complex I	Janssen et al, J Inherit Metab Dis, 2006 (PMID: 16838076)
P42126;P42126-2	0.515859		Enoyl-CoA delta isomerase 1, mitochondrial	ECI1	yes
Q9Y3E5	0.51559		Peptidyl-tRNA hydrolase 2, mitochondrial	PTRH2	yes
O94826	0.515538		Mitochondrial import receptor subunit TOM70	TOMM70A	yes	TOM complex	MacKenzie and Payne, Biochim Biophys Acta, 2007 (PMID: 17300922), Bolender et al, EMBO Rep, 2008 (PMID: 18174896), Schmidt et al, Nat Rev Mol Cell Biol, 2010 (PMID: 20729931), Gebert et al, Biochim Biophys Acta, 2011 (PMID: 20696129)
O14957	0.515195		Cytochrome b-c1 complex subunit 10	UQCR11	yes	Complex III	Iwata et al, Science, 1998 (PMID: 9651245)
P21953	0.514543		2-oxoisovalerate dehydrogenase subunit beta, mitochondrial	BCKDHB	yes
P11310;P11310-2	0.514411		Medium-chain specific acyl-CoA dehydrogenase, mitochondrial	ACADM	yes	FAO	Houten et al, Annu Rev Physiol, 2015 (PMID: 26474213); Wang et al, J Biol Chem, 2010 (PMID: 20663895)
Q8WWC4	0.513571		Uncharacterized protein C2orf47, mitochondrial	C2orf47	yes
Q02252;Q02252-2	0.513382		Methylmalonate-semialdehyde dehydrogenase [acylating], mitochondrial	ALDH6A1	yes
Q92947;Q92947-2	0.510688		Glutaryl-CoA dehydrogenase, mitochondrial	GCDH	yes
P45954;P45954-2	0.510175		Short/branched chain specific acyl-CoA dehydrogenase, mitochondrial	ACADSB	yes	FAO	Houten et al, Annu Rev Physiol, 2015 (PMID: 26474213); Wang et al, J Biol Chem, 2010 (PMID: 20663895)
P30084	0.50967		Enoyl-CoA hydratase, mitochondrial	ECHS1	no	FAO	Houten et al, Annu Rev Physiol, 2015 (PMID: 26474213); Wang et al, J Biol Chem, 2010 (PMID: 20663895)
O43677	0.507322		NADH dehydrogenase [ubiquinone] 1 subunit C1, mitochondrial	NDUFC1	no	Complex I	Janssen et al, J Inherit Metab Dis, 2006 (PMID: 16838076)
P07954-2;P07954	0.506766		Fumarate hydratase, mitochondrial	FH	no	TCA
Q9UII2	0.502695		ATPase inhibitor, mitochondrial	ATPIF1	no	ATPIF1	GarcÃ­a-BermÃºdez and Cuezva, Biochim Biophys Acta, 2016 (PMID: 26876430)
O75380	0.502292		NADH dehydrogenase [ubiquinone] iron-sulfur protein 6, mitochondrial	NDUFS6	no	Complex I	Janssen et al, J Inherit Metab Dis, 2006 (PMID: 16838076)
Q9H845	0.498878		Acyl-CoA dehydrogenase family member 9, mitochondrial	ACAD9	no	FAO	Houten et al, Annu Rev Physiol, 2015 (PMID: 26474213); Wang et al, J Biol Chem, 2010 (PMID: 20663895)
O95182	0.497199		NADH dehydrogenase [ubiquinone] 1 alpha subcomplex subunit 7	NDUFA7	no	Complex I	Janssen et al, J Inherit Metab Dis, 2006 (PMID: 16838076)
Q9H936	0.496095		Mitochondrial glutamate carrier 1	SLC25A22	no	SLC25 family	Palmieri, Mol Aspects Med, 2013 (PMID: 23266187), Fiermonte et al, JBC, 2002 (PMID: 11897791), Casimir et al, JBC, 2009 (PMID: 19584051)
Q9HC21-2;Q9HC21	0.494933		Mitochondrial thiamine pyrophosphate carrier	SLC25A19	no	SLC25 family	Palmieri, Mol Aspects Med, 2013 (PMID: 23266187), Nabokina et al, Gene, 2013 (PMID: 23872534)
O75390	0.491265		Citrate synthase, mitochondrial	CS	no	TCA
O43837;O43837-2	0.489367		Isocitrate dehydrogenase [NAD] subunit beta, mitochondrial	IDH3B	no	TCA
Q8N4H5;Q8N4H5-3;Q8N4H5-2	0.48779		Mitochondrial import receptor subunit TOM5 homolog	TOMM5	no	TOM complex	MacKenzie and Payne, Biochim Biophys Acta, 2007 (PMID: 17300922), Bolender et al, EMBO Rep, 2008 (PMID: 18174896), Schmidt et al, Nat Rev Mol Cell Biol, 2010 (PMID: 20729931), Gebert et al, Biochim Biophys Acta, 2011 (PMID: 20696129)
Q5XKP0	0.480385		Protein QIL1	QIL1	no	MICOS complex	Guarani, eLife, 2015 (PMID: 25997101)
P30044;P30044-3;P30044-4	0.478784		Peroxiredoxin-5, mitochondrial	PRDX5	no	PRDX5
Q9Y584	0.478232		Mitochondrial import inner membrane translocase subunit Tim22	TIMM22	no	Tim22	MacKenzie and Payne, Biochim Biophys Acta, 2007 (PMID: 17300922), Bolender et al, EMBO Rep, 2008 (PMID: 18174896), Schmidt et al, Nat Rev Mol Cell Biol, 2010 (PMID: 20729931), Gebert et al, Biochim Biophys Acta, 2011 (PMID: 20696129)
Q9UDW1;Q9UDW1-2	0.477701		Cytochrome b-c1 complex subunit 9	UQCR10	no	Complex III	Iwata et al, Science, 1998 (PMID: 9651245)
P00156	0.473287		Cytochrome b	MT-CYB	no	Complex III	Iwata et al, Science, 1998 (PMID: 9651245)
P03886	0.471393		NADH-ubiquinone oxidoreductase chain 1	MT-ND1	no	Complex I	Janssen et al, J Inherit Metab Dis, 2006 (PMID: 16838076)
Q96H78	0.470393		Solute carrier family 25 member 44	SLC25A44	no	SLC25 family	Palmieri, Mol Aspects Med, 2013 (PMID: 23266187)
P00395	0.470088		Cytochrome c oxidase subunit 1	MT-CO1	no	Complex IV	Tsukihara et al, Science, 1996 (PMID: 8638158)
Q70HW3-2;Q70HW3	0.467646		S-adenosylmethionine mitochondrial carrier protein	SLC25A26	no	SLC25 family	Palmieri, Mol Aspects Med, 2013 (PMID: 23266187)
P51553	0.46719		Isocitrate dehydrogenase [NAD] subunit gamma, mitochondrial	IDH3G	no	TCA
P12074	0.46715		Cytochrome c oxidase subunit 6A1, mitochondrial	COX6A1	no	Complex IV	Tsukihara et al, Science, 1996 (PMID: 8638158)
Q969M1;Q969M1-2	0.46426		Mitochondrial import receptor subunit TOM40B	TOMM40L	no	TOM complex	MacKenzie and Payne, Biochim Biophys Acta, 2007 (PMID: 17300922), Bolender et al, EMBO Rep, 2008 (PMID: 18174896), Schmidt et al, Nat Rev Mol Cell Biol, 2010 (PMID: 20729931), Gebert et al, Biochim Biophys Acta, 2011 (PMID: 20696129)
O75746;O75746-2	0.46423		Calcium-binding mitochondrial carrier protein Aralar1	SLC25A12	no	SLC25 family	Palmieri, Mol Aspects Med, 2013 (PMID: 23266187)
P03915	0.462477		NADH-ubiquinone oxidoreductase chain 5	MT-ND5	no	Complex I	Janssen et al, J Inherit Metab Dis, 2006 (PMID: 16838076)
Q9NX63	0.461486		MICOS complex subunit MIC19	CHCHD3	no	MICOS complex	Guarani, eLife, 2015 (PMID: 25997101)
Q6NUK1;Q6NUK1-2	0.461003		Calcium-binding mitochondrial carrier protein SCaMC-1	SLC25A24	no	SLC25 family	Palmieri, Mol Aspects Med, 2013 (PMID: 23266187)
Q9BRQ6	0.460542		MICOS complex subunit MIC25	CHCHD6	no	MICOS complex	Guarani, eLife, 2015 (PMID: 25997101)
Q00325-2	0.458491		Phosphate carrier protein, mitochondrial	SLC25A3	no	SLC25 family	Palmieri, Mol Aspects Med, 2013 (PMID: 23266187), Seifert et al, Biochem Biophys Res Commun, 2015 (PMID: 26091567)
Q8TBP6	0.454282		Solute carrier family 25 member 40	SLC25A40	no	SLC25 family	Palmieri, Mol Aspects Med, 2013 (PMID: 23266187)
Q9BUR5;Q9BUR5-2	0.453264		Apolipoprotein O	APOO	no	MICOS complex	Guarani, eLife, 2015 (PMID: 25997101)
Q96AG3;Q96AG3-3;Q96AG3-2	0.452258		Solute carrier family 25 member 46	SLC25A46	no	SLC25 family	Palmieri, Mol Aspects Med, 2013 (PMID: 23266187)
Q86VD7	0.451596		Mitochondrial coenzyme A transporter SLC25A42	SLC25A42	no	SLC25 family	Palmieri, Mol Aspects Med, 2013 (PMID: 23266187)
P16219	0.449086		Short-chain specific acyl-CoA dehydrogenase, mitochondrial	ACADS	no	FAO	Houten et al, Annu Rev Physiol, 2015 (PMID: 26474213); Wang et al, J Biol Chem, 2010 (PMID: 20663895)
Q9Y3Q3	0.448691		Transmembrane emp24 domain-containing protein 3	TMED3	no	TMEDs
P03905	0.44719		NADH-ubiquinone oxidoreductase chain 4	MT-ND4	no	Complex I	Janssen et al, J Inherit Metab Dis, 2006 (PMID: 16838076)
Q13445	0.445492		Transmembrane emp24 domain-containing protein 1	TMED1	no	TMEDs
Q9NS69	0.442189		Mitochondrial import receptor subunit TOM22 homolog	TOMM22	no	TOM complex	MacKenzie and Payne, Biochim Biophys Acta, 2007 (PMID: 17300922), Bolender et al, EMBO Rep, 2008 (PMID: 18174896), Schmidt et al, Nat Rev Mol Cell Biol, 2010 (PMID: 20729931), Gebert et al, Biochim Biophys Acta, 2011 (PMID: 20696129)
P50213	0.433861		Isocitrate dehydrogenase [NAD] subunit alpha, mitochondrial	IDH3A	no	TCA
Q9UBX3;Q9UBX3-2	0.430315		Mitochondrial dicarboxylate carrier	SLC25A10	no	SLC25 family	Palmieri, Mol Aspects Med, 2013 (PMID: 23266187)
Q9Y5J7	0.429807		Mitochondrial import inner membrane translocase subunit Tim9	TIMM9	no	Tim9-Tim10 complex	MacKenzie and Payne, Biochim Biophys Acta, 2007 (PMID: 17300922), Bolender et al, EMBO Rep, 2008 (PMID: 18174896), Schmidt et al, Nat Rev Mol Cell Biol, 2010 (PMID: 20729931), Gebert et al, Biochim Biophys Acta, 2011 (PMID: 20696129)
Q9Y619	0.425987		Mitochondrial ornithine transporter 1	SLC25A15	no	SLC25 family	Palmieri, Mol Aspects Med, 2013 (PMID: 23266187)
P56181-2	0.425007		NADH dehydrogenase [ubiquinone] flavoprotein 3, mitochondrial	NDUFV3	no	Complex I	Janssen et al, J Inherit Metab Dis, 2006 (PMID: 16838076)
Q15388	0.419636		Mitochondrial import receptor subunit TOM20 homolog	TOMM20	no	TOM complex	MacKenzie and Payne, Biochim Biophys Acta, 2007 (PMID: 17300922), Bolender et al, EMBO Rep, 2008 (PMID: 18174896), Schmidt et al, Nat Rev Mol Cell Biol, 2010 (PMID: 20729931), Gebert et al, Biochim Biophys Acta, 2011 (PMID: 20696129)
P03891	0.410115		NADH-ubiquinone oxidoreductase chain 2	MT-ND2	no	Complex I	Janssen et al, J Inherit Metab Dis, 2006 (PMID: 16838076)
Q3KQZ1-3;Q3KQZ1-2;Q3KQZ1;Q3KQZ1-4	0.4055		Solute carrier family 25 member 35	SLC25A35	no	SLC25 family	Palmieri, Mol Aspects Med, 2013 (PMID: 23266187)
Q5SVS4;Q5SVS4-2	0.403726		Kidney mitochondrial carrier protein 1	SLC25A30	no	SLC25 family	Palmieri, Mol Aspects Med, 2013 (PMID: 23266187)
P12235	0.39829		ADP/ATP translocase 1	SLC25A4	no	SLC25 family	Palmieri, Mol Aspects Med, 2013 (PMID: 23266187)
P49748-3	0.395673		Very long-chain specific acyl-CoA dehydrogenase, mitochondrial	ACADVL	no	FAO	Houten et al, Annu Rev Physiol, 2015 (PMID: 26474213); Wang et al, J Biol Chem, 2010 (PMID: 20663895)
Q99595	0.39503		Mitochondrial import inner membrane translocase subunit Tim17-A	TIMM17A	no	Tim23	MacKenzie and Payne, Biochim Biophys Acta, 2007 (PMID: 17300922), Bolender et al, EMBO Rep, 2008 (PMID: 18174896), Schmidt et al, Nat Rev Mol Cell Biol, 2010 (PMID: 20729931), Gebert et al, Biochim Biophys Acta, 2011 (PMID: 20696129)
O60220	0.392024		Mitochondrial import inner membrane translocase subunit Tim8 A	TIMM8A	no	Tim8-Tim13 complex	MacKenzie and Payne, Biochim Biophys Acta, 2007 (PMID: 17300922), Bolender et al, EMBO Rep, 2008 (PMID: 18174896), Schmidt et al, Nat Rev Mol Cell Biol, 2010 (PMID: 20729931), Gebert et al, Biochim Biophys Acta, 2011 (PMID: 20696129)
Q16891-2	0.387357		MICOS complex subunit MIC60	IMMT	no	MICOS complex	Guarani, eLife, 2015 (PMID: 25997101)
P05141	0.387244		ADP/ATP translocase 2;ADP/ATP translocase 2, N-terminally processed	SLC25A5	no	SLC25 family	Palmieri, Mol Aspects Med, 2013 (PMID: 23266187)
Q16836;Q16836-3;Q16836-2	0.384391		Hydroxyacyl-coenzyme A dehydrogenase, mitochondrial	HADH	no	FAO	Houten et al, Annu Rev Physiol, 2015 (PMID: 26474213); Wang et al, J Biol Chem, 2010 (PMID: 20663895)
P55789;P55789-2	0.384102		FAD-linked sulfhydryl oxidase ALR	GFER	no	MIA	MacKenzie and Payne, Biochim Biophys Acta, 2007 (PMID: 17300922), Bolender et al, EMBO Rep, 2008 (PMID: 18174896), Schmidt et al, Nat Rev Mol Cell Biol, 2010 (PMID: 20729931), Gebert et al, Biochim Biophys Acta, 2011 (PMID: 20696129)
Q8N8R3;Q8N8R3-3	0.383448		Mitochondrial basic amino acids transporter	SLC25A29	no	SLC25 family	Palmieri, Mol Aspects Med, 2013 (PMID: 23266187)
Q8N4Q1;Q8N4Q1-2	0.382559		Mitochondrial intermembrane space import and assembly protein 40	CHCHD4	no	MIA	MacKenzie and Payne, Biochim Biophys Acta, 2007 (PMID: 17300922), Bolender et al, EMBO Rep, 2008 (PMID: 18174896), Schmidt et al, Nat Rev Mol Cell Biol, 2010 (PMID: 20729931), Gebert et al, Biochim Biophys Acta, 2011 (PMID: 20696129)
P62072	0.374441		Mitochondrial import inner membrane translocase subunit Tim10	TIMM10	no	Tim9-Tim10 complex	MacKenzie and Payne, Biochim Biophys Acta, 2007 (PMID: 17300922), Bolender et al, EMBO Rep, 2008 (PMID: 18174896), Schmidt et al, Nat Rev Mol Cell Biol, 2010 (PMID: 20729931), Gebert et al, Biochim Biophys Acta, 2011 (PMID: 20696129)
Q8TAA5	0.370597		GrpE protein homolog 2, mitochondrial	GRPEL2	no	PAM	MacKenzie and Payne, Biochim Biophys Acta, 2007 (PMID: 17300922), Bolender et al, EMBO Rep, 2008 (PMID: 18174896), Schmidt et al, Nat Rev Mol Cell Biol, 2010 (PMID: 20729931), Gebert et al, Biochim Biophys Acta, 2011 (PMID: 20696129)
Q9BSK2	0.369159		Solute carrier family 25 member 33	SLC25A33	no	SLC25 family	Palmieri, Mol Aspects Med, 2013 (PMID: 23266187)
Q9Y5J6	0.367585		Mitochondrial import inner membrane translocase subunit Tim10 B	TIMM10B	no	Tim22	MacKenzie and Payne, Biochim Biophys Acta, 2007 (PMID: 17300922), Bolender et al, EMBO Rep, 2008 (PMID: 18174896), Schmidt et al, Nat Rev Mol Cell Biol, 2010 (PMID: 20729931), Gebert et al, Biochim Biophys Acta, 2011 (PMID: 20696129)
O96008;O96008-2	0.361596		Mitochondrial import receptor subunit TOM40 homolog	TOMM40	no	TOM complex	MacKenzie and Payne, Biochim Biophys Acta, 2007 (PMID: 17300922), Bolender et al, EMBO Rep, 2008 (PMID: 18174896), Schmidt et al, Nat Rev Mol Cell Biol, 2010 (PMID: 20729931), Gebert et al, Biochim Biophys Acta, 2011 (PMID: 20696129)
P12236	0.344014		ADP/ATP translocase 3;ADP/ATP translocase 3, N-terminally processed	SLC25A6	no	SLC25 family	Palmieri, Mol Aspects Med, 2013 (PMID: 23266187)
P53007	0.339268		Tricarboxylate transport protein, mitochondrial	SLC25A1	no	SLC25 family	Palmieri, Mol Aspects Med, 2013 (PMID: 23266187)
Q9H2D1	0.329088		Mitochondrial folate transporter/carrier	SLC25A32	no	SLC25 family	Palmieri, Mol Aspects Med, 2013 (PMID: 23266187)
Q6UXV4	0.327174		MICOS complex subunit MIC27	APOOL	no	MICOS complex	Guarani, eLife, 2015 (PMID: 25997101)
Q6PL24	0.300319		Protein TMED8	TMED8	no	TMEDs
Q9HAV7	0.276865		GrpE protein homolog 1, mitochondrial	GRPEL1	no	PAM	MacKenzie and Payne, Biochim Biophys Acta, 2007 (PMID: 17300922), Bolender et al, EMBO Rep, 2008 (PMID: 18174896), Schmidt et al, Nat Rev Mol Cell Biol, 2010 (PMID: 20729931), Gebert et al, Biochim Biophys Acta, 2011 (PMID: 20696129)
O60830	0.258017		Mitochondrial import inner membrane translocase subunit Tim17-B	TIMM17B	no	Tim23	MacKenzie and Payne, Biochim Biophys Acta, 2007 (PMID: 17300922), Bolender et al, EMBO Rep, 2008 (PMID: 18174896), Schmidt et al, Nat Rev Mol Cell Biol, 2010 (PMID: 20729931), Gebert et al, Biochim Biophys Acta, 2011 (PMID: 20696129)
O43615	0.240232		Mitochondrial import inner membrane translocase subunit TIM44	TIMM44	no	PAM	MacKenzie and Payne, Biochim Biophys Acta, 2007 (PMID: 17300922), Bolender et al, EMBO Rep, 2008 (PMID: 18174896), Schmidt et al, Nat Rev Mol Cell Biol, 2010 (PMID: 20729931), Gebert et al, Biochim Biophys Acta, 2011 (PMID: 20696129)
Q9NXA8;Q9NXA8-2;Q9NXA8-3;Q9NXA8-4	0.23648		NAD-dependent protein deacylase sirtuin-5, mitochondrial	SIRT5	no	SirT5	Du et al, Science, 2011 (PMID: 22076378), Park et al, Mol Cell, 2013 (PMID: 23806337), Rardin et al, Cell Metab, 2013 (PMID: 24315375), Weinert et al, Cell Rep, 2013 (PMID: 23954790)
P38646	0.219465		Stress-70 protein, mitochondrial	HSPA9	no	PAM	MacKenzie and Payne, Biochim Biophys Acta, 2007 (PMID: 17300922), Bolender et al, EMBO Rep, 2008 (PMID: 18174896), Schmidt et al, Nat Rev Mol Cell Biol, 2010 (PMID: 20729931), Gebert et al, Biochim Biophys Acta, 2011 (PMID: 20696129)
Q9Y5L4	0.219239		Mitochondrial import inner membrane translocase subunit Tim13	TIMM13	no	Tim8-Tim13 complex	MacKenzie and Payne, Biochim Biophys Acta, 2007 (PMID: 17300922), Bolender et al, EMBO Rep, 2008 (PMID: 18174896), Schmidt et al, Nat Rev Mol Cell Biol, 2010 (PMID: 20729931), Gebert et al, Biochim Biophys Acta, 2011 (PMID: 20696129)
Q9BVV7	0.210634		Mitochondrial import inner membrane translocase subunit Tim21	TIMM21	no	Tim23	MacKenzie and Payne, Biochim Biophys Acta, 2007 (PMID: 17300922), Bolender et al, EMBO Rep, 2008 (PMID: 18174896), Schmidt et al, Nat Rev Mol Cell Biol, 2010 (PMID: 20729931), Gebert et al, Biochim Biophys Acta, 2011 (PMID: 20696129)
O14925	0.159521		Mitochondrial import inner membrane translocase subunit Tim23	TIMM23	no	Tim23	MacKenzie and Payne, Biochim Biophys Acta, 2007 (PMID: 17300922), Bolender et al, EMBO Rep, 2008 (PMID: 18174896), Schmidt et al, Nat Rev Mol Cell Biol, 2010 (PMID: 20729931), Gebert et al, Biochim Biophys Acta, 2011 (PMID: 20696129)
Q9Y5J9	0.155322		Mitochondrial import inner membrane translocase subunit Tim8 B	TIMM8B	no	Tim8-Tim13 complex	MacKenzie and Payne, Biochim Biophys Acta, 2007 (PMID: 17300922), Bolender et al, EMBO Rep, 2008 (PMID: 18174896), Schmidt et al, Nat Rev Mol Cell Biol, 2010 (PMID: 20729931), Gebert et al, Biochim Biophys Acta, 2011 (PMID: 20696129)
Q3ZCQ8-2;Q3ZCQ8;Q3ZCQ8-3	0.151428		Mitochondrial import inner membrane translocase subunit TIM50	TIMM50	no	Tim23	MacKenzie and Payne, Biochim Biophys Acta, 2007 (PMID: 17300922), Bolender et al, EMBO Rep, 2008 (PMID: 18174896), Schmidt et al, Nat Rev Mol Cell Biol, 2010 (PMID: 20729931), Gebert et al, Biochim Biophys Acta, 2011 (PMID: 20696129)
P50416;P50416-2	0.151276		Carnitine O-palmitoyltransferase 1, liver isoform	CPT1A	no	Carnitine shuttle	Houten et al, Annu Rev Physiol, 2015 (PMID: 26474213); Shriver and Manchester, Sci Rep, 2011 (PMID: 22355598)
Q15070	0.127606		Mitochondrial inner membrane protein OXA1L	OXA1L	no	OXA1	MacKenzie and Payne, Biochim Biophys Acta, 2007 (PMID: 17300922), Bolender et al, EMBO Rep, 2008 (PMID: 18174896), Schmidt et al, Nat Rev Mol Cell Biol, 2010 (PMID: 20729931), Gebert et al, Biochim Biophys Acta, 2011 (PMID: 20696129)
Q9UJS0;Q9UJS0-2	0.120672		Calcium-binding mitochondrial carrier protein Aralar2	SLC25A13	no	SLC25 family	Palmieri, Mol Aspects Med, 2013 (PMID: 23266187)

## Sheet: Readme
The file ATP_synthase_prn_annot.xlsx contains proteins of the ATP synthase progulon and related factors which stayed below the significant threshold. These proteins have been manually annotated based on the available literature. The source for each annotation is indicated in the Source column.
