# Supplementary material for: Higher‐order modular regulation of the human proteome
Source: Mol Syst Biol. 2023 Mar 9;19(5):e9503. doi: 10.15252/msb.20209503 (PMC10167480; doi:10.15252/msb.20209503)
Supplement: Supplementary file 6 — Dataset EV4 [file MSB-19-e9503-s011.xlsx]

## Sheet: RNA_protein_cor_breast_cancer
Progulon_ID	med_RNA_RNA_rho	med_pro_pro_rho	med_RNA_pro_rho	p_PCORvsRCOR	p_RNAtoPRO	prn_function	med_mRNA_mad	med_prot_mad
P01	0.0767053	0.0581725	0.557915	1.88728e-71	0.0205979	RAB GTPases	0.0562028	0.540626
P02	0.0985843	0.101416	0.722265	0.669737	9.999e-05	Myosin cytoskeleton	0.110086	1.06113
P03	0.0247104	0.0136422	0.495238	1.56797e-127	9.999e-05	COP9 signalosome	0.0515408	0.427868
P04	0.170142	0.439125	0.324839	1.12865e-163	9.999e-05	mito. 39S ribosome	0.0490751	0.411255
P05	0.110682	0.242471	0.43861	0	9.999e-05	mito. 28S ribosome	0.0554187	0.572035
P06	0.0598456	0.10399	0.585328	8.88253e-73	0.787721	ETC, complex I (a)	0.0617138	0.702384
P07	0.0473616	0.0779923	0.58816	1.46658e-51	0.616238	ETC, complex I (b)	0.0637475	0.720727
P08	0.0707851	0.0978121	0.582368	5.54718e-62	0.877912	ETC, complex IV	0.0617138	0.693226
P09	0.167825	0.245817	0.472072	2.12537e-167	0.00019998	ATP Synthase	0.059415	0.604987
P10	0.194723	0.14852	0.240412	0.469794	9.999e-05	Proteasome, core	0.0508437	0.34355
P11	0.0967825	0.0442728	0.414672	6.70728e-47	9.999e-05	Proteasome, 26S non-ATPase	0.0507622	0.424148
P12	0.107079	0.0555985	0.416731	2.62861e-61	9.999e-05	Proteasome, 26S ATPase	0.0546169	0.39975
P13	0.0761905	0.0342342	0.480824	1.08833e-190	9.999e-05	Protein folding, Prefoldin	0.0519632	0.436497
P14	0.210811	0.263835	0.322008	0.000249751	0.00079992	Protein folding, TriC	0.0515183	0.439722
P15	0.223166	0.544273	0.432819	0	9.999e-05	rRNA processing	0.0581599	0.56856
P16	0.200257	0.266667	0.679665	3.78376e-07	0.00069993	Actin cytoskeleton	0.0952579	0.903984
P17	0.0710425	0.169112	0.431403	0	9.999e-05	mRNA processing (a)	0.047049	0.364215
P18	0.0537967	0.140026	0.434492	0	9.999e-05	mRNA processing (b)	0.0483556	0.374727
P19	0.0931789	0.248649	0.313514	4.3622e-107	9.999e-05	hnRNPs	0.0422025	0.282128
P20	0.0715573	0.145946	0.37323	0	9.999e-05	snRNPs	0.048158	0.333987
P21	0.0849421	0.147233	0.387516	0	9.999e-05	Exosome	0.0494004	0.416217
P22	0.0324324	0.0957529	0.497812	0	9.999e-05	Cohesin	0.0489761	0.452096
P23	0.248391	0.428057	0.463192	0.000556336	0.145585	Coatomer	0.0499979	0.396293
P24	0.163707	0.153668	0.395624	0.41128	9.999e-05	eIF-3	0.0526538	0.376837
P25	0.426898	0.677735	0.177864	2.65057e-256	9.999e-05	Ribosome	0.0634332	0.309207
P26	0.0332046	0.0625483	0.46435	1.44572e-18	0.0392961	Condensin	0.0729621	0.89453
P27	0.0606178	0.238481	0.368983	0	9.999e-05	Nuclear pore	0.047861	0.337483
P28	0.0177606	0.0509653	0.597812	8.28897e-57	0.280472	Vesicular transport	0.0565184	0.533709
P29	0.119691	0.166795	0.43964	7.67479e-39	9.999e-05	DNA replication	0.0634638	0.729609
P30	0.0332046	0.0226512	0.653024	0.000117097	9.999e-05	tRNA ligases	0.0727722	0.784386
P31	0.125611	-0.0184041	0.478378	0.0428398	0.0973903	Nucleosome	0.0709417	0.578677

## Sheet: RNA_protein_cor_LCL
Progulon_ID	med_RNA_RNA_rho	med_pro_pro_rho	med_RNA_pro_rho	p_PCORvsRCOR	p_RNAtoPRO	prn_function	med_mRNA_mad	med_prot_mad
P01	0.0372881	0.256547	0.166014	0	0.125887	RAB GTPases	0.319128	0.21325
P02	0.0302162	0.151771	0.249971	1.08619e-84	0.00419958	Myosin cytoskeleton	0.426198	0.31307
P03	0.0122151	0.015488	0.126359	3.59809e-36	9.999e-05	COP9 signalosome	0.307125	0.15344
P04	0.280479	0.551413	-0.045412	2.12608e-135	9.999e-05	mito. 39S ribosome	0.314664	0.188938
P05	0.0872881	0.374597	0.104062	0	9.999e-05	mito. 28S ribosome	0.308503	0.213892
P06	0.04436	0.33513	0.229682	0	0.00119988	ETC, complex I (a)	0.356762	0.311908
P07	0.0504968	0.300134	0.235652	0	9.999e-05	ETC, complex I (b)	0.366435	0.313036
P08	0.0371712	0.280304	0.203101	0	0.00839916	ETC, complex IV	0.353017	0.298475
P09	0.0748101	0.459848	0.14938	0	0.0221978	ATP Synthase	0.324254	0.241022
P10	0.266394	0.25038	0.132496	0.564139	0.19748	Proteasome, core	0.289685	0.0967369
P11	0.0977206	0.17852	0.116801	6.41613e-73	0.00029997	Proteasome, 26S non-ATPase	0.288029	0.149077
P12	0.0440094	0.104968	0.109877	2.6954e-73	9.999e-05	Proteasome, 26S ATPase	0.294774	0.137353
P13	0.0751607	0.0528908	0.116014	4.67445e-17	9.999e-05	Protein folding, Prefoldin	0.313185	0.137685
P14	0.224752	0.519112	0.0399766	3.01484e-26	0.00289971	Protein folding, TriC	0.302529	0.0978627
P15	0.213033	0.490904	0.0713736	0	9.999e-05	rRNA processing	0.305995	0.207125
P16	0.195266	0.377056	0.237097	3.16105e-10	0.20378	Actin cytoskeleton	0.421764	0.245
P17	0.0583285	0.349679	0.114816	0	9.999e-05	mRNA processing (a)	0.282991	0.158304
P18	0.0449445	0.311161	0.119696	0	9.999e-05	mRNA processing (b)	0.287536	0.156637
P19	0.128697	0.487518	0.12858	0	0.0179982	hnRNPs	0.285613	0.119372
P20	0.0837522	0.241146	0.0907072	0	9.999e-05	snRNPs	0.294425	0.125255
P21	0.0834015	0.310317	0.128755	0	9.999e-05	Exosome	0.314378	0.156015
P22	0.0268264	0.16218	0.119657	0	9.999e-05	Cohesin	0.296818	0.173795
P23	0.228901	0.633022	0.196026	7.09994e-17	0.465153	Coatomer	0.224354	0.118868
P24	0.0908825	0.277016	0.112157	8.45858e-130	0.00049995	eIF-3	0.299659	0.127835
P25	0.617943	0.755231	0.128083	6.39777e-146	0.010299	Ribosome	0.444662	0.12057
P26	0.0740503	0.180684	0.258687	2.08568e-174	9.999e-05	Condensin	0.501254	0.506437
P27	0.0438048	0.22681	0.0683148	4.96518e-213	9.999e-05	Nuclear pore	0.297617	0.130877
P28	0.0521625	0.122038	0.128806	1.98476e-89	0.0228977	Vesicular transport	0.313528	0.203206
P29	0.334541	0.549152	0.203226	7.25969e-134	0.406759	DNA replication	0.422082	0.320422
P30	0.0649912	0.191838	0.235506	0	9.999e-05	tRNA ligases	0.363106	0.289708
P31	0.233027	0.660842	0.195445	2.87663e-09	0.942606	Nucleosome	0.791528	0.2702

## Sheet: RNA_protein_cor_mouse_tissue
Progulon_ID	med_RNA_RNA_rho	med_pro_pro_rho	med_RNA_pro_rho	p_PCORvsRCOR	p_RNAtoPRO	prn_function	med_mRNA_mad	med_prot_mad
P01	0.0719298	0.0406015	0.381818	1.36945e-13	0.0216978	RAB GTPases	0.930547	0.792561
P02	0.0719298	0.127273	0.508772	3.93927e-05	0.0347965	Myosin cytoskeleton	1.51753	1.20393
P03	0.0210526	0.0402477	0.264912	2.92199e-50	9.999e-05	COP9 signalosome	0.822407	0.623905
P04	0.322807	0.734266	0.446711	1.35895e-21	0.40436	mito. 39S ribosome	1.10394	1.11362
P05	0.307895	0.497744	0.52807	2.44201e-191	0.00029997	mito. 28S ribosome	1.2618	1.30828
P06	0.208772	0.320949	0.617544	7.50594e-60	9.999e-05	ETC, complex I (a)	1.40095	1.28253
P07	0.163158	0.233333	0.608772	2.23943e-35	9.999e-05	ETC, complex I (b)	1.40095	1.29417
P08	0.177193	0.260714	0.603225	4.23623e-58	9.999e-05	ETC, complex IV	1.40834	1.29253
P09	0.419298	0.485714	0.598246	1.1535e-29	9.999e-05	ATP Synthase	1.40447	1.41768
P10	0.245614	0.196385	0.353715	0.51925	0.49605	Proteasome, core	1.08532	0.530485
P11	0.121053	0.0887218	0.235726	3.9642e-07	9.999e-05	Proteasome, 26S non-ATPase	0.880645	0.530485
P12	0.112281	0.133835	0.244737	0.00326132	9.999e-05	Proteasome, 26S ATPase	0.879696	0.582155
P13	0.0438596	0.0752617	0.301754	9.54699e-12	9.999e-05	Protein folding, Prefoldin	0.798264	0.603042
P14	0.189474	0.315789	0.320426	0.551803	0.183282	Protein folding, TriC	0.770726	0.460899
P15	0.331579	0.454945	-0.015035	0.00716491	9.999e-05	rRNA processing	0.932806	0.878165
P16	0.163158	0.175824	0.479699	0.359249	0.215678	Actin cytoskeleton	1.35691	0.977636
P17	0.261404	0.490909	0.349845	0	0.0405959	mRNA processing (a)	0.812567	0.653886
P18	0.196078	0.436275	0.305263	0	9.999e-05	mRNA processing (b)	0.821588	0.661568
P19	0.197833	0.482323	0.289654	1.64961e-50	0.0388961	hnRNPs	0.975034	0.67708
P20	0.110526	0.275542	0.203406	3.80623e-123	9.999e-05	snRNPs	0.872475	0.655096
P21	0.0980392	0.312738	0.213252	5.75462e-251	9.999e-05	Exosome	0.928843	0.745641
P22	0.172637	0.272727	0.414035	3.16636e-51	0.524548	Cohesin	0.873	0.714933
P23	0.27193	0.633083	0.494737	0.0017414	0.917508	Coatomer	0.649497	0.545697
P24	0.108772	0.285714	0.214286	7.62787e-31	0.00019998	eIF-3	0.749132	0.551983
P25	0.653509	0.79021	-0.0629515	3.13801e-19	9.999e-05	Ribosome	1.17783	1.20074
P26	0.00877193	0.0166667	0.42437	0.840261	0.69763	Condensin	1.36758	1.06406
P27	0.222807	0.415789	0.341176	2.42213e-31	0.00789921	Nuclear pore	0.84032	0.590398
P28	0.00490196	0.037594	0.286061	6.07664e-06	0.00169983	Vesicular transport	0.82366	0.634532
P29	0.0508772	0.0808824	0.582306	0.335669	0.227277	DNA replication	1.44509	1.09361
P30	0.0315789	0.0561404	0.507018	1.78015e-08	0.00529947	tRNA ligases	1.27559	1.00545
P31	0.583897	-0.0236842	0.149123	0.00208924	0.284172	Nucleosome	1.61073	0.785277

## Sheet: Readme
Dataset EV4 contains the correlations of protein and mRNA expression within progulons calculated on the basis of
the breast cancer data from Lapek et al (Nature Biotechnology, 2017) (sheet 1 - RNA_protein_cor_breast_cancer),
the LCL data from Pickrell et al (Nature, 2010) and Battle et al (Science, 2015) (sheet 2 - RNA_protein_cor_LCL),
the mouse tissue data from Grabowski et al (MCP, 2018) (sheet 3 - RNA_protein_cor_mouse_tissue).
