# Supplementary material for: Higher‐order modular regulation of the human proteome
Source: Mol Syst Biol. 2023 Mar 9;19(5):e9503. doi: 10.15252/msb.20209503 (PMC10167480; doi:10.15252/msb.20209503)
Supplement: Supplementary file 7 — Dataset EV5 [file MSB-19-e9503-s002.xlsx]

## Sheet: mRNA_protein_HL_results
Progulon_ID	mean_mRNA_HL	mean_prot_HL	mRNA_HL_cv	prot_HL_cv	Progulon_function
P01	8.46532	57.6591	0.615015	0.842741	RAB GTPases
P02	8.82235	56.1795	0.641077	1.0618	Myosin cytoskeleton
P03	8.58575	57.9988	0.580121	0.869829	COP9 signalosome
P04	8.51627	29.6774	0.552866	0.7579	mito. 39S ribosome
P05	9.33675	47.0553	0.58932	0.923008	mito. 28S ribosome
P06	8.61889	60.911	0.68858	0.959705	ETC, complex I (a)
P07	8.17427	61.9512	0.702972	0.964903	ETC, complex I (b)
P08	8.14521	47.8784	0.697589	1.05131	ETC, complex IV
P09	10.551	47.3446	0.551889	0.790161	ATP Synthase
P10	11.7151	83.8184	0.55931	0.828009	Proteasome, core
P11	9.92781	75.8215	0.545299	0.721013	Proteasome, 26S non-ATPase
P12	9.64674	61.3169	0.570351	0.903722	Proteasome, 26S ATPase
P13	9.16934	56.4598	0.592472	0.842503	Protein folding, Prefoldin
P14	13.9886	77.1487	0.407338	0.926735	Protein folding, TriC
P15	5.93592	26.6602	0.588684	0.861912	rRNA processing
P16	8.58245	64.6675	0.459013	1.01313	Actin cytoskeleton
P17	6.77476	37.8149	0.59072	1.03201	mRNA processing (a)
P18	7.08943	37.4484	0.598147	0.985729	mRNA processing (b)
P19	8.65158	60.3979	0.566337	0.891612	hnRNPs
P20	9.17919	49.5634	0.583294	0.90937	snRNPs
P21	7.53171	43.2602	0.638861	0.946485	Exosome
P22	6.42577	31.8226	0.62262	0.848994	Cohesin
P23	11.059	64.9973	0.325174	0.64311	Coatomer
P24	10.4434	56.0273	0.523112	0.883781	eIF-3
P25	8.38846	39.5913	0.76543	0.623115	Ribosome
P26	6.7702	26.2639	0.634982	1.42446	Condensin
P27	8.35835	41.166	0.560349	0.894877	Nuclear pore
P28	6.87813	57.421	0.590277	0.979294	Vesicular transport
P29	7.03323	20.7868	0.593989	1.31155	DNA replication
P30	8.58415	58.9912	0.600999	0.822103	tRNA ligases
P31	4.84488	35.1482	0.353383	0.504968	Nucleosome

## Sheet: Readme
Dataset EV5 contains the relevant data on the average half-lives of the mRNAs (mean_mRNA_HL) and the proteins (mean_prot_HL) per progulon. It also contains the coefficient of variations of these half-lives per progulon, on mRNA level (mRNA_HL_cv) and protein level (prot_HL_cv).
