# Supplementary material for: Higher‐order modular regulation of the human proteome
Source: Mol Syst Biol. 2023 Mar 9;19(5):e9503. doi: 10.15252/msb.20209503 (PMC10167480; doi:10.15252/msb.20209503)
Supplement: Supplementary file 8 — Dataset EV6 [file MSB-19-e9503-s005.xlsx]

## Sheet: Data
Majority_protein_IDs	Simplified_protein_ID	Mean_RF_score	Feature_count	Used_for_positive_training	Training_label	prot_in_prn	Protein_names	Gene_names	tSNE_dim_1	tSNE_dim_2	GO_annotation	Screening_type	RF_score_without_NCC	RF_score_without_15_random_ratios_1	RF_score_without_15_random_ratios_2	RF_score_without_15_random_ratios_3	RF_score_NCC_only	NCC_only_feature_count	RF_score_15_random_exp_1	RF_score_15_random_exp_2	RF_score_15_random_exp_3	Boxplot_annotation
Q14566	Q14566	0.982442	280	Used	Positive	yes	DNA replication licensing factor MCM6	MCM6	-12.0503	1.59668	DNA replication		0.980711	0.975297	0.980614	0.980606	0.983827	14	0.973344	0.987145	0.970848	DNA replication
P25205;P25205-2	P25205	0.97861	274	Used	Positive	yes	DNA replication licensing factor MCM3	MCM3	-11.8178	1.01539	DNA replication		0.979991	0.979207	0.97992	0.981031	0.990109	15	0.970552	0.962084	0.965261	DNA replication
P49736	P49736	0.972107	275	Used	Positive	yes	DNA replication licensing factor MCM2	MCM2	-11.6078	1.65734	DNA replication		0.975854	0.971731	0.968535	0.971004	0.979063	15	0.977927	0.970917	0.88256	DNA replication
P33991	P33991	0.951498	285	Used	Positive	yes	DNA replication licensing factor MCM4	MCM4	-11.6666	2.11335	DNA replication		0.943091	0.942827	0.942956	0.9506	0.992162	14	0.918348	0.944359	0.858552	DNA replication
P33992	P33992	0.949144	272	Used	Positive	yes	DNA replication licensing factor MCM5	MCM5	-11.5221	1.20959	DNA replication		0.95361	0.944133	0.951583	0.955206	0.976495	15	0.810905	0.989303	0.942033	DNA replication
P40937;P40937-2	P40937	0.933799	235	Used	Positive	yes	Replication factor C subunit 5	RFC5	-11.5503	-2.33256	DNA replication		0.920101	0.924905	0.926357	0.934976	0.981337	15	0.920399	0.891752	0.936795	DNA replication
P49643	P49643	0.90935	201	Used	Positive	yes	DNA primase large subunit	PRIM2	-7.7977	-1.37966	DNA replication		0.924252	0.895794	0.896455	0.901512	0.800635	14	0.936827	0.95799	0.805673	DNA replication
P09884	P09884	0.906931	169	Used	Positive	yes	DNA polymerase alpha catalytic subunit	POLA1	5.27855	7.13482	DNA replication		0.907482	0.891436	0.898292	0.888896	0.915023	14	0.934016	0.969065	0.859526	DNA replication
Q9BRT9	Q9BRT9	0.897134	170	Used	Positive	yes	DNA replication complex GINS protein SLD5;DNA replication complex GINS protein SLD5, N-terminally processed	GINS4	6.78367	0.904388	DNA replication		0.898756	0.896643	0.884291	0.891875	0.731377	12	0.940281	0.953481	0.851083	DNA replication
Q9BRX5;Q9BRX5-3;Q9BRX5-2	Q9BRX5	0.895585	181	Used	Positive	yes	DNA replication complex GINS protein PSF3	GINS3	7.61056	0.0459637	DNA replication		0.88538	0.897264	0.881768	0.892038	0.937748	14	0.916031	0.881326	0.852157	DNA replication
P33993;P33993-3	P33993	0.895286	275	Used	Positive	yes	DNA replication licensing factor MCM7	MCM7	-12.4201	1.61418	DNA replication		0.897436	0.904768	0.915776	0.908733	0.988181	15	0.924928	0.926002	0.851639	DNA replication
P35249;P35249-2	P35249	0.886409	229	Used	Positive	yes	Replication factor C subunit 4	RFC4	-11.2112	-2.65111	DNA replication		0.886937	0.888591	0.894116	0.902645	0.964682	15	0.698634	0.706845	0.555828	DNA replication
O75717;O75717-2	O75717	0.880353	224	Used	Positive	yes	WD repeat and HMG-box DNA-binding protein 1	WDHD1	-12.9983	6.79554	DNA replication		0.850379	0.885296	0.871834	0.885255	0.992767	14	0.938929	0.891539	0.519719	DNA replication
P40938;P40938-2	P40938	0.86905	250	Used	Positive	yes	Replication factor C subunit 3	RFC3	-12.5745	-1.667	DNA replication		0.847574	0.866557	0.875791	0.868932	0.994073	15	0.563726	0.83713	0.904051	DNA replication
P18858;P18858-2	P18858	0.868488	204	Used	Positive	yes	DNA ligase 1	LIG1	0.529202	4.53933	DNA replication		0.86076	0.855983	0.864596	0.861381	0.917792	13	0.869949	0.932751	0.644289	DNA replication
P35250;P35250-2	P35250	0.864392	228	Used	Positive	yes	Replication factor C subunit 2	RFC2	-11.6751	-1.98137	DNA replication		0.836855	0.894813	0.855567	0.862708	0.96775	15	0.822425	0.889857	0.797035	DNA replication
P33316-2	P33316	0.861634	247			yes	Deoxyuridine 5-triphosphate nucleotidohydrolase, mitochondrial	DUT	10.6467	7.07014	DNA replication	new_replication_candidate	0.869599	0.860735	0.853849	0.857571	0.622251	14	0.980271	0.937349	0.785496	DNA replication
Q8WVB6;Q8WVB6-2;Q8WVB6-3	Q8WVB6	0.850853	176	Used	Positive	yes	Chromosome transmission fidelity protein 18 homolog	CHTF18	-10.1091	-3.95556	DNA replication		0.837275	0.854006	0.84261	0.849683	0.979073	14	0.924997	0.947327	0.667492	DNA replication
Q14181	Q14181	0.845747	154	Used	Positive	yes	DNA polymerase alpha subunit B	POLA2	5.63701	7.17949	DNA replication		0.84766	0.832048	0.831449	0.841327	0.827912	14	0.737975	0.661627	0.437055	DNA replication
Q14691	Q14691	0.845375	123	Used	Positive	yes	DNA replication complex GINS protein PSF1	GINS1	7.7789	-0.129794	DNA replication		0.850305	0.850036	0.84041	0.850956	0.722611	11	0.92833	0.87933	0.882367	DNA replication
Q9Y248	Q9Y248	0.842894	160	Used	Positive	yes	DNA replication complex GINS protein PSF2	GINS2	6.97454	0.696104	DNA replication		0.910746	0.82719	0.83161	0.831976	0.121612	5	0.965138	0.929864	0.891773	DNA replication
Q9NTJ3;Q9NTJ3-2	Q9NTJ3	0.813723	259			yes	Structural maintenance of chromosomes protein 4	SMC4	4.03183	3.5028	NA		0.91401	0.777842	0.81754	0.801563	0.0129245	14	0.962056	0.968671	0.891423	Other
Q13112	Q13112	0.810388	154			yes	Chromatin assembly factor 1 subunit B	CHAF1B	-17.9225	8.00449	DNA replication		0.793052	0.828821	0.822605	0.817587	0.919452	15	0.919958	0.870331	0.509933	DNA replication
Q9NSP4;Q9NSP4-4	Q9NSP4	0.80549	89			yes	Centromere protein M	CENPM	8.17419	-0.256331	NA	new_replication_candidate	0.81416	0.79689	0.793503	0.797096	0.66882	6		0.925886		Other
Q9BXW9;Q9BXW9-1;Q9BXW9-3	Q9BXW9	0.787866	187			yes	Fanconi anemia group D2 protein	FANCD2	0.203568	7.81617	NA		0.828877	0.776429	0.800069	0.801218	0.560642	15	0.838792	0.950414	0.844943	Other
Q8NBT2;Q8NBT2-2	Q8NBT2	0.784593	164			yes	Kinetochore protein Spc24	SPC24	3.18966	1.66013	NA		0.840261	0.771775	0.788087	0.791673			0.95773	0.926062	0.838302	Other
P26358-2	P26358	0.775279	262			yes	DNA (cytosine-5)-methyltransferase 1	DNMT1	-14.1781	3.68238	NA		0.767435	0.788365	0.773149	0.802229	0.672686	15	0.961482	0.797006	0.882113	Other
O95239;O95239-2	O95239	0.773859	207			yes	Chromosome-associated kinesin KIF4A	KIF4A	2.92161	4.84571	NA		0.841106	0.772903	0.794502	0.772321	0.0923022	15	0.760155	0.96412	0.904012	Other
Q9HBM1	Q9HBM1	0.772695	130			yes	Kinetochore protein Spc25	SPC25	2.80262	1.67321	NA		0.812267	0.767304	0.782191	0.780586			0.796383	0.890438	0.756097	Other
Q2NKX8	Q2NKX8	0.771303	132			yes	DNA excision repair protein ERCC-6-like	ERCC6L	5.04509	5.563	NA		0.775019	0.747989	0.768019	0.760022			0.925636	0.73348	0.871377	Other
Q86XI2;Q86XI2-2	Q86XI2	0.770418	167			yes	Condensin-2 complex subunit G2	NCAPG2	-13.4135	7.79362	NA		0.831124	0.750519	0.792385	0.764309	0.0861021	12	0.445702	0.88568	0.50323	Other
Q15021	Q15021	0.763649	244			yes	Condensin complex subunit 1	NCAPD2	4.47559	2.90365	NA		0.908542	0.741845	0.788707	0.759764	0.00315914	13	0.968527	0.975689	0.893279	Other
Q9Y3D8;Q9Y3D8-2	Q9Y3D8	0.758587	176			yes	Adenylate kinase isoenzyme 6	AK6	-4.71769	3.61254	NA		0.801062	0.756702	0.758635	0.765644	0.347486	5	0.864553	0.662527	0.600971	Other
Q9BPX3	Q9BPX3	0.756098	246			yes	Condensin complex subunit 3	NCAPG	4.62613	3.47141	NA		0.876733	0.73712	0.759204	0.74565	0.0413252	11	0.942419	0.954508	0.870865	Other
Q9NVI1;Q9NVI1-1;Q9NVI1-2	Q9NVI1	0.747663	216			yes	Fanconi anemia group I protein	FANCI	0.252759	7.84845	NA		0.777157	0.737158	0.751908	0.758634	0.522385	15	0.857624	0.925313	0.59724	Other
Q15003;Q15003-2	Q15003	0.742425	226			yes	Condensin complex subunit 2	NCAPH	4.77324	3.02609	NA		0.875227	0.737868	0.751766	0.725876	0.0206847	14	0.95095	0.91404	0.844227	Other
Q5TBB1;Q5TBB1-2	Q5TBB1	0.738369	195			yes	Ribonuclease H2 subunit B	RNASEH2B	-12.8689	-6.24311	NA		0.736175	0.732042	0.745034	0.737351	0.889062	14	0.735963	0.884003	0.773088	Other
O14929;O14929-2	O14929	0.731784	258			yes	Histone acetyltransferase type B catalytic subunit	HAT1	1.38692	0.6128	NA		0.801038	0.717745	0.747739	0.730773	0.0511931	15	0.742867	0.718274	0.825982	Other
P23921	P23921	0.731668	259			yes	Ribonucleoside-diphosphate reductase large subunit	RRM1	-3.34071	3.45419	DNA replication		0.809407	0.701833	0.741882	0.715698	0.0242327	14	0.957401	0.651814	0.849794	DNA replication
O95347;O95347-2	O95347	0.7287	266			yes	Structural maintenance of chromosomes protein 2	SMC2	3.82357	3.31417	NA		0.82272	0.706433	0.741605	0.724073	0.0268847	15	0.688978	0.976567	0.89834	Other
Q9NVP2	Q9NVP2	0.728687	177			yes	Histone chaperone ASF1B	ASF1B	4.34854	10.0012	NA	positive_control	0.796856	0.70888	0.718875	0.740356	0.137401	13	0.900312	0.90057	0.715912	Other
Q96T88-2;Q96T88	Q96T88	0.727358	223			yes	E3 ubiquitin-protein ligase UHRF1	UHRF1	-16.4584	7.24251	NA		0.714614	0.718398	0.729424	0.751512	0.516198	15	0.913278	0.564291	0.812701	Other
P49642	P49642	0.725238	158	Used	Positive	yes	DNA primase small subunit	PRIM1	-6.85193	-1.60289	DNA replication		0.705056	0.734957	0.708495	0.708781	0.843603	14	0.717428	0.941341	0.848067	DNA replication
P04818;P04818-2;P04818-3	P04818	0.724633	201			yes	Thymidylate synthase	TYMS	-0.159838	11.0963	NA		0.741762	0.717041	0.724185	0.726336	0.397282	14	0.770386	0.819946	0.515492	Other
Q9UNS1-2;Q9UNS1	Q9UNS1	0.72204	138	Used	Positive	yes	Protein timeless homolog	TIMELESS	-10.362	5.7065	DNA replication		0.677335	0.713365	0.706171	0.731475	0.911605	14	0.877363	0.624892		DNA replication
Q5UIP0-2;Q5UIP0	Q5UIP0	0.720516	199			yes	Telomere-associated protein RIF1	RIF1	-15.9967	2.64663	NA		0.681354	0.721422	0.74524	0.742267	0.870725	15	0.887696	0.786031	0.461307	Other
Q15004	Q15004	0.719094	110			yes	PCNA-associated factor	KIAA0101	2.50749	13.1233	DNA replication		0.649405	0.710914	0.711821	0.717487	0.826688	15	0.651817	0.506165		DNA replication
P35251-2;P35251	P35251	0.718638	187	Used	Positive	yes	Replication factor C subunit 1	RFC1	-1.15802	4.74567	DNA replication		0.697908	0.71541	0.727245	0.746339	0.975673	14	0.505577	0.706487	0.823885	DNA replication
Q15054;Q15054-3	Q15054	0.715468	177	Used	Positive	yes	DNA polymerase delta subunit 3	POLD3	-14.8027	-1.73847	DNA replication		0.677095	0.719486	0.712989	0.715266	0.992108	14	0.807754	0.683027	0.619133	DNA replication
Q9NS87;Q9NS87-2;Q9NS87-4	Q9NS87	0.712451	139			yes	Kinesin-like protein KIF15	KIF15	7.23201	7.77664	NA		0.768478	0.732232	0.726209	0.712941			0.889786	0.903791	0.724144	Other
P42695	P42695	0.704531	177			yes	Condensin-2 complex subunit D3	NCAPD3	-13.6254	8.03364	NA		0.756464	0.666274	0.696299	0.681331	0.0718335	14	0.924668	0.901845	0.491887	Other
Q9BVS4;Q9BVS4-2	Q9BVS4	0.703343	147			yes	Serine/threonine-protein kinase RIO2	RIOK2	11.6876	3.59107	NA	new_replication_candidate	0.73614	0.712492	0.707034	0.710514			0.795778	0.933787	0.868586	Other
P52701;P52701-3;P52701-4;P52701-2	P52701	0.700591	244			yes	DNA mismatch repair protein Msh6	MSH6	-14.2988	-1.13337	DNA replication		0.649948	0.699635	0.682804	0.704485	0.967655	15	0.805809	0.517378	0.706111	DNA replication
O43805	O43805	0.69985	104			yes	Sjoegren syndrome nuclear autoantigen 1	SSNA1	11.2437	2.76456	NA		0.724113	0.683186	0.701239	0.709773			0.5612	0.791296	0.673262	Other
Q9NRF9	Q9NRF9	0.699298	205	Used	Positive	yes	DNA polymerase epsilon subunit 3	POLE3	-6.1241	-0.97516	DNA replication		0.749604	0.7256	0.711404	0.712887	0.180132	14	0.921452	0.911522	0.575308	DNA replication
O75419-2;O75419;O75419-3	O75419	0.697483	100	Used	Positive	yes	Cell division control protein 45 homolog	CDC45	4.46333	7.30988	DNA replication	positive_control	0.691574	0.696897	0.695747	0.693194	0.72049	9	0.778027	0.925328	0.682283	DNA replication
Q8WVX9	Q8WVX9	0.696445	154			yes	Fatty acyl-CoA reductase 1	FAR1	8.27171	5.64415	NA	new_replication_candidate	0.703923	0.696968	0.688129	0.701185			0.907048	0.697965	0.502344	Other
Q9NPD8	Q9NPD8	0.689256	148			yes	Ubiquitin-conjugating enzyme E2 T	UBE2T	2.19491	13.144	NA		0.74236	0.681532	0.703141	0.694838	0.0654643	13	0.643798	0.740922	0.73372	Other
Q96KB5;Q96KB5-2	Q96KB5	0.685344	215			yes	Lymphokine-activated killer T-cell-originated protein kinase	PBK	-19.2607	4.59062	NA		0.762698	0.657201	0.68628	0.680424	0.026391	15	0.925411	0.894653	0.697528	Other
Q14202	Q14202	0.684951	166			yes	Zinc finger MYM-type protein 3	ZMYM3	-3.29066	6.4508	NA	new_replication_candidate	0.68184	0.673173	0.725588	0.684646	0.457904	9	0.620004	0.816804	0.391397	Other
Q99504-5;Q99504;Q99504-3;Q99504-2;Q99504-4	Q99504	0.684478	129			yes	Eyes absent homolog 3	EYA3	12.8726	5.42135	NA		0.740484	0.665182	0.672989	0.697352	0.376235	7	0.375502	0.561411	0.82922	Other
Q8N0T1	Q8N0T1	0.683943	100			yes	Uncharacterized protein C8orf59	C8orf59	11.7333	5.73808	NA	new_replication_candidate	0.724119	0.676564	0.692594	0.680601	0.328858	11	0.651392			Other
P00374;P00374-2	P00374	0.681445	184			yes	Dihydrofolate reductase	DHFR	3.16731	9.45017	NA		0.786569	0.674954	0.695494	0.679853	0.042573	9	0.830862	0.639873	0.7643	Other
Q6P5R6	Q6P5R6	0.679735	175			yes	60S ribosomal protein L22-like 1	RPL22L1	10.8628	5.1893	NA		0.716084	0.678682	0.69738	0.691356			0.835631	0.950016	0.825212	Other
P51003	P51003	0.672999	242			yes	Poly(A) polymerase alpha	PAPOLA	-6.63728	7.98304	NA		0.744166	0.651068	0.704132	0.686243	0.0667069	14	0.607666	0.701882	0.84783	Other
Q8TCG1;Q8TCG1-2	Q8TCG1	0.672004	153			yes	Protein CIP2A	KIAA1524	5.05861	2.28825	NA		0.725307	0.65349	0.679958	0.667978	0.298526	7	0.574606	0.893112	0.719468	Other
O95864;O95864-3;O95864-2	O95864	0.671948	138			yes	Fatty acid desaturase 2	FADS2	14.8345	-2.19945	NA		0.721671	0.661072	0.669872	0.671054	0.048902	6	0.583841	0.602505	0.823887	Other
Q9H4L7-2;Q9H4L7	Q9H4L7	0.667208	201			yes	SWI/SNF-related matrix-associated actin-dependent regulator of chromatin subfamily A containing DEAD/H box 1	SMARCAD1	-8.49739	-0.532889	NA		0.675033	0.674745	0.673731	0.689649	0.505095	13	0.875139	0.550675	0.662161	Other
Q9BT23	Q9BT23	0.666821	114			yes	LIM domain-containing protein 2	LIMD2	13.19	-6.03858	NA		0.691015	0.65798	0.653054	0.660203			0.438005	0.593326	0.843816	Other
P49321	P49321	0.664395	260			yes	Nuclear autoantigenic sperm protein	NASP	-13.2093	-3.05436	DNA replication		0.730387	0.63767	0.662432	0.663069	0.130361	15	0.437926	0.919524	0.892795	DNA replication
Q13469-3;Q13469-4;Q13469-2;Q13469;Q13469-5	Q13469	0.662145	99			yes	Nuclear factor of activated T-cells, cytoplasmic 2	NFATC2	4.50877	-0.00777566	NA		0.682306	0.657941	0.650623	0.667888			0.571114	0.697231	0.634099	Other
P39748	P39748	0.661759	283	Used	Positive	yes	Flap endonuclease 1	FEN1	-12.4492	0.122138	DNA replication		0.694762	0.666096	0.688916	0.692175	0.392585	15	0.783824	0.403099	0.86346	DNA replication
P12004	P12004	0.661442	285	Used	Positive	yes	Proliferating cell nuclear antigen	PCNA	10.2293	7.44602	DNA replication		0.621834	0.690351	0.651734	0.646989	0.913857	15	0.658349	0.801724	0.329475	DNA replication
Q6ZRQ5	Q6ZRQ5	0.658262	126			yes	Protein MMS22-like	MMS22L	0.194129	2.50909	DNA replication		0.752579	0.663623	0.687667	0.665739	0.106372	14	0.91215	0.889079		DNA replication
Q13111;Q13111-3;Q13111-2	Q13111	0.657252	106			yes	Chromatin assembly factor 1 subunit A	CHAF1A	0.74029	4.65705	DNA replication		0.617751	0.649761	0.644866	0.6578	0.881636	14	0.708506	0.354941		DNA replication
Q9NRZ9-2;Q9NRZ9;Q9NRZ9-3;Q9NRZ9-4	Q9NRZ9	0.655871	156			yes	Lymphoid-specific helicase	HELLS	-16.3297	7.15056	NA	new_replication_candidate	0.649832	0.658534	0.659256	0.656178	0.360342	15	0.759048	0.710712	0.598921	Other
O00767	O00767	0.653413	186			yes	Acyl-CoA desaturase	SCD	17.1082	-6.20317	NA		0.655652	0.639176	0.627818	0.652306	0.405028	6	0.584937	0.462487	0.617258	Other
P46013	P46013	0.653086	197			yes	Antigen KI-67	MKI67	-18.7513	7.13118	NA		0.690059	0.684901	0.663855	0.687821	0.120643	15	0.900842	0.903108	0.63432	Other
Q9NYF3	Q9NYF3	0.651527	66			yes	Protein FAM53C	FAM53C	3.96304	-3.76201	NA	new_replication_candidate	0.668539	0.643559	0.659079	0.656188				0.58873		Other
P40259;P40259-3	P40259	0.647693	65			yes	B-cell antigen receptor complex-associated protein beta chain	CD79B	12.312	-10.7551	NA		0.647782	0.670417	0.635934	0.649033				0.38567		Other
Q9GZU8	Q9GZU8	0.64507	184			yes	Protein FAM192A	FAM192A	-16.1039	0.937275	NA	new_replication_candidate	0.643422	0.626723	0.638629	0.66285	0.665766	13	0.789167	0.693416	0.682385	Other
Q3B7T1;Q3B7T1-5;Q3B7T1-3	Q3B7T1	0.643442	92			yes	Erythroid differentiation-related factor 1	EDRF1	13.7095	-2.98208	NA		0.656915	0.658077	0.628681	0.646535			0.543711	0.84613		Other
Q13588	Q13588	0.642103	109			yes	GRB2-related adapter protein	GRAP	-1.14836	-4.31379	NA		0.668675	0.612406	0.669813	0.644002			0.113442	0.50075	0.858569	Other
Q6PL18	Q6PL18	0.641665	198			yes	ATPase family AAA domain-containing protein 2	ATAD2	-12.1086	6.25102	NA	new_replication_candidate	0.57009	0.650118	0.639465	0.631119	0.824745	15	0.89426	0.780337	0.471195	Other
P43246	P43246	0.64126	265			yes	DNA mismatch repair protein Msh2	MSH2	-14.0483	-1.19614	NA		0.600791	0.657902	0.63858	0.648847	0.960331	15	0.517446	0.464742	0.572119	Other
Q86YP4;Q86YP4-3	Q86YP4	0.6411	219			yes	Transcriptional repressor p66-alpha	GATAD2A	-5.0366	-2.3722	NA	new_replication_candidate	0.702482	0.61998	0.656095	0.645076	0.0769503	15	0.694603	0.686824	0.923608	Other
P50151	P50151	0.640955	76			yes	Guanine nucleotide-binding protein G(I)/G(S)/G(O) subunit gamma-10	GNG10	11.0453	-8.16525	NA		0.637663	0.64202	0.629595	0.629113				0.742642		Other
P06493	P06493	0.640711	260			yes	Cyclin-dependent kinase 1	CDK1	2.14121	9.50247	DNA replication		0.719197	0.616962	0.655665	0.654472	0.0651875	15	0.774482	0.821122	0.664668	DNA replication
Q5UE93	Q5UE93	0.639168	74			yes	Phosphoinositide 3-kinase regulatory subunit 6	PIK3R6	4.36362	-3.26041	NA		0.656268	0.638774	0.629736	0.641902				0.552948		Other
P0CG13	P0CG13	0.638196	65	Used	Positive	yes	Chromosome transmission fidelity protein 8 homolog	CHTF8	-9.83629	-0.325251	DNA replication		0.593856	0.640515	0.629408	0.637641	0.903356	7				DNA replication
P10319	P10319	0.637291	51			yes	HLA class I histocompatibility antigen, B-58 alpha chain	HLA-B	16.3879	-14.4233	NA		0.653714	0.642841	0.625887	0.632153				0.512421		Other
Q07864	Q07864	0.637217	154	Used	Positive	yes	DNA polymerase epsilon catalytic subunit A	POLE	-13.31	4.72002	DNA replication		0.536985	0.656011	0.618856	0.654434	0.977112	12	0.608208	0.766051	0.179711	DNA replication
Q9BVC3	Q9BVC3	0.635072	78	Used	Positive	yes	Sister chromatid cohesion protein DCC1	DSCC1	-9.73762	-1.72416	DNA replication		0.595425	0.626855	0.630753	0.639356	0.928494	10	0.832041	0.778655		DNA replication
Q9BZX2	Q9BZX2	0.630997	209			yes	Uridine-cytidine kinase 2	UCK2	-2.32503	1.49693	NA		0.697782	0.634253	0.625109	0.636838	0.0674913	11	0.839777	0.830349	0.576104	Other
O43502	O43502	0.630427	50			yes	DNA repair protein RAD51 homolog 3	RAD51C	-8.81297	3.89498	NA		0.624544	0.634444	0.632742	0.630378	0.377757	5				Other
P04233-2	P04233	0.628324	80			yes	HLA class II histocompatibility antigen gamma chain	CD74	9.65793	-8.5345	NA		0.631403	0.608468	0.609491	0.636644			0.526373	0.583594		Other
Q29718	Q29718	0.628068	72			yes	HLA class I histocompatibility antigen, B-82 alpha chain	HLA-B	18.4899	-11.726	NA		0.633132	0.656479	0.60417	0.623417				0.511667		Other
Q99661;Q99661-2	Q99661	0.627296	176			yes	Kinesin-like protein KIF2C	KIF2C	-17.5617	2.8409	NA		0.70591	0.614106	0.64169	0.656759	0.0385158	15	0.943939	0.800543	0.751111	Other
Q9H3Y8;Q9H3Y8-2	Q9H3Y8	0.627027	52			yes	Pancreatic progenitor cell differentiation and proliferation factor	PPDPF	-7.56317	3.08399	NA		0.629176	0.633206	0.623092	0.632767						Other
P30504	P30504	0.625734	132			yes	HLA class I histocompatibility antigen, Cw-4 alpha chain	HLA-C	17.4568	-8.39841	NA		0.646903	0.640994	0.612482	0.630424			0.500984	0.589713	0.697221	Other
P11836	P11836	0.624518	70			yes	B-lymphocyte antigen CD20	MS4A1	12.688	-5.74463	NA		0.634089	0.624061	0.608229	0.617791				0.384828		Other
O00182-2;O00182	O00182	0.622502	143			yes	Galectin-9	LGALS9	14.438	-6.67259	NA		0.630956	0.646962	0.599388	0.609967			0.563853	0.514299	0.613511	Other
Q9HBU6;Q9HBU6-2	Q9HBU6	0.622182	72			yes	Ethanolamine kinase 1	ETNK1	7.61997	7.21485	NA		0.654499	0.62727	0.632819	0.618773						Other
Q96IR7	Q96IR7	0.622106	89			yes	4-hydroxyphenylpyruvate dioxygenase-like protein	HPDL	-5.64096	4.97049	NA	new_replication_candidate	0.600034	0.632035	0.624603	0.622874	0.404475	13	0.556596			Other
Q9H910;Q9H910-3	Q9H910	0.621088	216			yes	Hematological and neurological expressed 1-like protein	HN1L	-9.00398	7.08129	NA		0.668295	0.592998	0.63585	0.629681	0.220974	9	0.780927	0.490385	0.805824	Other
P13747	P13747	0.62071	115			yes	HLA class I histocompatibility antigen, alpha chain E	HLA-E	16.4817	-8.4522	NA		0.633673	0.644173	0.601265	0.619468			0.47166	0.512138	0.679737	Other
Q9Y5V3;Q9Y5V3-2	Q9Y5V3	0.619865	104			yes	Melanoma-associated antigen D1	MAGED1	-8.45086	5.39864	NA		0.603961	0.616135	0.624776	0.623873			0.610903		0.738065	Other
Q9BVW5	Q9BVW5	0.618966	49	Used	Positive	yes	TIMELESS-interacting protein	TIPIN	-10.426	4.72947	DNA replication		0.579257	0.626452	0.616619	0.622877	0.877753	7	0.618715			DNA replication
Q96B97-2;Q96B97-3	Q96B97	0.618893	42			yes	SH3 domain-containing kinase-binding protein 1	SH3KBP1	13.453	-12.5369	NA		0.633568	0.608251	0.606046	0.616136				0.521325		Other
Q9Y2K7;Q9Y2K7-3	Q9Y2K7	0.618666	169			yes	Lysine-specific demethylase 2A	KDM2A	1.02243	-4.38987	NA		0.627795	0.614502	0.658189	0.651043	0.362989	15	0.940431	0.950145	0.316919	Other
P40692;P40692-3;P40692-2	P40692	0.618612	183			yes	DNA mismatch repair protein Mlh1	MLH1	-15.9812	-1.86093	NA		0.556193	0.609881	0.589623	0.61107	0.867033	12	0.684691	0.636829	0.218427	Other
Q9Y5V0	Q9Y5V0	0.618108	101			yes	Zinc finger protein 706	ZNF706	2.29288	-3.19708	NA	new_replication_candidate	0.634111	0.621944	0.617322	0.625655			0.565969	0.564385		Other
Q9H098	Q9H098	0.618021	56			yes	Protein FAM107B	FAM107B	5.56372	-4.76999	NA	new_replication_candidate	0.635377	0.605592	0.605181	0.615443						Other
Q96HA7;Q96HA7-2	Q96HA7	0.61748	113			yes	Tonsoku-like protein	TONSL	0.471755	2.75714	DNA replication		0.671631	0.61023	0.632526	0.621091	0.141255	13	0.772417	0.834138		DNA replication
Q7L513;Q7L513-2;Q7L513-9;Q7L513-10;Q7L513-5;Q7L513-4;Q7L513-14;Q7L513-11;Q7L513-3;Q7L513-12;Q7L513-8	Q7L513	0.613816	67			yes	Fc receptor-like A	FCRLA	13.4778	-10.6421	NA		0.624227	0.646694	0.595722	0.610628				0.549193		Other
P42898;P42898-2	P42898	0.612636	79			yes	Methylenetetrahydrofolate reductase	MTHFR	11.1467	-4.71785	NA		0.631975	0.62033	0.60101	0.614609			0.554708	0.320173		Other
Q8TDP1;Q8TDP1-2	Q8TDP1	0.612605	159			yes	Ribonuclease H2 subunit C	RNASEH2C	-13.0477	-6.52634	NA		0.609378	0.62876	0.627365	0.626969	0.641397	11	0.713568	0.792247	0.588029	Other
Q14444;Q14444-2	Q14444	0.611219	246			yes	Caprin-1	CAPRIN1	-2.65709	1.23755	NA		0.688154	0.597525	0.623238	0.61535	0.130962	11	0.891949	0.863433	0.725101	Other
Q15022	Q15022	0.611153	153			yes	Polycomb protein SUZ12	SUZ12	-16.3945	1.73749	NA		0.668263	0.60988	0.639147	0.627195	0.0736085	15	0.664729	0.67279	0.621477	Other
O75534;O75534-2;O75534-4;O75534-3	O75534	0.611054	284			yes	Cold shock domain-containing protein E1	CSDE1	-4.20018	2.60105	NA		0.729823	0.596228	0.627076	0.624042	0.0346303	14	0.934831	0.880991	0.757347	Other
Q15080	Q15080	0.610391	87			yes	Neutrophil cytosol factor 4	NCF4	11.2554	-9.52388	NA		0.604488	0.59407	0.614397	0.602993			0.801831	0.863549		Other
Q8IU81	Q8IU81	0.609873	135			yes	Interferon regulatory factor 2-binding protein 1	IRF2BP1	1.32776	-6.42062	NA	new_replication_candidate	0.60318	0.60522	0.59434	0.616055	0.551652	8	0.704171	0.566108	0.772042	Other
Q9ULX3	Q9ULX3	0.608672	201			yes	RNA-binding protein NOB1	NOB1	-3.66942	1.05947	NA	new_replication_candidate	0.66075	0.607166	0.628233	0.631699	0.155503	9	0.777941	0.932724	0.893281	Other
Q9UFW8	Q9UFW8	0.608499	180			yes	CGG triplet repeat-binding protein 1	CGGBP1	-3.95366	-1.17905	NA		0.68813	0.574674	0.619719	0.621415	0.0776568	12	0.329852	0.554651	0.863771	Other
P15090	P15090	0.607882	94			yes	Fatty acid-binding protein, adipocyte	FABP4	18.1666	-13.0615	NA		0.629721	0.61906	0.619001	0.607856				0.679117	0.77637	Other
Q9UL17	Q9UL17	0.606786	64			yes	T-box transcription factor TBX21	TBX21	16.4321	-10.1	NA		0.613661	0.622032	0.578473	0.599369				0.419245		Other
Q9Y448;Q9Y448-2;Q9Y448-3	Q9Y448	0.603717	82			yes	Small kinetochore-associated protein	KNSTRN	-0.533159	13.2552	NA		0.649695	0.595371	0.606507	0.609864			0.460915	0.438148		Other
Q71RC2;Q71RC2-4;Q71RC2-6;Q71RC2-5;Q71RC2-7	Q71RC2	0.603592	202			yes	La-related protein 4	LARP4	-6.54199	-3.71797	NA		0.646713	0.603143	0.621457	0.619348	0.2059	7	0.47728	0.49645	0.490979	Other
Q7Z6J4	Q7Z6J4	0.602158	79			yes	FYVE, RhoGEF and PH domain-containing protein 2	FGD2	14.886	-8.09207	NA		0.601331	0.606392	0.593172	0.598663			0.452265	0.541898	0.476644	Other
P78347-2;P78347-4;P78347-3;P78347	P78347	0.601725	286			yes	General transcription factor II-I	GTF2I	-7.09868	8.48708	NA	new_replication_candidate	0.656224	0.588189	0.620072	0.616535	0.121932	15	0.405259	0.556288	0.898073	Other
Q99622	Q99622	0.600324	152			yes	Protein C10	C12orf57	6.2256	6.03579	NA		0.680426	0.580881	0.608339	0.611811			0.69469	0.705624	0.793153	Other
P19397	P19397	0.59925	92			yes	Leukocyte surface antigen CD53	CD53	10.5775	-7.81634	NA		0.59519	0.61844	0.587826	0.599503				0.475867		Other
P26358;P26358-3	P26358	0.599128	65			yes	DNA (cytosine-5)-methyltransferase 1	DNMT1	-13.5394	3.28062	NA		0.590871	0.60178	0.600607	0.628036	0.372515	7		0.75814		Other
O75792	O75792	0.598795	193			yes	Ribonuclease H2 subunit A	RNASEH2A	-12.8678	-6.29876	DNA replication		0.552707	0.626462	0.588697	0.59857	0.890493	13	0.499166	0.951066	0.54521	DNA replication
Q9BY44;Q9BY44-3;Q9BY44-4;Q9BY44-2	Q9BY44	0.59863	273			yes	Eukaryotic translation initiation factor 2A;Eukaryotic translation initiation factor 2A, N-terminally processed	EIF2A	-5.46733	7.06859	NA		0.712774	0.577009	0.616897	0.610817	0.0036769	14	0.876418	0.884928	0.851139	Other
Q9NRL2;Q9NRL2-2	Q9NRL2	0.597343	232			yes	Bromodomain adjacent to zinc finger domain protein 1A	BAZ1A	-14.2977	1.83833	DNA replication		0.62399	0.635242	0.611725	0.622196	0.0939637	14	0.778598	0.748128	0.65554	DNA replication
Q9NV56	Q9NV56	0.596735	131			yes	MRG/MORF4L-binding protein	MRGBP	-9.43171	9.09664	NA	new_replication_candidate	0.583305	0.606577	0.586555	0.600682	0.733271	9	0.452629	0.308922	0.800454	Other
P16188	P16188	0.596511	68			yes	HLA class I histocompatibility antigen, A-30 alpha chain	HLA-A	16.1108	-13.0481	NA		0.590034	0.601108	0.56482	0.585761				0.519638		Other
Q9UHI6	Q9UHI6	0.596355	246			yes	Probable ATP-dependent RNA helicase DDX20	DDX20	-8.18814	-3.11404	NA		0.688087	0.571815	0.609749	0.60882	0.0298443	13	0.913656	0.873464	0.646419	Other
Q13257	Q13257	0.595565	170			yes	Mitotic spindle assembly checkpoint protein MAD2A	MAD2L1	-15.8282	-0.211628	NA		0.585586	0.587819	0.604149	0.592384	0.571562	8	0.810339	0.541976	0.514819	Other
Q14894	Q14894	0.595292	88			yes	Ketimine reductase mu-crystallin	CRYM	17.4465	-11.8387	NA		0.585926	0.59207	0.572935	0.569439			0.443371	0.512217		Other
P49005	P49005	0.595061	201	Used	Positive	yes	DNA polymerase delta subunit 2	POLD2	-14.901	-2.47738	DNA replication		0.539932	0.590789	0.584125	0.584134	0.856691	15	0.902926	0.521413	0.408933	DNA replication
Q15782-5;Q15782-6	Q15782	0.5944	65			yes	Chitinase-3-like protein 2	CHI3L2	13.2971	-9.74978	NA		0.603642	0.589956	0.590616	0.591767				0.539383		Other
Q92558	Q92558	0.593378	31			yes	Wiskott-Aldrich syndrome protein family member 1	WASF1	-6.49691	0.991801	NA		0.598626		0.597728	0.596088						Other
Q9Y6X9;Q9Y6X9-2	Q9Y6X9	0.592779	165			yes	MORC family CW-type zinc finger protein 2	MORC2	-3.27041	-2.57341	NA		0.651081	0.570621	0.621702	0.607914	0.0420739	12	0.556707	0.754704	0.742715	Other
Q95IE3	Q95IE3	0.59207	66			yes	HLA class II histocompatibility antigen, DRB1-12 beta chain	HLA-DRB1	17.1626	-12.6679	NA		0.594812	0.607029	0.568316	0.589346				0.529717		Other
P16189	P16189	0.591576	85			yes	HLA class I histocompatibility antigen, A-31 alpha chain	HLA-A	16.2585	-13.5529	NA		0.592626	0.602276	0.568423	0.581199				0.521646	0.695886	Other
Q8N954;Q8N954-2	Q8N954	0.590715	94			yes	G patch domain-containing protein 11	GPATCH11	0.887509	-0.579487	NA		0.626222	0.582501	0.589233	0.608903	0.101345	9		0.854948	0.807694	Other
Q9HAW4;Q9HAW4-3;Q9HAW4-2	Q9HAW4	0.589641	51	Used	Positive	yes	Claspin	CLSPN	-11.4635	4.22616	DNA replication		0.50473	0.610818	0.596619	0.580053	0.851405	12				DNA replication
Q9UKT9;Q9UKT9-7;Q9UKT9-4;Q9UKT9-3;Q9UKT9-9;Q9UKT9-8;Q9UKT9-6;Q9UKT9-2;Q9UKT9-5;Q9UKT9-15;Q9UKT9-10;Q9UKT9-13;Q9UKT9-14;Q9UKT9-11	Q9UKT9	0.589173	87			yes	Zinc finger protein Aiolos	IKZF3	-3.91133	5.90477	NA		0.636759	0.568781	0.607357	0.598038			0.820211	0.873921		Other
P04183	P04183	0.588115	188			yes	Thymidine kinase, cytosolic	TK1	-0.625237	10.8397	NA		0.627124	0.572853	0.60383	0.581408	0.0738004	15	0.90369	0.942113	0.324649	Other
Q9NR33	Q9NR33	0.587358	104	Used	Positive	yes	DNA polymerase epsilon subunit 4	POLE4	9.17249	8.83533	DNA replication		0.603003	0.599469	0.574962	0.576506	0.505376	10	0.638455	0.707621	0.726394	DNA replication
P48307-2;P48307	P48307	0.587303	39			yes	Tissue factor pathway inhibitor 2	TFPI2	-7.153	0.617512	NA		0.612433	0.598272	0.598974	0.597816						Other
Q6P6B1	Q6P6B1	0.58679	62			yes	Glutamate-rich protein 5	ERICH5	17.246	-9.81447	NA		0.599725	0.613351	0.564718	0.590935				0.403769		Other
Q00013;Q00013-2	Q00013	0.586621	137			yes	55 kDa erythrocyte membrane protein	MPP1	12.452	-8.31418	NA		0.584511	0.584211	0.57424	0.593403			0.351573	0.385708	0.686564	Other
P18627;P18627-2	P18627	0.586227	45			yes	Lymphocyte activation gene 3 protein	LAG3	16.375	-9.42909	NA		0.587251	0.587115	0.559622	0.580138						Other
Q92623	Q92623	0.585899	73			yes	Tetratricopeptide repeat protein 9A	TTC9	8.80071	-8.37382	NA		0.585222	0.577238	0.568997	0.589876				0.294702		Other
Q9UHD8-5;Q9UHD8-7;Q9UHD8-2;Q9UHD8-3;Q9UHD8-9;Q9UHD8-8	Q9UHD8	0.585116	30			yes	Septin-9	SEPT9	-7.16622	0.567558	NA		0.60882									Other
Q5T7W0-2;Q5T7W0-4;Q5T7W0	Q5T7W0	0.583647	39			yes	Zinc finger protein 618	ZNF618	-8.25183	2.70077	NA		0.591597	0.587132	0.583314	0.597271						Other
P28340	P28340	0.583432	230	Used	Positive	yes	DNA polymerase delta catalytic subunit	POLD1	-14.4472	-2.2106	DNA replication		0.509631	0.603412	0.577204	0.596962	0.990874	14	0.793824	0.318261	0.460959	DNA replication
Q9Y5Q8-3	Q9Y5Q8	0.583088	215			yes	General transcription factor 3C polypeptide 5	GTF3C5	-12.5689	-0.48918	NA	new_replication_candidate	0.642509	0.581144	0.589346	0.58455	0.0705347	12	0.978909	0.618072	0.73302	Other
Q9UKE5-6;Q9UKE5-8	Q9UKE5	0.581375	30			yes			12.9395	-9.25851	NA		0.58714									Other
O15360;O15360-3	O15360	0.581102	78			yes	Fanconi anemia group A protein	FANCA	3.42647	7.98609	NA		0.597439	0.583738	0.573404	0.567101	0.13222	9		0.712277		Other
P51813	P51813	0.580627	35			yes	Cytoplasmic tyrosine-protein kinase BMX	BMX	-7.89504	0.193694	NA		0.606405	0.576293	0.584578	0.585656						Other
O14757;O14757-3;O14757-2	O14757	0.580065	91			yes	Serine/threonine-protein kinase Chk1	CHEK1	-16.0018	6.38113	DNA replication		0.549534	0.577731	0.562683	0.60259	0.442928	7	0.787118	0.516985		DNA replication
O94776	O94776	0.579776	279			yes	Metastasis-associated protein MTA2	MTA2	-5.07278	-2.68978	NA		0.650972	0.568151	0.58802	0.565882	0.0769301	15	0.565245	0.673716	0.91946	Other
Q9NYS0	Q9NYS0	0.578613	81			yes	NF-kappa-B inhibitor-interacting Ras-like protein 1	NKIRAS1	1.89693	-1.93247	NA		0.585256	0.582319	0.553278	0.582565				0.246104		Other
Q9BZD4	Q9BZD4	0.578088	133			yes	Kinetochore protein Nuf2	NUF2	-2.20966	12.9825	NA		0.621256	0.569492	0.603092	0.610733	0.423288	8	0.546956	0.837446	0.896068	Other
P11308-4;P11308;P11308-1;P11308-5;P11308-2	P11308	0.57759	37			yes	Transcriptional regulator ERG	ERG	-7.6102	0.887239	NA		0.594868	0.570794	0.585422	0.583454						Other
Q8NFY9	Q8NFY9	0.577544	52			yes	Kelch repeat and BTB domain-containing protein 8	KBTBD8	10.0388	1.61322	NA		0.565218	0.587894	0.579506	0.58123				0.821354		Other
Q6ZRI6-2	Q6ZRI6	0.577081	57			yes	Uncharacterized protein C15orf39	C15orf39	10.0205	-1.58204	NA		0.61861	0.564493	0.567668	0.584407				0.850039		Other
Q96E14	Q96E14	0.576942	68			yes	RecQ-mediated genome instability protein 2	RMI2	-15.5308	4.92565	DNA replication		0.55521	0.565944	0.566973	0.574969				0.850231		DNA replication
Q9H0H5	Q9H0H5	0.576106	172			yes	Rac GTPase-activating protein 1	RACGAP1	-18.972	4.07879	NA		0.608294	0.571571	0.582951	0.597966	0.100499	15	0.447879	0.818081	0.401333	Other
P01593	P01593	0.57599	88			yes	Ig kappa chain V-I region AG		17.3282	-12.5778	NA		0.58571	0.590644	0.558033	0.577365				0.368867	0.637711	Other
Q9H9B1;Q9H9B1-3;Q9H9B1-4	Q9H9B1	0.575239	114			yes	Histone-lysine N-methyltransferase EHMT1	EHMT1	-13.6451	0.210997	NA		0.586266	0.561891	0.596331	0.588869	0.181199	14	0.725203	0.478716		Other
Q9NVM4-3;Q9NVM4;Q9NVM4-4;Q9NVM4-2	Q9NVM4	0.574631	74			yes	Protein arginine N-methyltransferase 7	PRMT7	11.0421	-0.140234	NA		0.571218	0.578198	0.5626	0.592098			0.563357	0.609672		Other
O95684-2;O95684	O95684	0.574091	59			yes	FGFR1 oncogene partner	FGFR1OP	2.82804	-0.00760942	NA		0.566969	0.592308	0.567162	0.572418			0.333077			Other
P10147;P16619	P10147	0.574046	40			yes	C-C motif chemokine 3;MIP-1-alpha(4-69);C-C motif chemokine 3-like 1;LD78-beta(3-70);LD78-beta(5-70)	CCL3;CCL3L1	15.9442	-9.66538	NA		0.584665	0.578678	0.570462	0.576944						Other
O75362	O75362	0.5739	141			yes	Zinc finger protein 217	ZNF217	-5.13212	-5.05206	NA		0.57167	0.584599	0.572046	0.560552	0.176296	9	0.549917	0.739701	0.549923	Other
Q08117	Q08117	0.573865	119			yes	Amino-terminal enhancer of split	AES	6.99005	-7.59151	NA		0.596124	0.568431	0.570571	0.560105	0.271685	7	0.481444	0.581551	0.572908	Other
Q16850;Q16850-2	Q16850	0.573766	193			yes	Lanosterol 14-alpha demethylase	CYP51A1	11.4441	-0.106829	NA		0.617396	0.5545	0.569686	0.580989	0.314145	8	0.537195	0.545443	0.489504	Other
Q86X29-4;Q86X29;Q86X29-5;Q86X29-2	Q86X29	0.573219	129			yes	Lipolysis-stimulated lipoprotein receptor	LSR	8.82941	-2.25242	NA		0.569642	0.564921	0.563164	0.565479			0.786096	0.666363	0.624376	Other
Q6IQ32	Q6IQ32	0.57313	80			yes	ADNP homeobox protein 2	ADNP2	4.43859	-6.23587	NA		0.558697	0.551849	0.58403	0.58357	0.568663	8		0.766996		Other
Q6ZUJ8;Q6ZUJ8-2	Q6ZUJ8	0.572791	85			yes	Phosphoinositide 3-kinase adapter protein 1	PIK3AP1	12.7591	-0.321384	NA		0.560893	0.575206	0.542436	0.566398				0.599265		Other
Q69YL0	Q69YL0	0.572485	106			yes	Uncharacterized protein NCBP2-AS2	NCBP2-AS2	-5.63805	-5.82868	NA		0.629351	0.561169	0.563447	0.580555	0.153134	7	0.660792		0.508196	Other
Q9Y294	Q9Y294	0.572316	130			yes	Histone chaperone ASF1A	ASF1A	13.1737	-4.00052	NA	positive_control	0.625655	0.580486	0.572958	0.567266	0.117689	5	0.268931	0.580549	0.850764	Other
P13284	P13284	0.571832	98			yes	Gamma-interferon-inducible lysosomal thiol reductase	IFI30	15.2839	-7.33886	NA		0.562278	0.564762	0.548213	0.564616			0.488152	0.365598		Other
Q8NBI6;Q8NBI6-2	Q8NBI6	0.571467	58			yes	Xyloside xylosyltransferase 1	XXYLT1	-5.90764	3.96832	NA		0.549742	0.581917	0.569308	0.575268						Other
Q13422-7;Q13422-4;Q13422-3	Q13422	0.571279	67			yes			-9.62433	0.970288	NA		0.555247	0.579465	0.546123	0.56527				0.518046	0.511101	Other
O43542	O43542	0.570822	56			yes	DNA repair protein XRCC3	XRCC3	5.81764	8.20018	NA		0.631415	0.552242	0.589576	0.581223	0.0801661	7		0.867461		Other
Q96FJ0;Q96FJ0-2	Q96FJ0	0.570438	84			yes	AMSH-like protease	STAMBPL1	8.84988	-7.33018	NA		0.577372	0.585585	0.551626	0.573534	0.488457	7	0.422493	0.366816	0.628005	Other
Q9NRR3	Q9NRR3	0.570155	97			yes	CDC42 small effector protein 2	CDC42SE2	7.72025	-8.64947	NA		0.562581	0.570094	0.542558	0.562398			0.50146	0.444899	0.521628	Other
Q92985-2;Q92985;Q92985-4	Q92985	0.569758	53			yes	Interferon regulatory factor 7	IRF7	13.2619	-7.74483	NA		0.576929	0.554831	0.575646	0.579982						Other
Q9BQ61	Q9BQ61	0.569757	203			yes	Uncharacterized protein C19orf43	C19orf43	-11.149	-0.0932091	NA		0.614204	0.534469	0.578528	0.578849	0.0510457	12	0.177228	0.601146	0.843096	Other
Q9UN81	Q9UN81	0.569695	63			yes	LINE-1 retrotransposable element ORF1 protein	L1RE1	-6.94892	3.90768	NA		0.538604	0.568474	0.563532	0.567333						Other
O14777	O14777	0.569272	131			yes	Kinetochore protein NDC80 homolog	NDC80	-2.33049	11.9933	NA		0.664833	0.546293	0.583418	0.585971	0.0604264	7	0.606663	0.797823		Other
Q6ZSR9	Q6ZSR9	0.56918	141			yes	Uncharacterized protein FLJ45252		8.09884	-3.84174	NA		0.622239	0.551884	0.584103	0.570824			0.365474	0.567087	0.857456	Other
Q86YV5	Q86YV5	0.569091	100			yes	Tyrosine-protein kinase SgK223	SGK223	10.96	-6.76403	NA		0.578403	0.570322	0.551371	0.560933			0.520159	0.355005	0.640038	Other
P61244-2	P61244	0.568962	111			yes	Protein max	MAX	9.01294	8.88674	NA		0.562237	0.577952	0.577107	0.562795	0.514869	7	0.657051	0.867566	0.428148	Other
Q86SQ4-2;Q86SQ4	Q86SQ4	0.568635	49			yes	G-protein coupled receptor 126	GPR126	-6.70336	3.99242	NA		0.539393	0.569512	0.563316	0.555873						Other
O14910	O14910	0.568584	69			yes	Protein lin-7 homolog A	LIN7A	14.7432	-9.34336	NA		0.578157	0.573844	0.547223	0.566971			0.524693	0.61213		Other
Q9NV88-2;Q9NV88;Q9NV88-3	Q9NV88	0.567556	154			yes	Integrator complex subunit 9	INTS9	-4.54981	-3.33996	NA		0.624595	0.519436	0.532443	0.558884	0.175147	7	0.863349	0.61855	0.714412	Other
Q9NUQ3;Q9NUQ3-2	Q9NUQ3	0.56715	150			yes	Gamma-taxilin	TXLNG	6.61768	4.71109	NA		0.628404	0.560051	0.581059	0.581872	0.219184	7	0.838739	0.749336	0.726777	Other
Q53G44	Q53G44	0.566031	68			yes	Interferon-induced protein 44-like	IFI44L	15.104	-10.6488	NA		0.572115	0.561027	0.563979	0.564727				0.524721		Other
Q14145	Q14145	0.565982	139			yes	Kelch-like ECH-associated protein 1	KEAP1	9.55253	4.88069	NA		0.581911	0.540335	0.578951	0.575648			0.849055	0.62585	0.705384	Other
Q02535	Q02535	0.565245	33			yes	DNA-binding protein inhibitor ID-3	ID3	6.16419	11.6398	NA		0.549274	0.557621	0.562139	0.572359						Other
Q9BX63;Q9BX63-2	Q9BX63	0.565229	71			yes	Fanconi anemia group J protein	BRIP1	-6.8245	5.49298	DNA replication		0.548446	0.575789	0.572487	0.563619	0.376076	6				DNA replication
Q8TCB0	Q8TCB0	0.564095	68			yes	Interferon-induced protein 44	IFI44	15.166	-10.6621	NA		0.569799	0.560886	0.559421	0.564531				0.521803		Other
O94868;O94868-2;O94868-3	O94868	0.563724	85			yes	FCH and double SH3 domains protein 2	FCHSD2	-0.558713	-1.82369	NA		0.581431	0.565269	0.571569	0.561464			0.209211	0.631601		Other
O15270	O15270	0.563675	177			yes	Serine palmitoyltransferase 2	SPTLC2	6.05119	-8.51764	NA		0.586749	0.579291	0.584916	0.57547			0.593264	0.928391	0.372542	Other
Q96GX2	Q96GX2	0.563538	85			yes	Putative ataxin-7-like protein 3B	ATXN7L3B	8.86639	6.40512	NA		0.55307	0.555826	0.555479	0.56534			0.46047	0.798918		Other
Q8N6N3-2;Q8N6N3;Q8N6N3-3	Q8N6N3	0.563388	46			yes	UPF0690 protein C1orf52	C1orf52	-5.16177	-0.74878	NA		0.585619	0.537003	0.556807	0.565034	0.419765	6				Other
Q6AI08	Q6AI08	0.563373	178			yes	HEAT repeat-containing protein 6	HEATR6	-3.54815	-8.45019	NA		0.5592	0.548662	0.572068	0.572567			0.244464	0.353374	0.656404	Other
P54277-3;P54277;P54277-2	P54277	0.563096	55			yes	PMS1 protein homolog 1	PMS1	-15.6011	5.31152	NA		0.503953	0.584805	0.565578	0.564994	0.644874	5				Other
Q96LR5	Q96LR5	0.562672	162			yes	Ubiquitin-conjugating enzyme E2 E2	UBE2E2	0.13214	-1.35671	NA		0.614519	0.552764	0.561479	0.581427	0.352017	11	0.820828	0.854907	0.707722	Other
O15226-2;O15226	O15226	0.562482	174			yes	NF-kappa-B-repressing factor	NKRF	-5.37838	1.97425	NA		0.601057	0.582308	0.587495	0.579631	0.216033	11	0.912812	0.622966	0.641848	Other
P25774;P25774-2	P25774	0.562081	110			yes	Cathepsin S	CTSS	13.1752	-7.88345	NA		0.568981	0.563801	0.553215	0.561806			0.462264	0.42235		Other
P12318-2;P12318	P12318	0.561703	52			yes	Low affinity immunoglobulin gamma Fc region receptor II-a	FCGR2A	12.4944	-7.01981	NA		0.551266	0.561041	0.553302	0.562284				0.373845		Other
Q9Y2S6	Q9Y2S6	0.561546	136			yes	Translation machinery-associated protein 7	TMA7	1.27081	-0.394124	NA		0.646415	0.5401	0.564154	0.574535	0.0569765	13	0.496242	0.465679	0.738313	Other
P56282-3;P56282;P56282-2	P56282	0.559872	37		Positive	yes	DNA polymerase epsilon subunit 2	POLE2	-8.4591	-4.64267	DNA replication			0.577634	0.543055	0.552738	0.972334	9				DNA replication
P31994-3;P31994	P31994	0.559831	33			yes	Low affinity immunoglobulin gamma Fc region receptor II-b	FCGR2B	11.3159	1.65945	NA		0.564593	0.569681	0.562561	0.552627						Other
Q8IVW6-4;Q8IVW6;Q8IVW6-3	Q8IVW6	0.559732	84			yes	AT-rich interactive domain-containing protein 3B	ARID3B	3.43081	-3.6981	NA		0.576292	0.543414	0.555086	0.572272			0.434123	0.862039		Other
P21741	P21741	0.559453	38			yes	Midkine	MDK	-6.23097	3.20631	NA		0.538441	0.566204	0.561921	0.563899						Other
P52732	P52732	0.559248	195			yes	Kinesin-like protein KIF11	KIF11	-1.78276	11.0655	NA		0.663983	0.541721	0.572105	0.584488	0.00612336	13	0.451422	0.83588	0.33845	Other
P01767	P01767	0.559124	44			yes	Ig heavy chain V-III region BUT		17.1609	-13.6351	NA		0.566796	0.577613	0.555872	0.56257						Other
O00757	O00757	0.558845	43			yes	Fructose-1,6-bisphosphatase isozyme 2	FBP2	-7.13134	3.59396	NA		0.534473	0.563558	0.552589	0.557339						Other
Q15398;Q15398-1	Q15398	0.558581	124			yes	Disks large-associated protein 5	DLGAP5	-0.635665	12.6752	NA		0.620811	0.539561	0.565721	0.576788	0.125352	8	0.341766	0.535687	0.449257	Other
P37268;P37268-2;P37268-3;P37268-5	P37268	0.5583	224			yes	Squalene synthase	FDFT1	9.68665	4.22428	NA		0.596634	0.536632	0.570067	0.559717			0.535723	0.591147	0.602399	Other
Q8N884;Q8N884-2	Q8N884	0.558214	129			yes	Cyclic GMP-AMP synthase	MB21D1	-16.2143	-5.59224	NA		0.581598	0.557601	0.574543	0.573572	0.20815	14	0.751205	0.446371	0.520262	Other
P26010;P26010-2	P26010	0.558159	84			yes	Integrin beta-7	ITGB7	6.15226	11.5932	NA		0.562915	0.569384	0.564956	0.567915			0.664483	0.552493		Other
Q8NFA0	Q8NFA0	0.55814	131			yes	Ubiquitin carboxyl-terminal hydrolase 32	USP32	-3.41915	-8.44815	NA		0.538829	0.557172	0.55314	0.567223			0.649399	0.768328	0.341518	Other
O96028;O96028-5	O96028	0.55751	130			yes	Histone-lysine N-methyltransferase NSD2	WHSC1	-18.1371	1.33168	NA		0.605485	0.543909	0.563164	0.576963	0.0331781	12	0.71911	0.64389	0.541139	Other
Q9GZR1-2;Q9GZR1	Q9GZR1	0.556957	43			yes	Sentrin-specific protease 6	SENP6	-5.38389	0.659785	NA		0.533833	0.554651	0.561147	0.562066						Other
P30481	P30481	0.55649	110			yes	HLA class I histocompatibility antigen, B-44 alpha chain	HLA-B	18.3456	-9.41728	NA		0.553012	0.577492	0.537522	0.556997				0.519865	0.656016	Other
Q8IVH2-3;Q8IVH2-2;Q8IVH2	Q8IVH2	0.556145	42			yes	Forkhead box protein P4	FOXP4	-8.37331	-6.74467	NA	new_replication_candidate	0.509533	0.560207	0.540237	0.547825	0.756014	5				Other
Q9BW19	Q9BW19	0.556106	159			yes	Kinesin-like protein KIFC1	KIFC1	-17.3115	4.41184	NA		0.58002	0.557819	0.562076	0.58171	0.0849864	14	0.50147	0.856946	0.441228	Other
Q9UPN9-2	Q9UPN9	0.555419	66			yes	E3 ubiquitin-protein ligase TRIM33	TRIM33	-7.42734	4.40136	NA		0.560726	0.538809	0.552939	0.557921			0.560194	0.538407		Other
Q30154	Q30154	0.555039	66			yes	HLA class II histocompatibility antigen, DR beta 5 chain	HLA-DRB5	16.6234	-12.3046	NA		0.556401	0.564251	0.527367	0.554894				0.307876		Other
P36269-2;P36269;P36269-3	P36269	0.554918	40			yes	Gamma-glutamyltransferase 5;Gamma-glutamyltransferase 5 heavy chain;Gamma-glutamyltransferase 5 light chain	GGT5	-8.57505	0.940898	NA		0.575738	0.574202	0.564868	0.566942						Other
Q6PJG6	Q6PJG6	0.554841	191			yes	BRCA1-associated ATM activator 1	BRAT1	7.82824	9.37861	NA		0.619402	0.537696	0.571778	0.554931	0.0140834	10	0.844682	0.647131	0.519196	Other
Q8N5C7;Q8N5C7-2	Q8N5C7	0.553154	51			yes	DTW domain-containing protein 1	DTWD1	-6.77036	2.71688	NA		0.533732	0.538747	0.545401	0.549839	0.558381	11				Other
P56279	P56279	0.552772	67			yes	T-cell leukemia/lymphoma protein 1A	TCL1A	10.0836	-10.0167	NA		0.519678	0.563639	0.555446	0.554967				0.665058		Other
P56270-2;P56270;P56270-3	P56270	0.552731	112			yes	Myc-associated zinc finger protein	MAZ	-10.2448	2.42555	NA		0.564874	0.541819	0.555	0.560721	0.0649373	11	0.718125		0.23429	Other
Q9Y3Z3;Q9Y3Z3-2;Q9Y3Z3-4;Q9Y3Z3-3	Q9Y3Z3	0.552277	248			yes	Deoxynucleoside triphosphate triphosphohydrolase SAMHD1	SAMHD1	-2.94351	-4.72354	DNA replication		0.563198	0.546994	0.575482	0.544773	0.443129	9	0.169624	0.453068	0.749322	DNA replication
Q14807;Q14807-2	Q14807	0.551803	149			yes	Kinesin-like protein KIF22	KIF22	-17.5764	3.96878	NA		0.551205	0.543739	0.557995	0.568823	0.0823663	15	0.852084	0.548337	0.208999	Other
Q9Y4R8	Q9Y4R8	0.551773	192			yes	Telomere length regulation protein TEL2 homolog	TELO2	-2.33907	0.541825	NA		0.592643	0.534384	0.566502	0.554689	0.122884	7	0.89131	0.439947	0.542626	Other
Q9BTY7	Q9BTY7	0.551313	197			yes	Protein HGH1 homolog	HGH1	-2.21182	-1.13022	NA		0.58774	0.532502	0.533012	0.555468	0.343686	7	0.859282	0.49293	0.501747	Other
Q16877;Q16877-2	Q16877	0.551161	83			yes	6-phosphofructo-2-kinase/fructose-2,6-bisphosphatase 4;6-phosphofructo-2-kinase;Fructose-2,6-bisphosphatase	PFKFB4	8.00084	-7.90823	NA		0.545936	0.557949	0.538129	0.552152				0.421087		Other
P05413	P05413	0.550839	73			yes	Fatty acid-binding protein, heart	FABP3	16.2053	-11.3186	NA		0.543413	0.550239	0.528516	0.539643				0.491446		Other
O96013	O96013	0.549756	120				Serine/threonine-protein kinase PAK 4	PAK4			NA		0.572316	0.528393	0.541409	0.56418			0.385887		0.684835	Other
P13612	P13612	0.549416	114				Integrin alpha-4	ITGA4			NA		0.551487	0.552664	0.551434	0.549473			0.579323	0.381692	0.671852	Other
Q8N142;Q8N142-2	Q8N142	0.549226	38				Adenylosuccinate synthetase isozyme 1	ADSSL1			NA			0.554506	0.551267	0.548374	0.356581	9				Other
Q9H6A0-2;Q9H6A0	Q9H6A0	0.549214	85				DENN domain-containing protein 2D	DENND2D			NA		0.534158	0.546034	0.567323	0.536353			0.124504	0.373905	0.361811	Other
Q8NBJ4-2;Q8NBJ4	Q8NBJ4	0.549119	94				Golgi membrane protein 1	GOLM1			NA		0.562937	0.550405	0.563251	0.563901			0.307193			Other
P0DJ93	P0DJ93	0.548778	31				Small integral membrane protein 13	SMIM13			NA		0.577884									Other
Q13416	Q13416	0.548747	143				Origin recognition complex subunit 2	ORC2			DNA replication		0.554111	0.530567	0.568655	0.572579	0.39144	14	0.376959	0.443195	0.629188	DNA replication
P05204	P05204	0.548608	181				Non-histone chromosomal protein HMG-17	HMGN2			NA		0.571892	0.539266	0.562353	0.564279	0.0950536	15	0.386356	0.405251	0.868037	Other
Q8N8R3;Q8N8R3-3	Q8N8R3	0.548424	64				Mitochondrial basic amino acids transporter	SLC25A29			NA		0.561106	0.533626	0.553544	0.577139						Mitochondrial
Q9H3F6;Q9H3F6-2	Q9H3F6	0.548416	83				BTB/POZ domain-containing adapter for CUL3-mediated RhoA degradation protein 3	KCTD10			NA		0.551567	0.535627	0.517026	0.549843				0.836081	0.632869	Other
P06454-2;P06454	P06454	0.548038	203				Prothymosin alpha;Prothymosin alpha, N-terminally processed;Thymosin alpha-1	PTMA			NA		0.552729	0.547037	0.529889	0.556539			0.635027	0.568556	0.599122	Other
Q9NS18;Q9NS18-2	Q9NS18	0.547806	31				Glutaredoxin-2, mitochondrial	GLRX2			NA			0.54584	0.544418	0.545523	0.557222	5				Mitochondrial
P56199	P56199	0.547487	69				Integrin alpha-1	ITGA1			NA		0.546979	0.542329	0.51388	0.542556				0.51152		Other
A8MT69;A8MT69-3;A8MT69-2	A8MT69	0.54718	48				Centromere protein X	STRA13			DNA replication		0.549429	0.5543	0.546088	0.559169	0.394378	7				DNA replication
Q9NRD1	Q9NRD1	0.54713	79				F-box only protein 6	FBXO6			NA		0.546843	0.536139	0.527485	0.543242				0.480892		Other
Q6ZNL6;Q6ZNL6-2	Q6ZNL6	0.546901	56				FYVE, RhoGEF and PH domain-containing protein 5	FGD5			NA		0.542495	0.534357	0.545764	0.576201						Other
Q8TAP9	Q8TAP9	0.545521	42				M-phase-specific PLK1-interacting protein	MPLKIP			NA		0.518974	0.539884	0.552192	0.543385	0.563081	5				Other
Q96GD4;Q96GD4-5;Q96GD4-4	Q96GD4	0.545245	108				Aurora kinase B	AURKB			NA		0.518847	0.55371	0.549827	0.572062	0.300756	15	0.568485	0.389255	0.541264	Other
Q14739	Q14739	0.544997	246				Lamin-B receptor	LBR			NA		0.57263	0.536154	0.569933	0.579647	0.454224	14	0.296892	0.411389	0.821338	Other
Q8TEA1	Q8TEA1	0.544847	68				Putative methyltransferase NSUN6	NSUN6			NA		0.522401	0.530675	0.558555	0.528845				0.343348		Other
P31350-2	P31350	0.544846	227				Ribonucleoside-diphosphate reductase subunit M2	RRM2			DNA replication		0.557228	0.578774	0.532656	0.538457	0.135428	14	0.804106	0.819939	0.420462	DNA replication
Q6ICG6-3;Q6ICG6;Q6ICG6-2	Q6ICG6	0.544453	60				Uncharacterized protein KIAA0930	KIAA0930			NA		0.552407	0.551109	0.537284	0.551464			0.538123	0.290866		Other
Q38SD2	Q38SD2	0.544434	107				Leucine-rich repeat serine/threonine-protein kinase 1	LRRK1			NA		0.574412	0.534722	0.541077	0.542479	0.31728	6	0.498206	0.555882		Other
Q71F23;Q71F23-2;Q71F23-3	Q71F23	0.544248	45				Centromere protein U	CENPU			NA		0.531879	0.550285	0.557269	0.546135	0.339997	11				Other
P15391;P15391-2	P15391	0.544088	45				B-lymphocyte antigen CD19	CD19			NA		0.539456	0.549016	0.53523	0.539361				0.594255		Other
O75781;O75781-2	O75781	0.543919	33				Paralemmin-1	PALM			NA		0.556697	0.537232	0.545376	0.558235						Other
O75326	O75326	0.543784	89				Semaphorin-7A	SEMA7A			NA		0.540769	0.556126	0.53964	0.542186				0.519806		Other
Q53GL7	Q53GL7	0.543664	115				Poly [ADP-ribose] polymerase 10	PARP10			NA		0.5516	0.546394	0.550156	0.543056			0.463549	0.531104	0.659783	Other
O00499-9;O00499-7;O00499-4;O00499-6;O00499-2;O00499-10;O00499-8;O00499-11	O00499	0.543511	139				Myc box-dependent-interacting protein 1	BIN1			NA		0.557025	0.532471	0.515884	0.536216			0.267335	0.477823	0.32468	Other
P35590	P35590	0.543496	45				Tyrosine-protein kinase receptor Tie-1	TIE1			NA		0.557728	0.554348	0.556371	0.55365						Other
Q9BQI0-3;Q9BQI0;Q9BQI0-2;Q9BQI0-4	Q9BQI0	0.54342	64				Allograft inflammatory factor 1-like	AIF1L			NA		0.526799	0.550821	0.534351	0.546558						Other
Q6VMQ6-5;Q6VMQ6;Q6VMQ6-4;Q6VMQ6-2	Q6VMQ6	0.543405	116				Activating transcription factor 7-interacting protein 1	ATF7IP			NA		0.566559	0.513941	0.542803	0.558797				0.695905	0.469363	Other
Q9BXK1	Q9BXK1	0.543184	40				Krueppel-like factor 16	KLF16			NA		0.531932	0.540315	0.536665	0.536883	0.445887	6				Other
Q96R06	Q96R06	0.543146	127				Sperm-associated antigen 5	SPAG5			NA		0.6064	0.537305	0.535345	0.57376	0.180497	6	0.534212	0.773136	0.670019	Other
Q71SY5-4	Q71SY5	0.54298	123				Mediator of RNA polymerase II transcription subunit 25	MED25			NA		0.626509	0.526454	0.541609	0.573631			0.501699	0.939287	0.39954	Other
Q8NFG4;Q8NFG4-2	Q8NFG4	0.542955	64				Folliculin	FLCN			NA		0.539125	0.510249	0.522235	0.580229						Other
P06400	P06400	0.542885	163				Retinoblastoma-associated protein	RB1			NA		0.546919	0.549365	0.54293	0.556623	0.436758	7	0.875591	0.835409	0.578164	Other
Q53HL2	Q53HL2	0.542713	96				Borealin	CDCA8			NA		0.55003	0.545712	0.56505	0.563475	0.309702	14	0.396393	0.890714		Other
Q96GA3	Q96GA3	0.541652	117				Protein LTV1 homolog	LTV1			NA		0.62171	0.525853	0.544904	0.554242	0.0547604	5	0.619524	0.914301	0.85005	Other
P01906	P01906	0.541079	57				HLA class II histocompatibility antigen, DQ alpha 2 chain	HLA-DQA2			NA		0.547469	0.535769	0.532051	0.541684				0.425939		Other
P21810	P21810	0.540749	49				Biglycan	BGN			NA		0.561412	0.553925	0.544042	0.548955						Other
P14543;P14543-2	P14543	0.540733	70				Nidogen-1	NID1			NA		0.542933	0.525407	0.542713	0.573555						Other
Q56NI9	Q56NI9	0.54039	33				N-acetyltransferase ESCO2	ESCO2			NA			0.55776	0.535958	0.530087	0.695672	14				Other
Q9UKI8;Q9UKI8-2;Q9UKI8-5;Q9UKI8-4;Q9UKI8-3	Q9UKI8	0.539727	102				Serine/threonine-protein kinase tousled-like 1	TLK1			NA		0.563528	0.527376	0.54754	0.53969			0.430241	0.893012		Other
Q9NZV5-2;Q9NZV5	Q9NZV5	0.53969	32				Selenoprotein N	SEPN1			NA		0.557232	0.545348	0.540663							Other
Q99467	Q99467	0.539643	63				CD180 antigen	CD180			NA		0.538085	0.531672	0.527872	0.547693				0.530451		Other
A0PJW6	A0PJW6	0.53953	77				Transmembrane protein 223	TMEM223			NA		0.555046	0.532519	0.543362	0.53075	0.375726	6		0.635678	0.286	Other
Q6NSJ5	Q6NSJ5	0.539443	72				Volume-regulated anion channel subunit LRRC8E	LRRC8E			NA		0.521407	0.538148	0.540726	0.535796						Other
Q9UEE9;Q9UEE9-2	Q9UEE9	0.538944	166				Craniofacial development protein 1	CFDP1			NA		0.53591	0.528917	0.53963	0.55816	0.520699	12	0.234499	0.243869	0.775842	Other
Q9HCD5	Q9HCD5	0.53893	202				Nuclear receptor coactivator 5	NCOA5			NA		0.542763	0.543143	0.557137	0.552933	0.149908	12	0.699352	0.539716	0.633092	Other
Q8TBB5;Q8TBB5-3;Q8TBB5-2	Q8TBB5	0.538695	109				Kelch domain-containing protein 4	KLHDC4			NA		0.542194	0.530399	0.510777	0.54823			0.521602	0.353423	0.743124	Other
Q9ULL8;Q9ULL8-2	Q9ULL8	0.538668	32				Protein Shroom4	SHROOM4			NA		0.550524	0.543684	0.541479	0.544581						Other
Q9H1B7	Q9H1B7	0.538485	194				Interferon regulatory factor 2-binding protein-like	IRF2BPL			NA		0.59186	0.517665	0.555821	0.551798	0.115646	8	0.148807	0.35927	0.4743	Other
Q8N3D4	Q8N3D4	0.538352	114				EH domain-binding protein 1-like protein 1	EHBP1L1			NA		0.539351	0.548717	0.532803	0.544763			0.531341	0.579898		Other
O94880	O94880	0.538227	48				PHD finger protein 14	PHF14			NA		0.497938	0.533731	0.538583	0.54499	0.595199	6	0.531243			Other
Q8WUX1;Q8WUX1-2	Q8WUX1	0.538128	44				Sodium-coupled neutral amino acid transporter 5	SLC38A5			NA		0.546648	0.549848	0.537557	0.539714						Other
Q8TF46;Q8TF46-3	Q8TF46	0.538033	66				DIS3-like exonuclease 1	DIS3L			NA		0.537008	0.532086	0.521812	0.575703				0.585075		Other
P56377	P56377	0.53793	122				AP-1 complex subunit sigma-2	AP1S2			NA		0.530221	0.553391	0.526659	0.531553			0.278743	0.516896	0.534258	Other
P35968	P35968	0.53753	46				Vascular endothelial growth factor receptor 2	KDR			NA		0.54267	0.536088	0.543123	0.53797						Other
Q9BYB0;Q9BYB0-3	Q9BYB0	0.537516	49				SH3 and multiple ankyrin repeat domains protein 3	SHANK3			NA		0.553229	0.551924	0.542522	0.540492						Other
Q96GM8;Q96GM8-2	Q96GM8	0.53747	171				Target of EGR1 protein 1	TOE1			NA		0.641544	0.52283	0.552125	0.563144	0.0393108	14	0.715261	0.803677	0.738748	Other
O75153	O75153	0.537164	242				Clustered mitochondria protein homolog	CLUH			NA		0.614521	0.53186	0.559067	0.551561	0.123085	11	0.858141	0.745937	0.564074	Mitochondrial
Q9Y6J9	Q9Y6J9	0.536526	74				TAF6-like RNA polymerase II p300/CBP-associated factor-associated factor 65 kDa subunit 6L	TAF6L			NA		0.550329	0.524098	0.529206	0.528269	0.136348	7	0.678828			Other
P11215;P11215-2	P11215	0.53649	120				Integrin alpha-M	ITGAM			NA		0.533925	0.555765	0.531615	0.542222			0.341768	0.533452	0.663522	Other
Q04637-8;Q04637-7	Q04637	0.536485	68								NA		0.573554	0.527656	0.544697	0.539113			0.602203	0.322621		Other
O95497	O95497	0.536243	43				Pantetheinase	VNN1			NA		0.543536	0.530636	0.540504	0.541826						Other
O94808	O94808	0.53576	48				Glutamine--fructose-6-phosphate aminotransferase [isomerizing] 2	GFPT2			NA		0.557196	0.541636	0.552694	0.557681						Other
Q8TCG2	Q8TCG2	0.535439	89				Phosphatidylinositol 4-kinase type 2-beta	PI4K2B			NA		0.533605	0.507422	0.50341	0.523174			0.652379	0.780599		Other
Q13188-2;Q13188	Q13188	0.53529	127				Serine/threonine-protein kinase 3;Serine/threonine-protein kinase 3 36kDa subunit;Serine/threonine-protein kinase 3 20kDa subunit	STK3			NA		0.595524	0.529252	0.529556	0.534303	0.179362	5	0.479415	0.501009	0.664859	Other
Q460N5;Q460N5-4	Q460N5	0.535059	161				Poly [ADP-ribose] polymerase 14	PARP14			NA		0.550593	0.549367	0.552851	0.544831			0.584584	0.64958	0.698646	Other
A2A288;A2A288-3;A2A288-4	A2A288	0.535022	49				Probable ribonuclease ZC3H12D	ZC3H12D			NA		0.540068	0.527074	0.542662	0.539395						Other
Q9UHB4;Q9UHB4-2;Q9UHB4-3;Q9UHB4-4	Q9UHB4	0.535007	60				NADPH-dependent diflavin oxidoreductase 1	NDOR1			NA		0.53066	0.547307	0.529584	0.535659						Other
Q86UU0-4;Q86UU0-2;Q86UU0;Q86UU0-3	Q86UU0	0.534223	59				B-cell CLL/lymphoma 9-like protein	BCL9L			NA		0.523707	0.539039	0.528409	0.533129						Other
Q01543;Q01543-2	Q01543	0.532599	50				Friend leukemia integration 1 transcription factor	FLI1			NA		0.520746	0.533771	0.532205	0.549584						Other
Q14162-2;Q14162	Q14162	0.532458	33				Scavenger receptor class F member 1	SCARF1			NA		0.546965	0.529606	0.534305	0.537805						Other
P61024	P61024	0.532204	125				Cyclin-dependent kinases regulatory subunit 1	CKS1B			NA		0.554406	0.503903	0.519789	0.541593	0.32222	5			0.511808	Other
O00762;O00762-2;O00762-3	O00762	0.53174	179				Ubiquitin-conjugating enzyme E2 C	UBE2C			NA		0.590803	0.543193	0.535616	0.537375	0.0170352	13	0.583225	0.650309	0.489685	Other
Q8IY57;Q8IY57-5;Q8IY57-3	Q8IY57	0.53123	77				YY1-associated factor 2	YAF2			NA		0.547618	0.522972	0.517888	0.538223	0.189996	6		0.638837		Other
Q5T3I0;Q5T3I0-3	Q5T3I0	0.530806	115				G patch domain-containing protein 4	GPATCH4			NA		0.537277	0.519647	0.54301	0.549955	0.185368	13	0.664816	0.614897		Other
O95236-2;O95236	O95236	0.530678	32				Apolipoprotein L3	APOL3			NA		0.532267	0.521728	0.52424	0.530284						Other
Q5SXM2	Q5SXM2	0.53056	35				snRNA-activating protein complex subunit 4	SNAPC4			NA		0.504791	0.528237	0.526549	0.530248						Other
Q9Y605	Q9Y605	0.530397	121				MORF4 family-associated protein 1	MRFAP1			NA		0.556664	0.510516	0.538539	0.519934	0.138503	12	0.48907	0.917198	0.361956	Other
Q16719;Q16719-2	Q16719	0.530162	184				Kynureninase	KYNU			NA		0.518308	0.526751	0.521372	0.530145	0.231896	14	0.474872	0.292913	0.306161	Other
Q9BY42	Q9BY42	0.529623	250				Protein RTF2 homolog	RTFDC1			DNA replication		0.576846	0.531845	0.557692	0.574151	0.207441	14	0.496728	0.553001	0.780809	DNA replication
Q8TBZ6	Q8TBZ6	0.529433	58				tRNA methyltransferase 10 homolog A	TRMT10A			NA		0.54311	0.511102	0.52321	0.5226	0.38467	8				Other
Q01167;Q01167-2	Q01167	0.529396	86				Forkhead box protein K2	FOXK2			NA		0.56147	0.526366	0.517418	0.517445	0.162	6				Other
P28068	P28068	0.529313	68				HLA class II histocompatibility antigen, DM beta chain	HLA-DMB			NA		0.535327	0.522362	0.539755	0.545167				0.399511		Other
Q02539	Q02539	0.529239	32				Histone H1.1	HIST1H1A			NA		0.519886	0.524256							0.475921	Other
Q04826	Q04826	0.529168	51				HLA class I histocompatibility antigen, B-40 alpha chain	HLA-B			NA		0.529196	0.5231	0.521531	0.529433						Other
Q9NZC7;Q9NZC7-2	Q9NZC7	0.529162	32				WW domain-containing oxidoreductase	WWOX			NA		0.515927	0.535908	0.53291	0.536515						Other
O95983;O95983-2	O95983	0.529138	198				Methyl-CpG-binding domain protein 3	MBD3			NA		0.571508	0.533103	0.533982	0.532109	0.0555086	14	0.486431	0.798597	0.928759	Other
P16157-5;P16157-21;P16157-6	P16157	0.529006	108				Ankyrin-1	ANK1			NA		0.537757	0.545196	0.530679	0.537242				0.508394	0.650597	Other
Q9H3R5	Q9H3R5	0.528983	79				Centromere protein H	CENPH			NA		0.496594	0.517202	0.53681	0.50709	0.427694	8		0.642999		Other
Q02153;Q02153-2;Q02153-3	Q02153	0.528726	73				Guanylate cyclase soluble subunit beta-1	GUCY1B3			NA		0.545028	0.524342	0.530361	0.53081				0.520372		Other
Q8IWS0;Q8IWS0-3;Q8IWS0-5;Q8IWS0-4;Q8IWS0-2	Q8IWS0	0.528492	224				PHD finger protein 6	PHF6			NA		0.576856	0.520645	0.551667	0.570755	0.330771	14	0.248223	0.354466	0.875906	Other
Q92995	Q92995	0.528386	125				Ubiquitin carboxyl-terminal hydrolase 13	USP13			NA		0.578185	0.530441	0.523126	0.517825	0.0631095	10		0.663728	0.737163	Other
Q9Y240	Q9Y240	0.527807	43				C-type lectin domain family 11 member A	CLEC11A			NA		0.50075	0.526712	0.528975	0.531541						Other
Q15788-2;Q15788-3;Q15788	Q15788	0.527775	36				Nuclear receptor coactivator 1	NCOA1			NA		0.525798	0.541569	0.516948	0.533378						Other
Q8WV92	Q8WV92	0.527603	95				MIT domain-containing protein 1	MITD1			NA		0.551052	0.522764	0.518369	0.505777			0.115001	0.451231		Other
P24158	P24158	0.527475	42				Myeloblastin	PRTN3			NA		0.503108	0.52583	0.530231	0.529627						Other
Q5TH69	Q5TH69	0.527247	63				Brefeldin A-inhibited guanine nucleotide-exchange protein 3	ARFGEF3			NA		0.503212	0.521034	0.520943	0.526829						Other
Q6P444	Q6P444	0.527115	61				Mitochondrial fission regulator 2	MTFR2			NA		0.546933	0.502853	0.519539	0.533642						Mitochondrial
O75363-2	O75363	0.526792	34				Breast carcinoma-amplified sequence 1	BCAS1			NA		0.494355	0.517671	0.514806	0.526085						Other
Q8N5C6;Q8N5C6-2	Q8N5C6	0.526741	179				S1 RNA-binding domain-containing protein 1	SRBD1			NA		0.553251	0.511538	0.542935	0.55241	0.110594	14	0.730847	0.441015	0.767591	Other
Q9UKE5-2;Q9UKE5-5	Q9UKE5	0.526579	120								NA		0.542229	0.55092	0.523325	0.544842			0.524536	0.512252	0.771689	Other
Q9UDR5	Q9UDR5	0.526342	44				Alpha-aminoadipic semialdehyde synthase, mitochondrial;Lysine ketoglutarate reductase;Saccharopine dehydrogenase	AASS			NA		0.556942	0.514454	0.538228	0.536161						Mitochondrial
Q8IX90;Q8IX90-3	Q8IX90	0.526212	44				Spindle and kinetochore-associated protein 3	SKA3			NA		0.478531	0.527417	0.540897	0.522954			0.291398			Other
P49247	P49247	0.526166	197				Ribose-5-phosphate isomerase	RPIA			NA		0.542837	0.527855	0.504743	0.524825			0.476673	0.3862	0.251308	Other
P49418-2;P49418	P49418	0.525771	36				Amphiphysin	AMPH			NA		0.546935	0.521776	0.537936	0.531496						Other
P14635;P14635-2	P14635	0.52576	139				G2/mitotic-specific cyclin-B1	CCNB1			NA		0.603072	0.513901	0.537893	0.549615	0.0591259	14	0.407906	0.566533	0.316388	Other
O00311	O00311	0.525755	59				Cell division cycle 7-related protein kinase	CDC7			DNA replication		0.508572	0.523169	0.523441	0.541895	0.58407	7				DNA replication
P52292	P52292	0.525585	279				Importin subunit alpha-1	KPNA2			NA		0.586417	0.514142	0.545361	0.543795	0.00535589	14	0.466142	0.47959	0.537301	Other
O75616	O75616	0.525457	101				GTPase Era, mitochondrial	ERAL1			NA		0.50905	0.521924	0.528737	0.532934	0.344956	11	0.25998	0.297153	0.561252	Mitochondrial
Q9P2S5	Q9P2S5	0.525409	41				WD repeat-containing protein WRAP73	WRAP73			NA		0.514132	0.525835	0.522082	0.521777						Other
P35680-3;P35680-2;P35680;P35680-4	P35680	0.525084	30				Hepatocyte nuclear factor 1-beta	HNF1B			NA		0.526666									Other
P03956	P03956	0.524084	40				Interstitial collagenase;22 kDa interstitial collagenase;27 kDa interstitial collagenase	MMP1			NA		0.545002	0.526669	0.527762	0.52532						Other
Q9BUT9	Q9BUT9	0.524011	71				Protein FAM195A	FAM195A			NA		0.531091	0.51014	0.514523	0.519451			0.774031	0.734917		Other
Q13542	Q13542	0.523908	51				Eukaryotic translation initiation factor 4E-binding protein 2	EIF4EBP2			NA		0.525998	0.504453	0.527677	0.532053			0.301192			Other
Q02548-7;Q02548-6;Q02548-2;Q02548;Q02548-5;Q02548-4;Q02548-11;Q02548-9;Q02548-3;Q02548-8;Q02548-10	Q02548	0.523769	62				Paired box protein Pax-5	PAX5			NA		0.506261	0.516418	0.533132	0.514555				0.897878		Other
P01781	P01781	0.523571	93				Ig heavy chain V-III region GAL				NA		0.526697	0.529436	0.533391	0.541618				0.366026	0.597037	Other
Q16342-3;Q16342	Q16342	0.52336	77				Programmed cell death protein 2	PDCD2			NA		0.485024	0.539811	0.526835	0.517584						Other
Q86VI3	Q86VI3	0.523171	141				Ras GTPase-activating-like protein IQGAP3	IQGAP3			NA		0.523665	0.527271	0.524059	0.528967			0.683112	0.505299	0.683934	Other
Q9BY84;Q9BY84-2	Q9BY84	0.522965	36				Dual specificity protein phosphatase 16	DUSP16			NA		0.527929	0.52098	0.515984	0.523331						Other
Q9BXJ0	Q9BXJ0	0.522872	38				Complement C1q tumor necrosis factor-related protein 5	C1QTNF5			NA		0.535532	0.540775	0.528685	0.535256						Other
Q9Y6A5	Q9Y6A5	0.52237	128				Transforming acidic coiled-coil-containing protein 3	TACC3			NA		0.545983	0.488324	0.520643	0.540858	0.329647	5	0.352377			Other
Q8IVL6;Q8IVL6-2	Q8IVL6	0.522227	43				Prolyl 3-hydroxylase 3	LEPREL2			NA		0.548428	0.517112	0.532127	0.524973						Other
Q68CR1-2;Q68CR1;Q68CR1-3	Q68CR1	0.52208	34				Protein sel-1 homolog 3	SEL1L3			NA		0.52274	0.520399	0.519645	0.523109						Other
P52569-2	P52569	0.5217	42				Low affinity cationic amino acid transporter 2	SLC7A2			NA		0.504368	0.518931	0.513342	0.522226						Other
Q96PP8;Q96PP8-2	Q96PP8	0.521678	51				Guanylate-binding protein 5	GBP5			NA		0.527662	0.529784	0.501482	0.532054				0.265614		Other
O15381;O15381-2;O15381-5;O15381-4	O15381	0.521562	172				Nuclear valosin-containing protein-like	NVL			NA		0.592903	0.492101	0.529927	0.53402	0.119355	14	0.357954	0.878101	0.652911	Other
Q9NUA8	Q9NUA8	0.521546	46				Zinc finger and BTB domain-containing protein 40	ZBTB40			NA		0.516262	0.519142	0.517274	0.511354	0.136305	8				Other
O00204-2;O00204	O00204	0.521328	51				Sulfotransferase family cytosolic 2B member 1	SULT2B1			NA		0.499243	0.520585	0.515386	0.516575						Other
P84101-4;P84101;P84101-3;P84101-2	P84101	0.521262	103				Small EDRK-rich factor 2	SERF2			NA		0.525878	0.522338	0.526678	0.537037			0.699213	0.713889	0.716891	Other
P23771-2;P23771	P23771	0.520976	51				Trans-acting T-cell-specific transcription factor GATA-3	GATA3			NA		0.4996	0.517561	0.516824	0.536652			0.560112			Other
Q8NHZ8	Q8NHZ8	0.520903	39				Anaphase-promoting complex subunit CDC26	CDC26			NA		0.518363	0.517671	0.504812	0.515092						Other
Q6P4A8	Q6P4A8	0.520884	33				Phospholipase B-like 1;Phospholipase B-like 1 chain A;Phospholipase B-like 1 chain B;Phospholipase B-like 1 chain C	PLBD1			NA		0.484943	0.518785	0.5219	0.52279						Other
Q8NEM2	Q8NEM2	0.520779	110				SHC SH2 domain-binding protein 1	SHCBP1			NA		0.549997	0.502727	0.521496	0.526541	0.0447489	14	0.43098	0.556432	0.546657	Other
Q8N5H7;Q8N5H7-6;Q8N5H7-5;Q8N5H7-2;Q8N5H7-4;Q8N5H7-3	Q8N5H7	0.520406	69				SH2 domain-containing protein 3C	SH2D3C			NA		0.530116	0.50567	0.510841	0.524895						Other
P51965;P51965-2;P51965-3	P51965	0.52013	51				Ubiquitin-conjugating enzyme E2 E1	UBE2E1			NA		0.537803	0.51831	0.521658	0.534253				0.626665		Other
O15297;O15297-2	O15297	0.519998	40				Protein phosphatase 1D	PPM1D			NA		0.47146	0.523016	0.535257	0.515095						Other
P51884	P51884	0.519819	88				Lumican	LUM			NA		0.507663	0.518025	0.527665	0.524536					0.400097	Other
Q8N8K9;Q8N8K9-3	Q8N8K9	0.519784	73				Uncharacterized protein KIAA1958	KIAA1958			NA		0.49781	0.535102	0.510085	0.509041			0.165736	0.509155		Other
Q6SJ93;Q6SJ93-2	Q6SJ93	0.519249	103				Protein FAM111B	FAM111B			NA		0.500401	0.542664	0.551512	0.526287	0.141307	14		0.451251		Other
P57071;P57071-3;P57071-2	P57071	0.519221	49				PR domain zinc finger protein 15	PRDM15			NA		0.513216	0.508812	0.515701	0.516265						Other
Q16890-5;Q16890;Q16890-2;Q16890-4;Q16890-3	Q16890	0.519104	46				Tumor protein D53	TPD52L1			NA		0.499484	0.512002	0.513908	0.514214						Other
P56945;P56945-3	P56945	0.518635	166				Breast cancer anti-estrogen resistance protein 1	BCAR1			NA		0.578847	0.515319	0.499619	0.507923	0.154135	7	0.442402	0.380156	0.491146	Other
P02753	P02753	0.518124	95				Retinol-binding protein 4;Plasma retinol-binding protein(1-182);Plasma retinol-binding protein(1-181);Plasma retinol-binding protein(1-179);Plasma retinol-binding protein(1-176)	RBP4			NA		0.530776	0.513837	0.532195	0.531448					0.674426	Other
Q96PP9	Q96PP9	0.518009	102				Guanylate-binding protein 4	GBP4			NA		0.542742	0.516783	0.516083	0.529016			0.478763	0.411437	0.79563	Other
Q9NSV4;Q9NSV4-6;Q9NSV4-4;Q9NSV4-5;Q9NSV4-7	Q9NSV4	0.517948	110				Protein diaphanous homolog 3	DIAPH3			NA		0.532494	0.541124	0.530384	0.537695	0.362988	7	0.900889	0.894847	0.657285	Other
P46976-2;P46976;P46976-3	P46976	0.517793	181				Glycogenin-1	GYG1			NA		0.522001	0.512611	0.527901	0.523087			0.615668	0.380718	0.706016	Other
Q9NUQ6;Q9NUQ6-4;Q9NUQ6-3	Q9NUQ6	0.51758	185				SPATS2-like protein	SPATS2L			NA		0.576393	0.514413	0.547833	0.542399	0.265507	10	0.563562	0.786478	0.784675	Other
Q14534	Q14534	0.51745	156				Squalene monooxygenase	SQLE			NA		0.539089	0.496499	0.532208	0.525262			0.753485	0.733652	0.573351	Other
Q8IV36-2;Q8IV36;Q8IV36-3	Q8IV36	0.517204	114				Protein HID1	HID1			NA		0.494787	0.496812	0.499451	0.51626			0.497084	0.492028	0.515215	Other
Q9H0W8;Q9H0W8-2	Q9H0W8	0.517059	149				Protein SMG9	SMG9			NA		0.545956	0.491545	0.505954	0.533218			0.570632	0.44585	0.224839	Other
Q14814-4;Q14814;Q14814-6;Q14814-5;Q14814-3;Q14814-2	Q14814	0.516982	115				Myocyte-specific enhancer factor 2D	MEF2D			NA		0.575287	0.525192	0.511894	0.521022	0.0792123	7	0.394314	0.622097	0.700295	Other
Q15910;Q15910-3;Q15910-2;Q15910-4;Q15910-5	Q15910	0.516754	92				Histone-lysine N-methyltransferase EZH2	EZH2			NA		0.540656	0.529697	0.540896	0.532562	0.0651603	13	0.635574	0.619518		Other
P80217-2;P80217	P80217	0.516434	163				Interferon-induced 35 kDa protein	IFI35			NA		0.50464	0.55543	0.488471	0.497872			0.443983	0.525051	0.488855	Other
O14745;O14745-2	O14745	0.516423	264				Na(+)/H(+) exchange regulatory cofactor NHE-RF1	SLC9A3R1			NA		0.47824	0.496293	0.495631	0.509034	0.463759	9	0.310449	0.590107	0.557172	Other
Q96EI5-2;Q96EI5	Q96EI5	0.515839	87				Transcription elongation factor A protein-like 4	TCEAL4			NA		0.538053	0.528633	0.526419	0.515519	0.37332	10	0.604183			Other
O95819	O95819	0.515839	32				Mitogen-activated protein kinase kinase kinase kinase 4	MAP4K4			NA		0.535321	0.517766	0.529044	0.518149						Other
P36959	P36959	0.515773	91				GMP reductase 1	GMPR			NA		0.521962	0.54588	0.510865	0.5192				0.583172		Other
Q6ZW49;Q6ZW49-2	Q6ZW49	0.515674	113				PAX-interacting protein 1	PAXIP1			NA		0.478744	0.510026	0.538124	0.519493	0.674508	8	0.612079	0.494954	0.2675	Other
P20036	P20036	0.515066	70				HLA class II histocompatibility antigen, DP alpha 1 chain	HLA-DPA1			NA		0.525926	0.514037	0.505649	0.515698				0.42138		Other
P57729	P57729	0.514977	77				Ras-related protein Rab-38	RAB38			NA		0.524531	0.533094	0.527869	0.515402			0.43194	0.534003		Other
Q01628	Q01628	0.51467	163				Interferon-induced transmembrane protein 3	IFITM3			NA		0.51239	0.539786	0.509508	0.503581	0.276019	5	0.195337	0.524686	0.695218	Other
P37275-3;P37275-4;P37275-5;P37275;P37275-2	P37275	0.514462	48				Zinc finger E-box-binding homeobox 1	ZEB1			NA		0.510265	0.528793	0.529332	0.514292						Other
Q9UBD5-2	Q9UBD5	0.514105	182				Origin recognition complex subunit 3	ORC3			DNA replication		0.52499	0.498305	0.510063	0.530409	0.282357	14	0.876445	0.533191	0.629874	DNA replication
P02462;P02462-2	P02462	0.513838	61				Collagen alpha-1(IV) chain;Arresten	COL4A1			NA		0.520547	0.517732	0.522412	0.539227						Other
Q9HBE1;Q9HBE1-2;Q9HBE1-3	Q9HBE1	0.513792	53				POZ-, AT hook-, and zinc finger-containing protein 1	PATZ1			NA		0.49674	0.512133	0.513569	0.5275	0.135399	6				Other
O76041-2	O76041	0.512826	42				Nebulette	NEBL			NA		0.511238	0.517232	0.507939	0.513523						Other
Q96KC8	Q96KC8	0.512682	132				DnaJ homolog subfamily C member 1	DNAJC1			NA		0.512043	0.512273	0.500763	0.52379	0.54406	5	0.602077	0.395236	0.821613	Other
Q8NC60	Q8NC60	0.512513	93				Nitric oxide-associated protein 1	NOA1			NA		0.512438	0.511966	0.502539	0.5229			0.501062	0.373751	0.515175	Other
Q9BPZ3	Q9BPZ3	0.512461	46				Polyadenylate-binding protein-interacting protein 2	PAIP2			NA		0.527059	0.514652	0.533593	0.519275						Other
Q12830;Q12830-4;Q12830-2	Q12830	0.512428	177				Nucleosome-remodeling factor subunit BPTF	BPTF			NA		0.540645	0.507531	0.526003	0.493765	0.0633409	12	0.652764	0.613961	0.474564	Other
Q9BYG5	Q9BYG5	0.512086	66				Partitioning defective 6 homolog beta	PARD6B			NA		0.494835	0.505839	0.506165	0.505348			0.343759			Other
Q15072	Q15072	0.512019	32				Zinc finger protein OZF	ZNF146			NA			0.512481	0.518325	0.528	0.641509	9				Other
Q9UJK0	Q9UJK0	0.511986	49				Ribosome biogenesis protein TSR3 homolog	TSR3			NA		0.538469	0.495893	0.535297	0.531404	0.320607	9			0.697714	Other
P78357	P78357	0.511737	98				Contactin-associated protein 1	CNTNAP1			NA		0.497681	0.536962	0.495296	0.517543			0.453988	0.576873	0.452766	Other
P04049-2;P04049	P04049	0.511667	114				RAF proto-oncogene serine/threonine-protein kinase	RAF1			NA		0.503116	0.500439	0.497157	0.505623			0.859862	0.683867	0.273393	Other
Q9NVN8	Q9NVN8	0.511285	140				Guanine nucleotide-binding protein-like 3-like protein	GNL3L			NA		0.544082	0.533335	0.51992	0.520195	0.241778	14	0.826909	0.806825	0.70779	Other
Q9ULP0-3;Q9ULP0-6;Q9ULP0-2;Q9ULP0-8;Q9ULP0-4;Q9ULP0;Q9ULP0-5	Q9ULP0	0.511276	36				Protein NDRG4	NDRG4			NA		0.518804	0.510957	0.505863	0.511779						Other
A6NC98;A6NC98-4;A6NC98-2	A6NC98	0.511249	102				Coiled-coil domain-containing protein 88B	CCDC88B			NA		0.500124	0.493354	0.50416	0.524349			0.20432	0.718148		Other
Q9NZJ0	Q9NZJ0	0.511081	69				Denticleless protein homolog	DTL			DNA replication		0.465204	0.514437	0.52293	0.507989	0.684637	9	0.735827		0.404697	DNA replication
Q9NZ63	Q9NZ63	0.510948	120				Uncharacterized protein C9orf78	C9orf78			NA		0.516471	0.511264	0.525214	0.523092	0.263193	13	0.661077	0.747064	0.677358	Other
Q5S007	Q5S007	0.510845	89				Leucine-rich repeat serine/threonine-protein kinase 2	LRRK2			NA		0.515357	0.502132	0.532458	0.507696			0.152845	0.505585	0.250114	Other
Q15124;Q15124-2	Q15124	0.510792	30				Phosphoglucomutase-like protein 5	PGM5			NA											Other
Q9H977	Q9H977	0.510429	67				WD repeat-containing protein 54	WDR54			NA		0.520334	0.502009	0.489268	0.505601			0.620552			Other
Q9BV36-2;Q9BV36;Q9BV36-5	Q9BV36	0.510145	48				Melanophilin	MLPH			NA		0.483432	0.502061	0.501988	0.509799						Other
Q96MG7	Q96MG7	0.509877	154				Melanoma-associated antigen G1	NDNL2			NA		0.560263	0.494752	0.501552	0.533433	0.286068	10	0.585613	0.315692	0.822356	Other
Q9BT30	Q9BT30	0.509527	57				Alpha-ketoglutarate-dependent dioxygenase alkB homolog 7, mitochondrial	ALKBH7			NA		0.489236	0.531132	0.514336	0.511856						Mitochondrial
Q92673	Q92673	0.5094	123				Sortilin-related receptor	SORL1			NA		0.511883	0.483866	0.526054	0.519172			0.505619	0.879567	0.380493	Other
Q6UWH4;Q6UWH4-2	Q6UWH4	0.509299	32				Protein FAM198B	FAM198B			NA		0.515382	0.524232		0.509612						Other
Q9BX69	Q9BX69	0.509238	38				Caspase recruitment domain-containing protein 6	CARD6			NA		0.514433	0.501622	0.514941	0.504627						Other
Q13472-2;Q13472	Q13472	0.509232	89				DNA topoisomerase 3-alpha	TOP3A			DNA replication		0.53448	0.52063	0.512954	0.502491	0.0900989	15				DNA replication
P40189;P40189-3	P40189	0.508997	60				Interleukin-6 receptor subunit beta	IL6ST			NA		0.520033	0.508214	0.504339	0.531153						Other
Q9H0E9-2;Q9H0E9-4;Q9H0E9	Q9H0E9	0.508732	68				Bromodomain-containing protein 8	BRD8			NA		0.495818	0.50468	0.516525	0.517195	0.484292	6				Other
Q9UBP9;Q9UBP9-4;Q9UBP9-3;Q9UBP9-2	Q9UBP9	0.508712	35				PTB domain-containing engulfment adapter protein 1	GULP1			NA		0.533963	0.509244	0.519919	0.509479						Other
Q96BN2	Q96BN2	0.508653	35				Transcriptional adapter 1	TADA1			NA		0.504795	0.502274	0.494436	0.505356						Other
Q9NQ29;Q9NQ29-2;Q9NQ29-3	Q9NQ29	0.50862	223				Putative RNA-binding protein Luc7-like 1	LUC7L			NA		0.577377	0.48576	0.509027	0.531769	0.0265512	14	0.53988	0.854832	0.396849	Other
Q8NG31-2;Q8NG31;Q8NG31-4;Q8NG31-3	Q8NG31	0.508454	86				Protein CASC5	CASC5			NA		0.55297	0.490956	0.522037	0.511797	0.064612	8		0.85235		Other
Q8N3Z3;Q8N3Z3-2	Q8N3Z3	0.508377	45				GTP-binding protein 8	GTPBP8			NA		0.506433	0.506569	0.507726	0.514427						Other
P07992;P07992-4;P07992-2;P07992-3	P07992	0.508372	62				DNA excision repair protein ERCC-1	ERCC1			NA		0.548505	0.496846	0.512233	0.527379	0.128069	6			0.805613	Other
Q9BTC0	Q9BTC0	0.508246	214				Death-inducer obliterator 1	DIDO1			NA		0.572362	0.49188	0.514118	0.526253	0.0575569	14	0.624143	0.96155	0.727218	Other
Q96NT1	Q96NT1	0.508156	34				Nucleosome assembly protein 1-like 5	NAP1L5			NA		0.521724	0.537935	0.50713	0.504321						Other
P32004-3;P32004-2;P32004	P32004	0.508	58				Neural cell adhesion molecule L1	L1CAM			NA		0.494726	0.507094	0.51575	0.506661	0.143994	7				Other
P52747-2;P52747-3;P52747	P52747	0.507894	96				Zinc finger protein 143	ZNF143			NA		0.531802	0.501858	0.492788	0.515246			0.448639	0.318524		Other
Q9UHJ6	Q9UHJ6	0.507789	175				Sedoheptulokinase	SHPK			NA		0.480448	0.495581	0.496309	0.501284			0.165248	0.357604	0.723321	Other
Q5JUR7	Q5JUR7	0.507576	37				Testis-expressed sequence 30 protein	TEX30			NA		0.51899	0.508163	0.50065	0.508686						Other
P11912	P11912	0.507559	45				B-cell antigen receptor complex-associated protein alpha chain	CD79A			NA		0.511843	0.517669	0.505669	0.521743				0.354872		Other
Q14157-1;Q14157-4	Q14157	0.507528	31				Ubiquitin-associated protein 2-like	UBAP2L			NA				0.511522							Other
Q9TQE0	Q9TQE0	0.507236	69				HLA class II histocompatibility antigen, DRB1-9 beta chain	HLA-DRB1			NA		0.49093	0.523873	0.502173	0.494812				0.511175		Other
Q8N5Y2-2;Q8N5Y2-3;Q8N5Y2;Q8N5Y2-4;Q8N5Y2-6;Q8N5Y2-5	Q8N5Y2	0.507051	47				Male-specific lethal 3 homolog	MSL3			NA		0.529868	0.513076	0.499845	0.5247	0.186924	9		0.591291		Other
O75665;O75665-3	O75665	0.506991	86				Oral-facial-digital syndrome 1 protein	OFD1			NA		0.525019	0.497018	0.519761	0.49704			0.37155		0.743862	Other
Q9UGN4;Q9UGN4-2;Q9UGN4-3	Q9UGN4	0.506945	72				CMRF35-like molecule 8	CD300A			NA		0.517521	0.516148	0.497327	0.512937			0.508718	0.276063		Other
Q9Y421;Q9Y421-2;Q9Y421-3	Q9Y421	0.50693	79				Protein FAM32A	FAM32A			NA		0.493644	0.482787	0.498607	0.512669	0.291233	11	0.39519			Other
P46108-2	P46108	0.506711	68				Adapter molecule crk	CRK			NA		0.534475	0.523196	0.521518	0.525442						Other
O00584	O00584	0.506692	151				Ribonuclease T2	RNASET2			NA		0.516379	0.490411	0.494772	0.503295			0.35924	0.49174	0.595628	Other
Q9NXH8	Q9NXH8	0.506296	79				Torsin-4A	TOR4A			NA		0.520823	0.504394	0.50233	0.515786					0.357359	Other
Q9NQS7-2;Q9NQS7	Q9NQS7	0.505942	109				Inner centromere protein	INCENP			NA		0.49918	0.508628	0.505961	0.538915	0.305497	13		0.638235	0.509981	Other
Q8WWN9;Q8WWN9-2	Q8WWN9	0.505915	67				Interactor protein for cytohesin exchange factors 1	IPCEF1			NA		0.507408	0.507711	0.509439	0.505569				0.550414		Other
Q2KHR3;Q2KHR3-2	Q2KHR3	0.505907	41				Glutamine and serine-rich protein 1	QSER1			NA		0.512766	0.499918	0.505702	0.506628	0.197153	5				Other
Q6PIF6;Q6PIF6-2	Q6PIF6	0.505838	37				Unconventional myosin-VIIb	MYO7B			NA		0.47664	0.511847	0.511081	0.512344	0.534455	6				Other
O14578-4	O14578	0.505803	161				Citron Rho-interacting kinase	CIT			NA		0.519542	0.514972	0.479223	0.505104	0.0493991	9	0.916808	0.640889	0.366539	Other
P55157	P55157	0.505695	80				Microsomal triglyceride transfer protein large subunit	MTTP			NA		0.532491	0.49954	0.514026	0.506795				0.561448		Other
P20585	P20585	0.505588	189				DNA mismatch repair protein Msh3	MSH3			DNA replication		0.421819	0.49115	0.508775	0.497505	0.942912	14	0.0948243	0.598208	0.488841	DNA replication
Q9BWW4-2;Q9BWW4-3;Q9BWW4	Q9BWW4	0.505517	83				Single-stranded DNA-binding protein 3	SSBP3			NA		0.52732	0.501441	0.489988	0.513434			0.413457	0.388694	0.645323	Other
P31641;P31641-2	P31641	0.50541	36				Sodium- and chloride-dependent taurine transporter	SLC6A6			NA		0.503089	0.509389	0.503297	0.501063						Other
Q9H497;Q9H497-2	Q9H497	0.505113	124				Torsin-3A	TOR3A			NA		0.520762	0.500107	0.517946	0.508031			0.352706	0.652809	0.687177	Other
P22670	P22670	0.505107	128				MHC class II regulatory factor RFX1	RFX1			NA		0.559776	0.482065	0.543143	0.529659	0.0822912	11	0.17717	0.367859		Other
Q14112-2;Q14112	Q14112	0.504331	44				Nidogen-2	NID2			NA		0.503369	0.509351	0.505826	0.50963	0.456353	6				Other
Q7LDG7;Q7LDG7-4;Q7LDG7-2	Q7LDG7	0.504222	37				RAS guanyl-releasing protein 2	RASGRP2			NA		0.500531	0.503058	0.508687	0.510597						Other
A1L020	A1L020	0.504081	44				RNA-binding protein MEX3A	MEX3A			NA		0.515432	0.494405	0.487116	0.516305						Other
Q92793;Q92793-2	Q92793	0.504042	194				CREB-binding protein	CREBBP			NA	candidate_from_NCC_exps	0.508632	0.473294	0.5135	0.502833	0.705303	11	0.404971	0.733569	0.541131	Other
P25440;P25440-2;P25440-3	P25440	0.50404	155				Bromodomain-containing protein 2	BRD2			NA		0.550376	0.493715	0.496975	0.50312	0.0970496	14	0.723656	0.658257	0.342143	Other
P08311	P08311	0.503916	47				Cathepsin G	CTSG			NA		0.483541	0.505016	0.51099	0.510613						Other
Q15014	Q15014	0.503886	117				Mortality factor 4-like protein 2	MORF4L2			NA		0.521956	0.507509	0.526134	0.53379	0.197577	15	0.679706			Other
Q8NFZ5;Q8NFZ5-2	Q8NFZ5	0.503825	44				TNFAIP3-interacting protein 2	TNIP2			NA		0.496722	0.522251	0.514474	0.524415						Other
A6NKD9	A6NKD9	0.50372	48				Coiled-coil domain-containing protein 85C	CCDC85C			NA		0.510331	0.493862	0.507317	0.505702						Other
P28067	P28067	0.503508	56				HLA class II histocompatibility antigen, DM alpha chain	HLA-DMA			NA		0.493659	0.483206	0.477979	0.507177				0.419258		Other
Q92485;Q92485-2	Q92485	0.503502	34				Acid sphingomyelinase-like phosphodiesterase 3b	SMPDL3B			NA		0.496821	0.496468	0.49669	0.500866						Other
A4D1U4	A4D1U4	0.503472	40				Protein LCHN	LCHN			NA		0.490788	0.494923	0.498526	0.504812						Other
Q01664	Q01664	0.503388	50				Transcription factor AP-4	TFAP4			NA		0.534135	0.498514	0.507442	0.499605	0.158391	10		0.616756		Other
Q9HCK8;Q9HCK8-2	Q9HCK8	0.503372	188				Chromodomain-helicase-DNA-binding protein 8	CHD8			NA		0.542226	0.516651	0.526267	0.511897	0.0551444	14	0.845668	0.553475	0.552887	Other
Q9Y6D0	Q9Y6D0	0.502807	97				Selenoprotein K	SELK			NA		0.499443	0.526288	0.490935	0.508496			0.455907	0.524801	0.467752	Other
P09467	P09467	0.502627	100				Fructose-1,6-bisphosphatase 1	FBP1			NA		0.469783	0.506269	0.495848	0.50296			0.515557	0.494585		Other
Q86TA1	Q86TA1	0.502583	57				MOB kinase activator 3B	MOB3B			NA		0.501717	0.492436	0.493697	0.504644				0.246602		Other
Q14687;Q14687-3;Q14687-2	Q14687	0.502521	88				Genetic suppressor element 1	GSE1			NA		0.470128	0.49373	0.51314	0.505664	0.383639	5	0.363405			Other
Q13571	Q13571	0.502384	77				Lysosomal-associated transmembrane protein 5	LAPTM5			NA		0.522655	0.503341	0.523819	0.518559			0.269132	0.661827		Other
Q9BW85	Q9BW85	0.502175	91				Coiled-coil domain-containing protein 94	CCDC94			NA		0.518679	0.504271	0.501171	0.518312	0.122321	8	0.429564	0.842147		Other
P20160	P20160	0.501908	33				Azurocidin	AZU1			NA		0.49684	0.502121	0.504043	0.502985						Other
Q96GX5-2;Q96GX5-3;Q96GX5	Q96GX5	0.501699	81				Serine/threonine-protein kinase greatwall	MASTL			NA		0.522444	0.503946	0.503617	0.480082	0.144709	8				Other
Q9HCU4	Q9HCU4	0.501668	33				Cadherin EGF LAG seven-pass G-type receptor 2	CELSR2			NA		0.478737	0.493281	0.500972	0.519385						Other
Q9NSG2;Q9NSG2-2;Q9NSG2-3	Q9NSG2	0.501566	47				Uncharacterized protein C1orf112	C1orf112			NA		0.5358	0.502897	0.51334	0.500964	0.251588	8				Other
P01019	P01019	0.501548	44				Angiotensinogen;Angiotensin-1;Angiotensin-2;Angiotensin-3;Angiotensin-4;Angiotensin 1-9;Angiotensin 1-7;Angiotensin 1-5;Angiotensin 1-4	AGT			NA		0.478769	0.495347	0.503605	0.507597						Other
Q53FZ2;Q53FZ2-2	Q53FZ2	0.50131	61				Acyl-coenzyme A synthetase ACSM3, mitochondrial	ACSM3			NA		0.491222	0.493671	0.50355	0.494763				0.344018		Mitochondrial
Q9NZ71;Q9NZ71-7;Q9NZ71-6;Q9NZ71-2;Q9NZ71-8;Q9NZ71-4	Q9NZ71	0.501236	38				Regulator of telomere elongation helicase 1	RTEL1			DNA replication		0.465787	0.508496	0.500849	0.517841	0.578466	6				DNA replication
P05107	P05107	0.501231	135				Integrin beta-2	ITGB2			NA		0.50354	0.497985	0.517647	0.508489			0.424373	0.57988	0.669656	Other
Q8IWZ8	Q8IWZ8	0.500994	159				SURP and G-patch domain-containing protein 1	SUGP1			NA		0.550877	0.484026	0.497246	0.519829	0.067911	11	0.479058	0.41427	0.736717	Other
Q96ER3	Q96ER3	0.500768	160				Protein SAAL1	SAAL1			NA		0.521372	0.511881	0.510317	0.484379	0.177505	10	0.473185	0.3653	0.541898	Other
Q9Y256	Q9Y256	0.500237	40				CAAX prenyl protease 2	RCE1			NA		0.509301	0.499212	0.505996	0.505624						Other
Q8WUB8-3;Q8WUB8-2;Q8WUB8	Q8WUB8	0.500083	59				PHD finger protein 10	PHF10			NA		0.501109	0.496191	0.510404	0.522857	0.166388	10				Other
P62380	P62380	0.499803	132				TATA box-binding protein-like protein 1	TBPL1			NA		0.533069	0.469252	0.526643	0.511855			0.141943	0.62636	0.435409	Other
Q9NWW5;Q9NWW5-2	Q9NWW5	0.499733	128				Ceroid-lipofuscinosis neuronal protein 6	CLN6			NA		0.52486	0.519608	0.500624	0.511371			0.401038	0.127751	0.582726	Other
Q9H7E9;Q9H7E9-2	Q9H7E9	0.499607	150				UPF0488 protein C8orf33	C8orf33			NA		0.573839	0.490222	0.500644	0.52339	0.172795	10	0.855821	0.591436	0.673269	Other
Q9Y2T3;Q9Y2T3-3;Q9Y2T3-2	Q9Y2T3	0.499402	106				Guanine deaminase	GDA			NA		0.510523	0.500504	0.476501	0.488436	0.456741	11		0.520835		Other
P02679-2;P02679	P02679	0.499393	56				Fibrinogen gamma chain	FGG			NA		0.454608	0.503756	0.519392	0.504887						Other
Q01826;Q01826-2	Q01826	0.499195	41				DNA-binding protein SATB1	SATB1			NA		0.480583	0.496795	0.502698	0.510709						Other
Q9UHF7-3;Q9UHF7;Q9UHF7-2	Q9UHF7	0.499125	78				Zinc finger transcription factor Trps1	TRPS1			NA		0.476675	0.490185	0.496365	0.515562			0.503638			Other
Q6UX53	Q6UX53	0.499038	36				Methyltransferase-like protein 7B	METTL7B			NA		0.475326	0.500323	0.494967	0.498016						Other
Q14527;Q14527-2	Q14527	0.49855	185				Helicase-like transcription factor	HLTF			NA		0.4924	0.498991	0.505169	0.520139	0.379926	14	0.635557	0.522122	0.291294	Other
Q9BV73;Q9BV73-2	Q9BV73	0.498498	121				Centrosome-associated protein CEP250	CEP250			NA		0.494123	0.494277	0.483315	0.512218			0.700154	0.821744	0.443477	Other
P63146	P63146	0.498291	38				Ubiquitin-conjugating enzyme E2 B	UBE2B			NA		0.501535	0.497535	0.49901	0.503469						Other
P01857	P01857	0.498232	131				Ig gamma-1 chain C region	IGHG1			NA		0.512018	0.491254	0.481975	0.521102			0.332739	0.450797	0.367136	Other
Q99728;Q99728-2;Q99728-3	Q99728	0.498074	46				BRCA1-associated RING domain protein 1	BARD1			DNA replication		0.457836	0.493318	0.492225	0.495308	0.53819	14				DNA replication
Q69YH5	Q69YH5	0.497995	51				Cell division cycle-associated protein 2	CDCA2			NA		0.510061	0.497507	0.505271	0.512637	0.134115	13				Other
P16422	P16422	0.497888	75				Epithelial cell adhesion molecule	EPCAM			NA		0.483164	0.495776	0.494722	0.497626			0.430527			Other
P41273	P41273	0.497763	71				Tumor necrosis factor ligand superfamily member 9	TNFSF9			NA		0.480389	0.518314	0.482051	0.496807				0.412012		Other
P33981-2;P33981	P33981	0.497634	92				Dual specificity protein kinase TTK	TTK			NA		0.539453	0.485921	0.506398	0.520453	0.170241	8	0.628095	0.578322	0.697974	Other
Q9NP74	Q9NP74	0.497507	55				Palmdelphin	PALMD			NA		0.503588	0.500252	0.497949	0.503152						Other
O75054	O75054	0.497465	67				Immunoglobulin superfamily member 3	IGSF3			NA		0.476833	0.49435	0.491941	0.494355			0.442146			Other
Q03111	Q03111	0.49739	81				Protein ENL	MLLT1			NA		0.560597	0.48488	0.511781	0.493552	0.0511573	11				Other
Q9UKL3	Q9UKL3	0.497337	33				CASP8-associated protein 2	CASP8AP2			NA		0.486705	0.49871	0.501794							Other
P53667-4;P53667-2;P53667	P53667	0.49726	104				LIM domain kinase 1	LIMK1			NA		0.504517	0.508296	0.514694	0.512052			0.421764	0.499341	0.60139	Other
P25940	P25940	0.497237	32				Collagen alpha-3(V) chain	COL5A3			NA		0.486771			0.490229						Other
Q14392	Q14392	0.497237	32				Leucine-rich repeat-containing protein 32	LRRC32			NA		0.506914		0.496745	0.524334						Other
Q6IBW4;Q6IBW4-4;Q6IBW4-2	Q6IBW4	0.496898	77				Condensin-2 complex subunit H2	NCAPH2			NA		0.501241	0.505838	0.499929	0.492546	0.135435	9		0.46253		Other
O43824	O43824	0.496701	72				Putative GTP-binding protein 6	GTPBP6			NA		0.480098	0.477197	0.483771	0.499421	0.54377	6	0.543149			Other
P06280	P06280	0.496606	149				Alpha-galactosidase A	GLA			NA		0.491281	0.495853	0.479846	0.499709			0.337329	0.566701	0.712625	Other
Q9C0C4	Q9C0C4	0.4965	37				Semaphorin-4C	SEMA4C			NA		0.486184	0.491417	0.50005	0.493647						Other
Q9UKV5	Q9UKV5	0.496336	53				E3 ubiquitin-protein ligase AMFR	AMFR			NA		0.499851	0.523005	0.497279	0.510185						Other
Q9BTE7	Q9BTE7	0.496266	185				DCN1-like protein 5	DCUN1D5			NA		0.549714	0.507691	0.498774	0.520681	0.0466035	15	0.693841	0.43094	0.632099	Other
P02671	P02671	0.496239	163				Fibrinogen alpha chain;Fibrinopeptide A;Fibrinogen alpha chain	FGA			NA		0.450438	0.512412	0.488023	0.49365			0.672888	0.423845	0.624529	Other
Q99595	Q99595	0.496197	52				Mitochondrial import inner membrane translocase subunit Tim17-A	TIMM17A			NA		0.504095	0.487891	0.499783	0.500423						Mitochondrial
Q92624	Q92624	0.496057	44				Amyloid protein-binding protein 2	APPBP2			NA		0.472501	0.484588	0.492668	0.513417						Other
Q9NS91	Q9NS91	0.496003	50				E3 ubiquitin-protein ligase RAD18	RAD18			NA		0.402715	0.529423	0.489719	0.494641	0.824237	14				Other
Q96MY1;Q96MY1-2	Q96MY1	0.495926	32				Nucleolar protein 4-like	NOL4L			NA		0.506729	0.487052		0.495888						Other
Q9H0X9;Q9H0X9-2;Q9H0X9-3	Q9H0X9	0.495719	43				Oxysterol-binding protein-related protein 5	OSBPL5			NA		0.475563	0.48998	0.492075	0.49541						Other
P42773	P42773	0.495692	92				Cyclin-dependent kinase 4 inhibitor C	CDKN2C			NA		0.486112	0.503198	0.473919	0.504073			0.286525	0.176101	0.646164	Other
Q96P47;Q96P47-2;Q96P47-4;Q96P47-5	Q96P47	0.495528	53				Arf-GAP with GTPase, ANK repeat and PH domain-containing protein 3	AGAP3			NA		0.488495	0.478785	0.482102	0.48171						Other
Q9H410;Q9H410-4	Q9H410	0.495319	51				Kinetochore-associated protein DSN1 homolog	DSN1			NA		0.477999	0.498563	0.48981	0.495367	0.539071	10				Other
Q92560	Q92560	0.495287	40				Ubiquitin carboxyl-terminal hydrolase BAP1	BAP1			NA		0.519014	0.495101	0.505215	0.495957	0.281828	6	0.556787			Other
P55317-2;P55317	P55317	0.495023	75				Hepatocyte nuclear factor 3-alpha	FOXA1			NA		0.457618	0.480876	0.480555	0.491838			0.454759			Other
P01622	P01622	0.494882	30				Ig kappa chain V-III region Ti				NA		0.479489									Other
P41134-2;P41134	P41134	0.494658	60				DNA-binding protein inhibitor ID-1	ID1			NA		0.474039	0.511836	0.497656	0.493772	0.59474	5				Other
Q8IWF6	Q8IWF6	0.494586	40				Protein DENND6A	DENND6A			NA		0.489805	0.48802	0.497376	0.496704						Other
O95857	O95857	0.494335	39				Tetraspanin-13	TSPAN13			NA		0.49232	0.491774	0.485401	0.495713						Other
Q16576;Q16576-2	Q16576	0.494287	292				Histone-binding protein RBBP7	RBBP7			DNA replication		0.53441	0.485297	0.487325	0.490201	0.0475464	15	0.694592	0.597572	0.638745	DNA replication
Q15645	Q15645	0.494231	218				Pachytene checkpoint protein 2 homolog	TRIP13			NA		0.598768	0.466125	0.511033	0.49918	0.0112235	13	0.733286	0.831352	0.580634	Other
Q68D10;Q68D10-2	Q68D10	0.493919	56				Protein SPT2 homolog	SPTY2D1			NA		0.497363	0.510603	0.502661	0.520479	0.241359	11				Other
P78540	P78540	0.493883	38				Arginase-2, mitochondrial	ARG2			NA		0.523573	0.488638	0.501757	0.508857						Mitochondrial
Q8IY26	Q8IY26	0.493741	39				Presqualene diphosphate phosphatase	PPAPDC2			NA		0.470001	0.48054	0.484642	0.494972						Other
P10636-2;P10636-4;P10636-5;P10636-3	P10636	0.493721	37				Microtubule-associated protein tau	MAPT			NA		0.475643	0.488219	0.488077	0.488249						Other
Q9NXD2;Q9NXD2-2	Q9NXD2	0.493685	49				Myotubularin-related protein 10	MTMR10			NA		0.501743	0.484419	0.496012	0.496496						Other
O00488	O00488	0.493677	61				Zinc finger protein 593	ZNF593			NA		0.458111	0.493625	0.494374	0.492958			0.360544			Other
Q15345	Q15345	0.493314	157				Leucine-rich repeat-containing protein 41	LRRC41			NA		0.538911	0.488964	0.498361	0.507772	0.0512503	10	0.558349	0.427457	0.45371	Other
Q9BUL5-4;Q9BUL5;Q9BUL5-3	Q9BUL5	0.492946	67				PHD finger protein 23	PHF23			NA		0.524917	0.475183	0.490947	0.513218	0.156285	7				Other
Q9H967	Q9H967	0.492943	74				WD repeat-containing protein 76	WDR76			NA		0.493351	0.502385	0.500922	0.501819	0.334509	15		0.408182		Other
O95049;O95049-4;O95049-3;O95049-5	O95049	0.492789	68				Tight junction protein ZO-3	TJP3			NA		0.477606	0.504097	0.487885	0.494935			0.516128			Other
Q9H098-2	Q9H098	0.492548	132				Protein FAM107B	FAM107B			NA		0.530375	0.49552	0.479436	0.490654			0.328056	0.5545	0.421147	Other
Q13085	Q13085	0.492298	34				Acetyl-CoA carboxylase 1;Biotin carboxylase	ACACA			NA			0.492303	0.488857	0.483466	0.465937	12				Other
Q8IY67-2	Q8IY67	0.491999	264				Ribonucleoprotein PTB-binding 1	RAVER1			NA		0.569256	0.451553	0.484634	0.49996	0.101077	12	0.61143	0.719345	0.798366	Other
Q0VD83;Q0VD83-4;Q0VD83-3	Q0VD83	0.491801	86				Apolipoprotein B receptor	APOBR			NA		0.486853	0.496029	0.490057	0.494096			0.388081	0.417435		Other
Q9Y5B0;Q9Y5B0-4	Q9Y5B0	0.491752	156				RNA polymerase II subunit A C-terminal domain phosphatase	CTDP1			NA		0.534388	0.484574	0.486007	0.479412	0.147928	8	0.736341	0.768997		Other
Q10589-2;Q10589	Q10589	0.49171	151				Bone marrow stromal antigen 2	BST2			NA		0.497386	0.500289	0.501052	0.482356	0.0852161	11	0.158988	0.808968	0.568301	Other
Q9H4I2;Q9H4I2-2	Q9H4I2	0.491472	33				Zinc fingers and homeoboxes protein 3	ZHX3			NA		0.450903	0.479259	0.487966	0.487948						Other
Q01581	Q01581	0.491417	223				Hydroxymethylglutaryl-CoA synthase, cytoplasmic	HMGCS1			NA		0.503731	0.505365	0.485653	0.49281			0.600382	0.625241	0.605693	Other
Q6UXD5-3;Q6UXD5-5;Q6UXD5-6;Q6UXD5-2;Q6UXD5;Q6UXD5-4	Q6UXD5	0.491209	43				Seizure 6-like protein 2	SEZ6L2			NA		0.485015	0.494602	0.488375	0.49463						Other
Q6ZS81;Q6ZS81-4;Q6ZS81-5	Q6ZS81	0.491197	101				WD repeat- and FYVE domain-containing protein 4	WDFY4			NA		0.517111	0.484099	0.506439	0.486285			0.467234	0.506074		Other
Q99828;Q99828-2	Q99828	0.491183	110				Calcium and integrin-binding protein 1	CIB1			NA		0.499708	0.502367	0.46849	0.48215			0.440623	0.234873	0.721621	Other
O60486	O60486	0.491142	55				Plexin-C1	PLXNC1			NA		0.494206	0.494443	0.474987	0.490695				0.203926		Other
Q9NPF0;Q9NPF0-2	Q9NPF0	0.49085	33				CD320 antigen	CD320			NA		0.477892	0.491539	0.488921	0.490278						Other
Q8NBA8	Q8NBA8	0.490808	35				DTW domain-containing protein 2	DTWD2			NA		0.48691	0.480542	0.48792	0.490569						Other
Q7L311	Q7L311	0.490708	46				Armadillo repeat-containing X-linked protein 2	ARMCX2			NA		0.513362	0.478558	0.511141	0.50729						Other
Q96IR2	Q96IR2	0.490684	69				Zinc finger protein 845	ZNF845			NA		0.531393	0.491866	0.509167	0.510977	0.207066	10				Other
Q9BRQ8	Q9BRQ8	0.490419	96				Apoptosis-inducing factor 2	AIFM2			NA		0.479984	0.486121	0.496451	0.49033			0.288133		0.475925	Other
Q7LBC6	Q7LBC6	0.490187	208				Lysine-specific demethylase 3B	KDM3B			NA		0.541661	0.484364	0.506375	0.496517	0.0350504	13	0.66945	0.473972	0.706926	Other
Q9Y5J9	Q9Y5J9	0.490177	119				Mitochondrial import inner membrane translocase subunit Tim8 B	TIMM8B			NA		0.494444	0.484952	0.485964	0.491717			0.777805	0.523102	0.694853	Mitochondrial
P00736	P00736	0.490035	38				Complement C1r subcomponent;Complement C1r subcomponent heavy chain;Complement C1r subcomponent light chain	C1R			NA		0.490448	0.485815	0.49469	0.492311						Other
O75146;O75146-2	O75146	0.489976	214				Huntingtin-interacting protein 1-related protein	HIP1R			NA		0.552186	0.462223	0.502099	0.494074	0.168957	6	0.421468	0.604339	0.853158	Other
Q16875-2;Q16875;Q16875-3;Q16875-4	Q16875	0.489809	45				6-phosphofructo-2-kinase/fructose-2,6-bisphosphatase 3;6-phosphofructo-2-kinase;Fructose-2,6-bisphosphatase	PFKFB3			NA		0.469082	0.502384	0.48392	0.488436						Other
Q9H6T0-2;Q9H6T0	Q9H6T0	0.489793	59				Epithelial splicing regulatory protein 2	ESRP2			NA		0.478249	0.488671	0.492328	0.487917						Other
Q9H6E4	Q9H6E4	0.489789	144				Coiled-coil domain-containing protein 134	CCDC134			NA		0.526066	0.478292	0.474692	0.499614			0.30071	0.401339	0.710347	Other
P13671	P13671	0.489515	32				Complement component C6	C6			NA		0.472108	0.496415	0.486417	0.499356						Other
Q9NX01	Q9NX01	0.489437	66				Thioredoxin-like protein 4B	TXNL4B			NA		0.47736	0.497961	0.467647	0.476247				0.350657		Other
P30279;P30279-2	P30279	0.489433	60				G1/S-specific cyclin-D2	CCND2			NA		0.493308	0.489756	0.475077	0.493754				0.248961		Other
Q9BU64	Q9BU64	0.489414	33				Centromere protein O	CENPO			NA			0.493547	0.49601	0.485444	0.59198	8				Other
B9A064;P0CG04	B9A064	0.489269	79				Immunoglobulin lambda-like polypeptide 5;Ig lambda-1 chain C regions	IGLL5;IGLC1			NA		0.498515	0.496303	0.468368	0.500171			0.533364	0.157078		Other
Q659A1	Q659A1	0.489192	33				Little elongation complex subunit 2	ICE2			NA		0.484111	0.487897	0.480953	0.503281						Other
Q8WUU5	Q8WUU5	0.489095	31				GATA zinc finger domain-containing protein 1	GATAD1			NA			0.487505	0.482169							Other
O75928;O75928-2;O75928-3	O75928	0.489033	72				E3 SUMO-protein ligase PIAS2	PIAS2			NA		0.480325	0.462787	0.505348	0.497453	0.165545	11	0.571148	0.426253		Other
Q86UE8-2;Q86UE8;Q86UE8-3	Q86UE8	0.489	181				Serine/threonine-protein kinase tousled-like 2	TLK2			NA		0.508113	0.472421	0.481519	0.502102	0.19641	10	0.403286	0.263271	0.661365	Other
P23025	P23025	0.488985	35				DNA repair protein complementing XP-A cells	XPA			NA		0.483374	0.47777	0.492739	0.483598	0.444884	5		0.451887		Other
Q7Z401;Q7Z401-2	Q7Z401	0.488832	99				C-myc promoter-binding protein	DENND4A			NA		0.491982	0.504927	0.504036	0.490745			0.165199	0.275621		Other
Q6ISB3-2;Q6ISB3	Q6ISB3	0.488719	41				Grainyhead-like protein 2 homolog	GRHL2			NA		0.482321	0.486022	0.48168	0.485152						Other
Q9UGK3;Q9UGK3-2	Q9UGK3	0.488648	55				Signal-transducing adaptor protein 2	STAP2			NA		0.475578	0.48009	0.483732	0.485264						Other
O95391	O95391	0.488563	67				Pre-mRNA-splicing factor SLU7	SLU7			NA		0.463122	0.487934	0.482282	0.502894	0.618131	8				Other
P30460	P30460	0.488506	56				HLA class I histocompatibility antigen, B-8 alpha chain	HLA-B			NA		0.483351	0.516306	0.471524	0.492308					0.406813	Other
O75164	O75164	0.488375	48				Lysine-specific demethylase 4A	KDM4A			NA		0.480957	0.480704	0.485078	0.502806						Other
Q9NRY2;Q9NRY2-2	Q9NRY2	0.488098	116				SOSS complex subunit C	INIP			NA		0.508091	0.490031	0.488771	0.48963			0.532126	0.790777	0.62738	Other
Q8IYQ7	Q8IYQ7	0.488088	131				Threonine synthase-like 1	THNSL1			NA	candidate_from_NCC_exps	0.461749	0.489014	0.458646	0.492309	0.767411	9	0.510029	0.132927	0.627267	Other
Q16594	Q16594	0.488081	117				Transcription initiation factor TFIID subunit 9	TAF9			NA		0.472365	0.480177	0.475003	0.489648	0.596644	7	0.52855	0.426415	0.387374	Other
Q86VP3-3;Q86VP3-4;Q86VP3;Q86VP3-2	Q86VP3	0.48808	53				Phosphofurin acidic cluster sorting protein 2	PACS2			NA		0.473869	0.493447	0.493237	0.496654						Other
Q14186	Q14186	0.487982	78				Transcription factor Dp-1	TFDP1			NA		0.495769	0.490752	0.491148	0.488721	0.465365	5		0.710487		Other
P26927	P26927	0.487972	39				Hepatocyte growth factor-like protein;Hepatocyte growth factor-like protein alpha chain;Hepatocyte growth factor-like protein beta chain	MST1			NA		0.466099	0.492684	0.494942	0.490866						Other
Q96D15	Q96D15	0.487743	59				Reticulocalbin-3	RCN3			NA		0.496479	0.494096	0.493969	0.494195						Other
Q9BQF6-2;Q9BQF6;Q9BQF6-5;Q9BQF6-4	Q9BQF6	0.487703	36				Sentrin-specific protease 7	SENP7			NA		0.457476	0.487816	0.524337	0.504126						Other
Q02556	Q02556	0.4877	83				Interferon regulatory factor 8	IRF8			NA		0.458793	0.49666	0.486665	0.493959			0.0769483	0.345192		Other
Q99640-3;Q99640;Q99640-4;Q99640-2	Q99640	0.487546	46				Membrane-associated tyrosine- and threonine-specific cdc2-inhibitory kinase	PKMYT1			NA		0.502668	0.481085	0.496559	0.496215						Other
A2VDJ0;A2VDJ0-5;A2VDJ0-6;A2VDJ0-3;A2VDJ0-2	A2VDJ0	0.487459	78				Transmembrane protein 131-like	KIAA0922			NA		0.487502	0.477104	0.487769	0.477452			0.310878	0.763407		Other
P08493;P08493-2	P08493	0.487437	56				Matrix Gla protein	MGP			NA		0.497106	0.49311	0.491215	0.498146					0.589382	Other
P35443	P35443	0.48724	34				Thrombospondin-4	THBS4			NA		0.46731	0.495409	0.483855	0.491722						Other
Q9NRG1;Q9NRG1-2	Q9NRG1	0.487009	92				Phosphoribosyltransferase domain-containing protein 1	PRTFDC1			NA		0.478407	0.504949	0.468912	0.480614				0.473799	0.432343	Other
Q9NQ86-4	Q9NQ86	0.486874	36				E3 ubiquitin-protein ligase TRIM36	TRIM36			NA		0.480926	0.48545	0.478084	0.483814						Other
Q13309;Q13309-2	Q13309	0.486849	43				S-phase kinase-associated protein 2	SKP2			NA		0.503032	0.474395	0.490298	0.472336	0.0392518	10				Other
Q12778	Q12778	0.486698	40				Forkhead box protein O1	FOXO1			NA		0.513716	0.470111	0.49543	0.494625						Other
Q9BUN8;Q9BUN8-2	Q9BUN8	0.486653	224				Derlin-1	DERL1			NA		0.459293	0.534889	0.476761	0.490633			0.411872	0.297418	0.710759	Other
O00213-2;O00213;O00213-4;O00213-6;O00213-3;O00213-5	O00213	0.486619	34				Amyloid beta A4 precursor protein-binding family B member 1	APBB1			NA		0.501176	0.503316	0.490358	0.492843						Other
Q15637-5	Q15637	0.48643	33				Splicing factor 1	SF1			NA			0.478846	0.48958	0.485758						Other
Q9BWN1	Q9BWN1	0.486425	33				Proline-rich protein 14	PRR14			NA			0.490403	0.506988	0.484613	0.557088	10				Other
Q8TD16;Q8TD16-2	Q8TD16	0.486405	146				Protein bicaudal D homolog 2	BICD2			NA		0.503576	0.464759	0.488447	0.505415	0.563536	5	0.501524	0.597256	0.742731	Other
Q8WTV0-4;Q8WTV0-2;Q8WTV0-5;Q8WTV0	Q8WTV0	0.486371	130				Scavenger receptor class B member 1	SCARB1			NA		0.465431	0.493697	0.453271	0.484221			0.523979	0.195347	0.248163	Other
Q9UPU7;Q9UPU7-2	Q9UPU7	0.486187	105				TBC1 domain family member 2B	TBC1D2B			NA		0.433902	0.495743	0.489295	0.494796			0.552277	0.366826	0.391401	Other
Q92564-3;Q92564;Q92564-2	Q92564	0.486142	37				DCN1-like protein 4	DCUN1D4			NA		0.495819	0.490925	0.487499	0.48097						Other
Q00534	Q00534	0.486125	192				Cyclin-dependent kinase 6	CDK6			NA		0.535724	0.471995	0.487306	0.489304	0.0790198	8	0.642551	0.524568	0.621532	Other
P10588	P10588	0.4861	54				Nuclear receptor subfamily 2 group F member 6	NR2F6			NA		0.510568	0.465146	0.484557	0.493207	0.197547	11				Other
Q9Y365	Q9Y365	0.486071	100				PCTP-like protein	STARD10			NA		0.451018	0.472941	0.474494	0.481937			0.564665	0.20649	0.484333	Other
P01106;P01106-2	P01106	0.48565	30				Myc proto-oncogene protein	MYC			NA			0.486213			0.248202	8				Other
P08603	P08603	0.485386	53				Complement factor H	CFH			NA		0.467156	0.488995	0.490282	0.493064						Other
Q9UNQ0-2;Q9UNQ0	Q9UNQ0	0.485342	45				ATP-binding cassette sub-family G member 2	ABCG2			NA		0.450197	0.493085	0.479617	0.482756						Other
Q96RU2-2;Q96RU2;Q96RU2-3	Q96RU2	0.48494	132				Ubiquitin carboxyl-terminal hydrolase 28	USP28			NA		0.527618	0.469828	0.518195	0.469884	0.124335	9	0.151726	0.919095	0.519535	Other
Q7Z5L9	Q7Z5L9	0.484867	231				Interferon regulatory factor 2-binding protein 2	IRF2BP2			NA		0.506695	0.463293	0.50379	0.496136	0.0880241	13	0.646438	0.655186	0.795461	Other
Q05084-3;Q05084;Q05084-2	Q05084	0.484773	30				Islet cell autoantigen 1	ICA1			NA		0.462385									Other
O75110;O75110-2	O75110	0.484538	39				Probable phospholipid-transporting ATPase IIA	ATP9A			NA		0.480138	0.487023	0.49077	0.486699						Other
P16035	P16035	0.484512	39				Metalloproteinase inhibitor 2	TIMP2			NA		0.492797	0.494508	0.485896	0.484121						Other
P24863;P24863-2	P24863	0.484256	85				Cyclin-C	CCNC			NA		0.462189	0.468511	0.497727	0.490926			0.172942	0.628722		Other
Q96PU8-9;Q96PU8-8;Q96PU8-6;Q96PU8	Q96PU8	0.483863	192				Protein quaking	QKI			NA		0.555718	0.455967	0.492957	0.480863	0.0629221	7	0.23328	0.863172	0.759557	Other
O60907-2	O60907	0.483819	50				F-box-like/WD repeat-containing protein TBL1X	TBL1X			NA		0.482751	0.47562	0.482164	0.496519	0.161635	8				Other
P42680	P42680	0.483736	70				Tyrosine-protein kinase Tec	TEC			NA		0.50675	0.482897	0.470394	0.484645				0.154665		Other
O75113	O75113	0.483702	85				NEDD4-binding protein 1	N4BP1			NA		0.489842	0.496558	0.503727	0.486165			0.287238	0.707548		Other
O95994	O95994	0.483675	65				Anterior gradient protein 2 homolog	AGR2			NA		0.450028	0.469502	0.465269	0.483173						Other
P43403;P43403-3	P43403	0.483597	47				Tyrosine-protein kinase ZAP-70	ZAP70			NA		0.448587	0.490973	0.482474	0.474642						Other
Q6UX04;Q6UX04-2	Q6UX04	0.48321	180				Peptidyl-prolyl cis-trans isomerase CWC27 homolog	CWC27			NA		0.482723	0.468268	0.493503	0.507899	0.428969	11	0.342758	0.353558	0.697229	Other
P01909	P01909	0.483209	67				HLA class II histocompatibility antigen, DQ alpha 1 chain	HLA-DQA1			NA		0.493578	0.482374	0.474217	0.481984				0.296722		Other
O94761	O94761	0.483146	36				ATP-dependent DNA helicase Q4	RECQL4			DNA replication		0.472325	0.485788	0.480499	0.501306						DNA replication
Q5JPI3-2;Q5JPI3	Q5JPI3	0.483103	89				Uncharacterized protein C3orf38	C3orf38			NA		0.464601	0.499333	0.462984	0.502616			0.738248	0.366658		Other
Q969E8	Q969E8	0.483079	80				Pre-rRNA-processing protein TSR2 homolog	TSR2			NA		0.473066	0.473792	0.495011	0.487845					0.303016	Other
Q9C0H2-2;Q9C0H2;Q9C0H2-3	Q9C0H2	0.482998	63				Protein tweety homolog 3	TTYH3			NA		0.495827	0.490542	0.477025	0.482554						Other
Q8NCE0-2;Q8NCE0;Q8NCE0-5;Q8NCE0-4;Q8NCE0-3	Q8NCE0	0.482933	41				tRNA-splicing endonuclease subunit Sen2	TSEN2			NA		0.506771	0.481356	0.480703	0.48572	0.323856	7				Other
Q96HA8;Q96HA8-2	Q96HA8	0.482828	46				Protein N-terminal glutamine amidohydrolase	WDYHV1			NA		0.460683	0.484061	0.476213	0.482775						Other
Q92997-2;Q92997	Q92997	0.482392	31				Segment polarity protein dishevelled homolog DVL-3	DVL3			NA					0.489622						Other
P09486	P09486	0.482287	76				SPARC	SPARC			NA		0.510769	0.489279	0.499483	0.499768					0.676228	Other
Q6SZW1	Q6SZW1	0.482195	78				Sterile alpha and TIR motif-containing protein 1	SARM1			NA		0.481812	0.484797	0.458281	0.478408			0.540753	0.195347		Other
Q5VST6;Q5VST6-2	Q5VST6	0.482191	41				Alpha/beta hydrolase domain-containing protein 17B	ABHD17B			NA		0.485872	0.493112	0.47908	0.485635						Other
Q86VW0	Q86VW0	0.482003	42				SEC14 domain and spectrin repeat-containing protein 1	SESTD1			NA		0.513567	0.491118	0.484279	0.479184						Other
Q9NVX7;Q9NVX7-2	Q9NVX7	0.481946	38				Kelch repeat and BTB domain-containing protein 4	KBTBD4			NA		0.474616	0.475253	0.476797	0.478355						Other
Q86X27;Q86X27-3;Q86X27-2	Q86X27	0.481929	82				Ras-specific guanine nucleotide-releasing factor RalGPS2	RALGPS2			NA		0.475207	0.480756	0.502968	0.481094			0.335223		0.604507	Other
Q86US8	Q86US8	0.481913	103				Telomerase-binding protein EST1A	SMG6			NA		0.471716	0.51487	0.4791	0.484033			0.435544	0.303911	0.498591	Other
Q8N4S0;Q8N4S0-2	Q8N4S0	0.481836	32				Coiled-coil domain-containing protein 82	CCDC82			NA			0.481936	0.481272	0.486671						Other
Q9NZK5	Q9NZK5	0.481827	47				Adenosine deaminase CECR1	CECR1			NA		0.477497	0.46266	0.486368	0.477371						Other
O60344;O60344-3;O60344-2	O60344	0.481814	52				Endothelin-converting enzyme 2;Methyltransferase-like region;Endothelin-converting enzyme 2 region	ECE2			NA		0.477479	0.479048	0.490299	0.486812						Other
Q6NZ67	Q6NZ67	0.481557	150				Mitotic-spindle organizing protein 2B	MZT2B			NA		0.548121	0.47021	0.501651	0.502237	0.274415	5	0.5754	0.228629	0.880895	Other
O00418	O00418	0.481344	92				Eukaryotic elongation factor 2 kinase	EEF2K			NA		0.506679	0.470099	0.511846	0.48456	0.301105	6	0.232351		0.736741	Other
Q7L5L3;Q7L5L3-1	Q7L5L3	0.481337	49				Glycerophosphodiester phosphodiesterase domain-containing protein 3	GDPD3			NA		0.458633	0.491598	0.478921	0.487786						Other
Q9UG63;Q9UG63-2	Q9UG63	0.481241	234				ATP-binding cassette sub-family F member 2	ABCF2			NA		0.525909	0.488458	0.484058	0.497659	0.0284217	12	0.784693	0.554697	0.661308	Other
P50053	P50053	0.481112	35				Ketohexokinase	KHK			NA		0.4744	0.476024	0.476819	0.477275						Other
Q14511-3;Q14511	Q14511	0.480929	73				Enhancer of filamentation 1;Enhancer of filamentation 1 p55	NEDD9			NA		0.477005	0.474893	0.462546	0.474958			0.307817	0.294546		Other
Q49B96	Q49B96	0.48076	42				Cytochrome c oxidase assembly protein COX19	COX19			NA		0.478836	0.480916	0.491873	0.482959						Other
Q7Z333-4	Q7Z333	0.480581	189				Probable helicase senataxin	SETX			NA		0.555179	0.497768	0.500492	0.479451	0.0778039	9	0.795691	0.951373	0.247501	Other
Q9BUE6;Q9BUE6-2	Q9BUE6	0.48054	93				Iron-sulfur cluster assembly 1 homolog, mitochondrial	ISCA1			NA		0.483518	0.476345	0.478583	0.484247	0.420994	8	0.22589	0.406244	0.415103	Mitochondrial
P07199	P07199	0.480375	93				Major centromere autoantigen B	CENPB			NA		0.443245	0.464167	0.488939	0.498704	0.507402	12	0.292625		0.481874	Other
Q9NVU7;Q9NVU7-2	Q9NVU7	0.480312	185				Protein SDA1 homolog	SDAD1			NA		0.564001	0.455115	0.486281	0.499536	0.158673	13	0.519069	0.87776	0.7886	Other
O43903	O43903	0.480228	71				Growth arrest-specific protein 2	GAS2			NA		0.476408	0.489818	0.452713	0.481359			0.811524	0.320907		Other
Q9UKD2	Q9UKD2	0.48003	228				mRNA turnover protein 4 homolog	MRTO4			NA		0.567366	0.471885	0.488876	0.513324	0.104126	15	0.757294	0.592211	0.641964	Other
Q92547	Q92547	0.48002	114				DNA topoisomerase 2-binding protein 1	TOPBP1			DNA replication		0.493226	0.479065	0.476147	0.488263	0.169604	14		0.582958		DNA replication
Q96BD8	Q96BD8	0.479874	33				Spindle and kinetochore-associated protein 1	SKA1			NA		0.500035	0.493823	0.470769	0.480795						Other
Q9HBL0	Q9HBL0	0.479788	54				Tensin-1	TNS1			NA		0.49108	0.478915	0.47446	0.487044						Other
Q8IV48	Q8IV48	0.479637	136				3-5 exoribonuclease 1	ERI1			NA		0.511094	0.472427	0.454165	0.503389	0.116629	8	0.575386	0.402053	0.329803	Other
Q8IYW5	Q8IYW5	0.479596	47				E3 ubiquitin-protein ligase RNF168	RNF168			NA		0.475403	0.483041	0.497661	0.502014	0.42421	14				Other
P59923	P59923	0.47946	35				Zinc finger protein 445	ZNF445			NA			0.478052	0.483094	0.469685	0.453294	6				Other
Q53SF7-2;Q53SF7;Q53SF7-4;Q53SF7-3	Q53SF7	0.479398	72				Cordon-bleu protein-like 1	COBLL1			NA		0.496456	0.46302	0.494471	0.486616						Other
Q99808;Q99808-2	Q99808	0.479013	169				Equilibrative nucleoside transporter 1	SLC29A1			NA		0.46686	0.517692	0.468912	0.489698			0.807827	0.343595	0.4017	Other
Q13185	Q13185	0.478926	285				Chromobox protein homolog 3	CBX3			NA		0.441166	0.507691	0.488297	0.483335	0.52315	15	0.377712	0.4998	0.362402	Other
O43759-2;O43759	O43759	0.478926	72				Synaptogyrin-1	SYNGR1			NA		0.470655	0.475876	0.471594	0.475964				0.556264		Other
P57768-2;P57768	P57768	0.478906	76				Sorting nexin-16	SNX16			NA		0.486166	0.501939	0.499216	0.492184				0.483859		Other
Q4ZG55;Q4ZG55-4	Q4ZG55	0.478831	41				Protein GREB1	GREB1			NA		0.496755	0.472598	0.47468	0.472593						Other
Q92993-2;Q92993	Q92993	0.478727	31				Histone acetyltransferase KAT5	KAT5			DNA replication			0.476618								DNA replication
P31483;P31483-3	P31483	0.478504	210				Nucleolysin TIA-1 isoform p40	TIA1			NA		0.531752	0.447168	0.478625	0.487643	0.245466	8	0.367609	0.69458	0.79196	Other
Q5T1M5;Q5T1M5-2	Q5T1M5	0.478371	212				FK506-binding protein 15	FKBP15			NA		0.516736	0.489868	0.513064	0.479691	0.339588	6	0.305447	0.412679	0.507016	Other
Q8N264;Q8N264-3;Q8N264-2	Q8N264	0.478353	34				Rho GTPase-activating protein 24	ARHGAP24			NA		0.476165	0.476339	0.471999	0.47941						Other
O76061	O76061	0.477799	46				Stanniocalcin-2	STC2			NA		0.472181	0.467079	0.464686	0.472951						Other
O43913	O43913	0.477584	178				Origin recognition complex subunit 5	ORC5			DNA replication		0.489041	0.470218	0.497284	0.516326	0.14176	14	0.795305	0.219957	0.86901	DNA replication
Q9NPJ8;Q9NPJ8-2;Q9NPJ8-3;Q9NPJ8-4	Q9NPJ8	0.477562	32				NTF2-related export protein 2	NXT2			NA		0.477232	0.473732	0.476768							Other
O15551	O15551	0.477484	44				Claudin-3	CLDN3			NA		0.458873	0.466894	0.472296	0.476509						Other
P23142-4	P23142	0.477481	39				Fibulin-1	FBLN1			NA		0.456769	0.472021	0.478308	0.47974						Other
P32456	P32456	0.477422	109				Interferon-induced guanylate-binding protein 2	GBP2			NA		0.503277	0.482192	0.451792	0.483521			0.363131	0.297704	0.680855	Other
Q5EBM0;Q5EBM0-4;Q5EBM0-3;Q5EBM0-2	Q5EBM0	0.47738	67				UMP-CMP kinase 2, mitochondrial	CMPK2			NA		0.448158	0.471133	0.474698	0.470213				0.352347		Mitochondrial
Q9UIG0;Q9UIG0-2	Q9UIG0	0.477259	188				Tyrosine-protein kinase BAZ1B	BAZ1B			NA		0.453906	0.485823	0.503287	0.498194	0.257171	15	0.397617	0.553076	0.67386	Other
A0JLT2;A0JLT2-2	A0JLT2	0.477133	34				Mediator of RNA polymerase II transcription subunit 19	MED19			NA			0.479692	0.472175	0.482523	0.115371	5				Other
Q9Y2T7	Q9Y2T7	0.477072	32				Y-box-binding protein 2	YBX2			NA		0.461517	0.475799	0.479065	0.478225						Other
Q9H7Z3	Q9H7Z3	0.476965	81				Protein NRDE2 homolog	NRDE2			NA		0.445102	0.48077	0.474866	0.499303						Other
Q15596	Q15596	0.476951	98				Nuclear receptor coactivator 2	NCOA2			NA		0.453231	0.476388	0.498686	0.481076			0.695558	0.254125	0.480049	Other
Q147X3;Q147X3-2	Q147X3	0.476905	112				N-alpha-acetyltransferase 30	NAA30			NA		0.525215	0.505041	0.483021	0.483172			0.914365		0.665511	Other
Q8IWT3;Q8IWT3-3	Q8IWT3	0.4768	64				Cullin-9	CUL9			NA		0.459276	0.47439	0.483519	0.490539						Other
Q53EZ4;Q53EZ4-2	Q53EZ4	0.476793	70				Centrosomal protein of 55 kDa	CEP55			NA		0.495608	0.484148	0.453769	0.486311						Other
Q7Z5J4;Q7Z5J4-2;Q7Z5J4-3	Q7Z5J4	0.476665	131				Retinoic acid-induced protein 1	RAI1			NA		0.480539	0.478349	0.496245	0.499085	0.189405	14	0.542767	0.504772		Other
Q9UKY1	Q9UKY1	0.476562	71				Zinc fingers and homeoboxes protein 1	ZHX1			NA		0.463186	0.476788	0.487176	0.474334	0.141794	12		0.276397		Other
Q86U06-2;Q86U06;Q86U06-4;Q86U06-5;Q86U06-3	Q86U06	0.476499	95				Probable RNA-binding protein 23	RBM23			NA		0.527605	0.456813	0.488308	0.483768			0.514781	0.951695		Other
Q96FZ2	Q96FZ2	0.476486	151				Embryonic stem cell-specific 5-hydroxymethylcytosine-binding protein	HMCES			NA		0.512228	0.471244	0.492204	0.481986	0.0839389	12	0.654939	0.736711	0.477503	Other
P35354	P35354	0.476446	31				Prostaglandin G/H synthase 2	PTGS2			NA		0.482177	0.474462								Other
Q4KMP7	Q4KMP7	0.476396	165				TBC1 domain family member 10B	TBC1D10B			NA		0.512256	0.478106	0.485636	0.490501			0.536381	0.59765	0.771878	Other
Q9ULD2-2;Q9ULD2;Q9ULD2-5	Q9ULD2	0.476318	53				Microtubule-associated tumor suppressor 1	MTUS1			NA		0.450617	0.470035	0.491957	0.491359						Other
Q12882	Q12882	0.476126	91				Dihydropyrimidine dehydrogenase [NADP(+)]	DPYD			NA		0.476101	0.475113	0.464206	0.480799			0.4746	0.556374		Other
Q53T94-2;Q53T94;Q53T94-3	Q53T94	0.475826	43				TATA box-binding protein-associated factor RNA polymerase I subunit B	TAF1B			NA		0.492923	0.475598	0.474251	0.486886				0.544199		Other
Q6NXR4	Q6NXR4	0.475809	129				TELO2-interacting protein 2	TTI2			NA		0.506204	0.489604	0.496173	0.510559			0.717948	0.457078	0.625145	Other
O75771-5;O75771;O75771-8;O75771-3;O75771-4	O75771	0.475791	43				DNA repair protein RAD51 homolog 4	RAD51D			NA		0.517299	0.461939	0.466191	0.481398						Other
P01613	P01613	0.475722	40				Ig kappa chain V-I region Ni				NA		0.467935	0.503817	0.476462	0.494165						Other
O15119-2;O15119;O15119-3	O15119	0.475634	32				T-box transcription factor TBX3	TBX3			NA				0.465608	0.469744	0.180739	7				Other
O60861-1;O60861-4;O60861;O60861-2	O60861	0.475342	59				Growth arrest-specific protein 7	GAS7			NA		0.470056	0.468554	0.475511	0.476199			0.44231			Other
Q96SZ6;Q96SZ6-3;Q96SZ6-2;Q96SZ6-6;Q96SZ6-5;Q96SZ6-4	Q96SZ6	0.47528	39				CDK5 regulatory subunit-associated protein 1	CDK5RAP1			NA		0.443882	0.458846	0.490769	0.474371	0.559693	8				Other
Q9Y5Y6	Q9Y5Y6	0.475178	58				Suppressor of tumorigenicity 14 protein	ST14			NA		0.471385	0.472688	0.46683	0.467052			0.570279			Other
A5PLN9-2;A5PLN9-4;A5PLN9;A5PLN9-5;A5PLN9-7	A5PLN9	0.474655	31				Trafficking protein particle complex subunit 13	TRAPPC13			NA		0.46024			0.473613						Other
Q9BQQ3;Q9BQQ3-2;Q9BQQ3-3	Q9BQQ3	0.474575	49				Golgi reassembly-stacking protein 1	GORASP1			NA		0.4585	0.482808	0.492947	0.478524						Other
Q9UHL9-2;Q9UHL9;Q9UHL9-3	Q9UHL9	0.474394	42				General transcription factor II-I repeat domain-containing protein 1	GTF2IRD1			NA		0.456596	0.488889	0.478951	0.470818						Other
Q6DN03;Q6DRA6	Q6DN03	0.474233	35				Putative histone H2B type 2-C;Putative histone H2B type 2-D	HIST2H2BC;HIST2H2BD			NA			0.472212	0.469947	0.472768	0.129911	13				Other
P01700	P01700	0.474201	30				Ig lambda chain V-I region HA				NA		0.473251			0.479302						Other
Q96JQ2	Q96JQ2	0.474038	119				Calmin	CLMN			NA		0.485881	0.484706	0.46283	0.475745			0.48744	0.337687		Other
Q06033-2;Q06033	Q06033	0.473982	33				Inter-alpha-trypsin inhibitor heavy chain H3	ITIH3			NA		0.46828	0.474419	0.475416	0.480164						Other
Q8IX18;Q8IX18-3;Q8IX18-2	Q8IX18	0.473975	149				Probable ATP-dependent RNA helicase DHX40	DHX40			NA		0.492354	0.476628	0.48623	0.486689	0.2748	9	0.804332	0.462493	0.293891	Other
Q5JTW2-5;Q5JTW2-2;Q5JTW2;Q5JTW2-3	Q5JTW2	0.473974	37				Centrosomal protein of 78 kDa	CEP78			NA		0.490036	0.460578	0.459808	0.495249						Other
O00159-3	O00159	0.473779	43				Unconventional myosin-Ic	MYO1C			NA		0.461635	0.455784	0.486845	0.469349						Other
P07288-5;P07288-2;P07288	P07288	0.473703	30				Prostate-specific antigen	KLK3			NA		0.460243									Other
P28907	P28907	0.473666	95				ADP-ribosyl cyclase/cyclic ADP-ribose hydrolase 1	CD38			NA		0.464603	0.476984	0.473117	0.479899			0.0958416	0.333695	0.664189	Other
P07949-2;P07949	P07949	0.473477	34				Proto-oncogene tyrosine-protein kinase receptor Ret;Soluble RET kinase fragment;Extracellular cell-membrane anchored RET cadherin 120 kDa fragment	RET			NA		0.468621	0.478672	0.474723	0.473074						Other
Q13748	Q13748	0.473184	33				Tubulin alpha-3C/D chain	TUBA3C			NA		0.472114	0.473217	0.472277	0.471278						Other
O15085-2;O15085	O15085	0.473137	76				Rho guanine nucleotide exchange factor 11	ARHGEF11			NA		0.44129	0.47099	0.482656	0.468436			0.671197			Other
Q9Y4B4	Q9Y4B4	0.473121	60				Helicase ARIP4	RAD54L2			NA		0.47034	0.462078	0.474792	0.475908	0.343977	7		0.611771		Other
Q96MX3	Q96MX3	0.47311	40				Zinc finger protein 48	ZNF48			NA		0.497889	0.476872	0.484676	0.477233	0.108196	9				Other
Q8WV74;Q8WV74-2	Q8WV74	0.473109	114				Nucleoside diphosphate-linked moiety X motif 8, mitochondrial	NUDT8			NA		0.433715	0.509584	0.47426	0.482456	0.385522	9	0.460373	0.38398	0.310496	Mitochondrial
Q9NRG0	Q9NRG0	0.473057	146				Chromatin accessibility complex protein 1	CHRAC1			NA		0.494013	0.479285	0.506027	0.48677	0.0723911	14	0.0717302	0.587662	0.533937	Other
P31321	P31321	0.47295	43				cAMP-dependent protein kinase type I-beta regulatory subunit	PRKAR1B			NA		0.444036	0.498443	0.470472	0.473538						Other
P28749-2;P28749	P28749	0.47294	65				Retinoblastoma-like protein 1	RBL1			NA		0.44752	0.462309	0.470389	0.489063						Other
Q86UW7-3;Q86UW7-2	Q86UW7	0.472912	33				Calcium-dependent secretion activator 2	CADPS2			NA		0.445591	0.491999	0.469787	0.479436						Other
Q96RK1	Q96RK1	0.472826	30				Cbp/p300-interacting transactivator 4	CITED4			NA											Other
Q2M2I8;Q2M2I8-2	Q2M2I8	0.472819	173				AP2-associated protein kinase 1	AAK1			NA		0.541669	0.453496	0.493608	0.482134			0.368993	0.449552	0.834977	Other
Q8WVZ9	Q8WVZ9	0.472817	30				Kelch repeat and BTB domain-containing protein 7	KBTBD7			NA					0.477144						Other
P53803	P53803	0.472722	90				DNA-directed RNA polymerases I, II, and III subunit RPABC4	POLR2K			NA		0.48195	0.467493	0.488293	0.485366	0.157984	6		0.58436		Other
Q13790	Q13790	0.472713	30				Apolipoprotein F	APOF			NA		0.469457		0.476792							Other
Q12912-2;Q12912	Q12912	0.472568	96				Lymphoid-restricted membrane protein;Processed lymphoid-restricted membrane protein	LRMP			NA		0.473939	0.485252	0.50529	0.464113			0.146769	0.344056	0.820317	Other
P08246	P08246	0.47252	37				Neutrophil elastase	ELANE			NA		0.457673	0.475006	0.471872	0.475424						Other
P01611	P01611	0.472323	33				Ig kappa chain V-I region Wes				NA		0.469983	0.474045	0.462398	0.474325						Other
Q13129	Q13129	0.472254	50				Zinc finger protein Rlf	RLF			NA		0.454848	0.475093	0.47548	0.4824	0.449231	8				Other
Q15723-2;Q15723-3;Q15723-4;Q15723-1;Q15723	Q15723	0.472138	36				ETS-related transcription factor Elf-2	ELF2			NA			0.470766	0.487396	0.463453	0.0909622	10				Other
Q8N5A5-2;Q8N5A5-3;Q8N5A5	Q8N5A5	0.472102	129				Zinc finger CCCH-type with G patch domain-containing protein	ZGPAT			NA		0.535135	0.433028	0.467747	0.477915	0.022655	9	0.700852	0.667888	0.457699	Other
Q9NVQ4;Q9NVQ4-3;Q9NVQ4-2	Q9NVQ4	0.472062	44				Fas apoptotic inhibitory molecule 1	FAIM			NA		0.511247	0.465332	0.472963	0.47606	0.282594	5				Other
Q8IWU5;Q8IWU5-2	Q8IWU5	0.471984	37				Extracellular sulfatase Sulf-2	SULF2			NA		0.469159	0.470655	0.474087	0.471077						Other
P13498	P13498	0.471955	90				Cytochrome b-245 light chain	CYBA			NA		0.44045	0.492984	0.489214	0.477734			0.251525	0.582714		Other
Q9UPT8	Q9UPT8	0.471832	234				Zinc finger CCCH domain-containing protein 4	ZC3H4			NA		0.527324	0.448632	0.478609	0.481587	0.133174	10	0.331346	0.536515	0.418096	Other
Q969P0-3;Q969P0	Q969P0	0.471782	71				Immunoglobulin superfamily member 8	IGSF8			NA		0.446124	0.478774	0.480475	0.473612			0.316732			Other
Q04637-4	Q04637	0.471744	37								NA		0.486605	0.485552	0.477915	0.472749						Other
P11597;P11597-2	P11597	0.471697	30				Cholesteryl ester transfer protein	CETP			NA		0.468524			0.476602						Other
Q9P2W1;Q9P2W1-2	Q9P2W1	0.471676	32				Homologous-pairing protein 2 homolog	PSMC3IP			NA			0.464778	0.483481	0.471624	0.21989	11				Other
O00750	O00750	0.471499	115				Phosphatidylinositol 4-phosphate 3-kinase C2 domain-containing subunit beta	PIK3C2B			NA		0.473578	0.456787	0.481016	0.470164			0.426672	0.279875	0.698008	Other
Q8WXX5	Q8WXX5	0.471487	264				DnaJ homolog subfamily C member 9	DNAJC9			NA		0.542176	0.453576	0.468222	0.492003	0.0689857	14	0.376529	0.553879	0.922803	Other
O14524;O14524-2	O14524	0.471429	40				Transmembrane protein 194A	TMEM194A			NA		0.471835	0.474889	0.471108	0.465024	0.281846	9				Other
P02749	P02749	0.471098	31				Beta-2-glycoprotein 1	APOH			NA		0.467172	0.471913	0.469116	0.474276						Other
Q8TD30	Q8TD30	0.471097	58				Alanine aminotransferase 2	GPT2			NA		0.430161	0.452435	0.480311	0.468088						Other
Q8NFJ5	Q8NFJ5	0.471085	34				Retinoic acid-induced protein 3	GPRC5A			NA			0.474469	0.466969	0.469107	0.0526499	7				Other
Q13263;Q13263-2	Q13263	0.471025	292				Transcription intermediary factor 1-beta	TRIM28			NA		0.517962	0.465813	0.474295	0.481108	0.0913542	15	0.708912	0.479817	0.475135	Other
P02743	P02743	0.470915	36				Serum amyloid P-component;Serum amyloid P-component(1-203)	APCS			NA		0.468404	0.472873	0.473962	0.474357						Other
Q6ZUM4;Q6ZUM4-2;Q6ZUM4-3	Q6ZUM4	0.470814	88				Rho GTPase-activating protein 27	ARHGAP27			NA		0.509921	0.459259	0.46103	0.489917			0.279679			Other
Q7RTV5	Q7RTV5	0.470798	41				Thioredoxin-like protein AAED1	AAED1			NA		0.471493	0.474626	0.482166	0.479527						Other
P30260-2;P30260	P30260	0.470672	181				Cell division cycle protein 27 homolog	CDC27			NA		0.527117	0.469078	0.476824	0.466973	0.0520437	9	0.649305	0.5275	0.679797	Other
Q6ZSJ8	Q6ZSJ8	0.470552	35				Uncharacterized protein C1orf122	C1orf122			NA		0.461116	0.455113	0.450562	0.456153	0.297561	5				Other
Q86V15;Q86V15-2	Q86V15	0.470527	31				Zinc finger protein castor homolog 1	CASZ1			NA				0.469328	0.471293						Other
Q99575	Q99575	0.470517	224				Ribonucleases P/MRP protein subunit POP1	POP1			NA		0.571906	0.476925	0.51632	0.499961	0.144074	12	0.816375	0.816522	0.874572	Other
Q9HCE1;Q9HCE1-2	Q9HCE1	0.470493	202				Putative helicase MOV-10	MOV10			NA		0.535313	0.453254	0.462939	0.462242	0.0719064	10	0.597759	0.33053	0.692912	Other
Q16254	Q16254	0.470161	60				Transcription factor E2F4	E2F4			NA		0.467389	0.473501	0.465783	0.459919				0.663449		Other
O14641	O14641	0.47015	64				Segment polarity protein dishevelled homolog DVL-2	DVL2			NA		0.424204	0.489394	0.461943	0.469481	0.647422	5	0.598943			Other
O95999	O95999	0.470119	145				B-cell lymphoma/leukemia 10	BCL10			NA		0.471052	0.465993	0.468682	0.484319	0.559141	9	0.258602	0.388197	0.587711	Other
P49006	P49006	0.47005	189				MARCKS-related protein	MARCKSL1			NA		0.431024	0.46396	0.479651	0.462396			0.0904957	0.352992	0.447961	Other
Q14493;Q14493-2	Q14493	0.47004	59				Histone RNA hairpin-binding protein	SLBP			DNA replication		0.4913	0.471288	0.468458	0.466396	0.0763648	9			0.502802	DNA replication
O14593	O14593	0.469971	44				DNA-binding protein RFXANK	RFXANK			NA		0.471173	0.457143	0.451576	0.478872						Other
O94992	O94992	0.469951	130				Protein HEXIM1	HEXIM1			NA		0.502076	0.472002	0.468357	0.464262	0.074042	14			0.489954	Other
Q9BQ15	Q9BQ15	0.469865	83				SOSS complex subunit B1	NABP2			NA		0.477035	0.468078	0.467011	0.475354	0.20522	5	0.42859	0.491782	0.412398	Other
Q6ZVD8-3;Q6ZVD8;Q6ZVD8-2	Q6ZVD8	0.469822	35				PH domain leucine-rich repeat-containing protein phosphatase 2	PHLPP2			NA		0.455056	0.471322	0.480044	0.476746						Other
P22676	P22676	0.469815	40				Calretinin	CALB2			NA		0.473308	0.471783	0.47237	0.471426						Other
Q8IY47	Q8IY47	0.469798	30				Kelch repeat and BTB domain-containing protein 2	KBTBD2			NA					0.466864						Other
Q9UKL0	Q9UKL0	0.469718	198				REST corepressor 1	RCOR1			NA		0.484234	0.466281	0.473478	0.464432	0.0722281	14	0.306902	0.209974	0.847415	Other
P35611;P35611-3;P35611-2;P35611-6;P35611-4;P35611-5	P35611	0.469697	224				Alpha-adducin	ADD1			NA		0.509403	0.466562	0.495793	0.482515			0.497016	0.874188	0.701537	Other
P0DMN0;P0DMM9;P0DMM9-3	P0DMN0	0.469633	100				Sulfotransferase 1A4;Sulfotransferase 1A3	SULT1A4;SULT1A3			NA		0.466515	0.472478	0.481873	0.470461	0.100338	9			0.35777	Other
Q99523;Q99523-2	Q99523	0.46961	47				Sortilin	SORT1			NA		0.460811	0.460524	0.46069	0.465553						Other
Q8IWU6	Q8IWU6	0.469535	63				Extracellular sulfatase Sulf-1	SULF1			NA		0.4676	0.473866	0.483019	0.473811						Other
Q9Y6X8	Q9Y6X8	0.469449	99				Zinc fingers and homeoboxes protein 2	ZHX2			NA		0.462669	0.459253	0.456914	0.49605	0.199681	6	0.433874	0.499669		Other
P35542	P35542	0.469395	33				Serum amyloid A-4 protein	SAA4			NA		0.469055	0.474863	0.474031	0.476909						Other
Q96QF0;Q96QF0-2;Q96QF0-6;Q96QF0-4;Q96QF0-8;Q96QF0-5;Q96QF0-7;Q96QF0-3	Q96QF0	0.469176	42				Rab-3A-interacting protein	RAB3IP			NA		0.501796	0.466406	0.46512	0.477882						Other
Q96EK4	Q96EK4	0.469061	99				THAP domain-containing protein 11	THAP11			NA		0.443284	0.467368	0.467041	0.482135	0.278955	8	0.369059	0.532607		Other
Q9H6H4;Q9H6H4-2	Q9H6H4	0.469059	87				Receptor expression-enhancing protein 4	REEP4			NA		0.491878	0.460413	0.478543	0.479928	0.481621	6	0.345982			Other
O15061;O15061-2	O15061	0.469026	55				Synemin	SYNM			NA		0.480302	0.460361	0.464848	0.481391	0.372148	6				Other
Q04727;Q04727-3;Q04727-2;Q04727-4	Q04727	0.468931	45				Transducin-like enhancer protein 4	TLE4			NA		0.479778	0.452853	0.47059	0.463595						Other
Q66PJ3;Q66PJ3-3;Q66PJ3-2;Q66PJ3-4;Q66PJ3-5	Q66PJ3	0.468814	142				ADP-ribosylation factor-like protein 6-interacting protein 4	ARL6IP4			NA		0.474422	0.487157	0.46132	0.487284	0.345335	12	0.558122	0.305104	0.778614	Other
Q6ZN55;Q6ZN55-2	Q6ZN55	0.468778	70				Zinc finger protein 574	ZNF574			NA		0.46794	0.464823	0.460161	0.480429	0.338316	7				Other
Q6ZS11;Q6ZS11-2	Q6ZS11	0.468675	38				Ras and Rab interactor-like protein	RINL			NA		0.466262	0.465561	0.445914	0.458976						Other
O43709;O43709-3	O43709	0.468609	144				Probable 18S rRNA (guanine-N(7))-methyltransferase	WBSCR22			NA		0.519163	0.469058	0.463982	0.472693	0.364178	12	0.822369	0.278994	0.518137	Other
Q6NXT1	Q6NXT1	0.468581	36				Ankyrin repeat domain-containing protein 54	ANKRD54			NA		0.468803	0.469983	0.473806	0.47373						Other
Q6ZN18-2;Q6ZN18;Q6ZN18-3	Q6ZN18	0.468546	50				Zinc finger protein AEBP2	AEBP2			NA		0.451398	0.473298	0.477006	0.494291	0.471035	5		0.450042		Other
O95793-2;O95793	O95793	0.468517	208				Double-stranded RNA-binding protein Staufen homolog 1	STAU1			NA		0.47822	0.459378	0.471872	0.474992			0.486603	0.72062	0.574309	Other
Q9Y287;Q9Y287-2	Q9Y287	0.468465	77				Integral membrane protein 2B;BRI2, membrane form;BRI2 intracellular domain;BRI2C, soluble form;Bri23 peptide	ITM2B			NA		0.475946	0.486824	0.476847	0.468623						Other
Q9BZC7;Q9BZC7-3;Q9BZC7-2	Q9BZC7	0.468448	39				ATP-binding cassette sub-family A member 2	ABCA2			NA		0.459432	0.466934	0.467665	0.473193						Other
Q99880	Q99880	0.468253	54				Histone H2B type 1-L	HIST1H2BL			NA		0.486584	0.472773	0.474679	0.480303	0.191309	8				Other
P01772	P01772	0.46815	31				Ig heavy chain V-III region KOL				NA		0.464944	0.469851	0.469427	0.473182						Other
P10909-4;P10909;P10909-5;P10909-2;P10909-3	P10909	0.468125	140				Clusterin;Clusterin beta chain;Clusterin alpha chain	CLU			NA		0.487824	0.465028	0.472006	0.504292	0.324465	9	0.296774	0.489252	0.610102	Other
Q8WY36-2;Q8WY36	Q8WY36	0.468093	37				HMG box transcription factor BBX	BBX			NA		0.459872	0.469479	0.469802	0.48179	0.418302	7				Other
O60671;O60671-2	O60671	0.468084	62				Cell cycle checkpoint protein RAD1	RAD1			DNA replication		0.503167	0.460258	0.458453	0.484528	0.248543	9				DNA replication
O15347	O15347	0.468045	267				High mobility group protein B3	HMGB3			NA		0.500896	0.445154	0.484744	0.493422	0.0739053	15	0.187408	0.444151	0.693618	Other
Q96PD5	Q96PD5	0.467989	35				N-acetylmuramoyl-L-alanine amidase	PGLYRP2			NA		0.46096	0.47168	0.46894	0.469315						Other
Q9Y5T4	Q9Y5T4	0.467921	34				DnaJ homolog subfamily C member 15	DNAJC15			NA		0.477726	0.461608	0.456325	0.462961						Other
Q9H334-4;Q9H334-3;Q9H334;Q9H334-7;Q9H334-6;Q9H334-2;Q9H334-8	Q9H334	0.467875	68				Forkhead box protein P1	FOXP1			NA		0.48596	0.445953	0.466738	0.459832			0.303433			Other
O15264;O15264-2	O15264	0.467761	52				Mitogen-activated protein kinase 13	MAPK13			NA		0.440726	0.467629	0.46411	0.470554						Other
Q9ULR3	Q9ULR3	0.467722	35				Protein phosphatase 1H	PPM1H			NA		0.457966	0.467359	0.475311	0.471797						Other
O14530;O14530-2	O14530	0.467708	164				Thioredoxin domain-containing protein 9	TXNDC9			NA		0.499302	0.465312	0.498472	0.477346	0.236268	9	0.363518	0.458358	0.645256	Other
Q86XZ4	Q86XZ4	0.467671	112				Spermatogenesis-associated serine-rich protein 2	SPATS2			NA		0.505285	0.445799	0.482137	0.453342			0.396891	0.573701		Other
Q9BZ76	Q9BZ76	0.46756	30				Contactin-associated protein-like 3	CNTNAP3			NA			0.469619								Other
P05156	P05156	0.46749	34				Complement factor I;Complement factor I heavy chain;Complement factor I light chain	CFI			NA		0.464397	0.469424	0.469558	0.473446						Other
Q9H9L4;Q9H9L4-4	Q9H9L4	0.467489	43				KAT8 regulatory NSL complex subunit 2	KANSL2			NA		0.448462	0.45563	0.469674	0.483174						Other
O95625	O95625	0.467466	75				Zinc finger and BTB domain-containing protein 11	ZBTB11			NA		0.471374	0.467829	0.484273	0.471975	0.306694	9	0.415329			Other
Q16763	Q16763	0.467458	168				Ubiquitin-conjugating enzyme E2 S	UBE2S			NA		0.511848	0.464089	0.48622	0.49498	0.0293505	15	0.561166	0.2637	0.681542	Other
Q9BT25-3;Q9BT25;Q9BT25-2	Q9BT25	0.467325	59				HAUS augmin-like complex subunit 8	HAUS8			NA		0.494039	0.452285	0.47444	0.470908						Other
O15438-4	O15438	0.467207	38				Canalicular multispecific organic anion transporter 2	ABCC3			NA		0.464016	0.461438	0.462232	0.470104						Other
Q8IY22	Q8IY22	0.4672	70				C-Maf-inducing protein	CMIP			NA		0.476369	0.447152	0.450112	0.4834						Other
Q9NXR8	Q9NXR8	0.467198	31				Inhibitor of growth protein 3	ING3			NA				0.469166							Other
P49908	P49908	0.467149	30				Selenoprotein P	SEPP1			NA		0.463055									Other
P00751	P00751	0.467095	49				Complement factor B;Complement factor B Ba fragment;Complement factor B Bb fragment	CFB			NA		0.43285	0.458401	0.473233	0.476843	0.463177	6				Other
Q8WXB1	Q8WXB1	0.467016	58				Protein N-lysine methyltransferase METTL21A	METTL21A			NA		0.464379	0.478256	0.471768	0.481915						Other
P05154	P05154	0.466693	31				Plasma serine protease inhibitor	SERPINA5			NA		0.463299	0.467363	0.476883	0.473668						Other
Q8NE01;Q8NE01-2;Q8NE01-3	Q8NE01	0.466543	52				Metal transporter CNNM3	CNNM3			NA		0.436542	0.471777	0.483302	0.461904						Other
Q92754	Q92754	0.466323	63				Transcription factor AP-2 gamma	TFAP2C			NA		0.438484	0.469732	0.461067	0.474976	0.294566	6				Other
Q8NHM5;Q8NHM5-3;Q8NHM5-4	Q8NHM5	0.466277	94				Lysine-specific demethylase 2B	KDM2B			NA		0.482947	0.479211	0.46017	0.486722	0.220188	8		0.661569		Other
Q9BZE2	Q9BZE2	0.466269	35				tRNA pseudouridine(38/39) synthase	PUS3			NA		0.450916	0.47372	0.466218	0.461692						Other
Q9UEG4	Q9UEG4	0.466252	54				Zinc finger protein 629	ZNF629			NA		0.462294	0.453831	0.452292	0.469993	0.24393	10	0.510125			Other
P02042	P02042	0.466238	30				Hemoglobin subunit delta	HBD			NA		0.462264		0.468593							Other
Q9NRD5	Q9NRD5	0.466167	48				PRKCA-binding protein	PICK1			NA		0.453353	0.463062	0.460406	0.46443					0.392084	Other
Q92791	Q92791	0.466095	37				Synaptonemal complex protein SC65	LEPREL4			NA		0.466475	0.480673	0.468834	0.469818						Other
Q92610	Q92610	0.466033	123				Zinc finger protein 592	ZNF592			NA		0.466283	0.447112	0.464177	0.485794	0.370423	10	0.535342	0.509056		Other
P02675	P02675	0.465938	53				Fibrinogen beta chain;Fibrinopeptide B;Fibrinogen beta chain	FGB			NA		0.435874	0.471881	0.472629	0.471086						Other
O95235;O95235-2	O95235	0.465922	91				Kinesin-like protein KIF20A	KIF20A			NA		0.438742	0.460049	0.472374	0.485502	0.109352	13	0.328285	0.498279	0.589278	Other
Q8NDX5-2;Q8NDX5;Q8NDX5-7	Q8NDX5	0.465864	83				Polyhomeotic-like protein 3	PHC3			NA		0.464914	0.45672	0.472172	0.47157	0.112026	13				Other
Q9BSE5	Q9BSE5	0.465795	86				Agmatinase, mitochondrial	AGMAT			NA		0.471268	0.456587	0.470486	0.472642	0.305209	13		0.445837		Mitochondrial
Q9Y4F3-5;Q9Y4F3-3;Q9Y4F3-4;Q9Y4F3	Q9Y4F3	0.46577	59				Meiosis arrest female protein 1	KIAA0430			NA		0.469621	0.446987	0.437332	0.477069						Other
Q96MF7	Q96MF7	0.465491	60				E3 SUMO-protein ligase NSE2	NSMCE2			NA		0.465731	0.478182	0.462084	0.479221	0.215957	7				Other
Q96B23-2	Q96B23	0.465397	64				Uncharacterized protein C18orf25	C18orf25			NA		0.526979	0.45386	0.45447	0.45209	0.0658858	8				Other
P13761	P13761	0.465221	38				HLA class II histocompatibility antigen, DRB1-7 beta chain	HLA-DRB1			NA		0.441215	0.471892	0.455876	0.446411						Other
Q9HCH5-6;Q9HCH5-14;Q9HCH5;Q9HCH5-13;Q9HCH5-15	Q9HCH5	0.465108	56				Synaptotagmin-like protein 2	SYTL2			NA		0.459836	0.471252	0.445485	0.462388						Other
Q8WYH8-2;Q8WYH8	Q8WYH8	0.465103	43				Inhibitor of growth protein 5	ING5			DNA replication		0.448675	0.501152	0.462571	0.470798	0.383583	5				DNA replication
P43652	P43652	0.464959	30				Afamin	AFM			NA		0.462064		0.46785							Other
Q5TA45;Q5TA45-3;Q5TA45-2;Q5TA45-4	Q5TA45	0.464864	161				Integrator complex subunit 11	CPSF3L			NA		0.505678	0.437962	0.468821	0.458205	0.0674723	10	0.693835	0.420018	0.67346	Other
Q9Y5B9	Q9Y5B9	0.464852	276				FACT complex subunit SPT16	SUPT16H			DNA replication		0.491814	0.464915	0.497453	0.490505	0.407067	15	0.759093	0.665748	0.700912	DNA replication
P35858;P35858-2	P35858	0.464784	34				Insulin-like growth factor-binding protein complex acid labile subunit	IGFALS			NA		0.462822	0.467235	0.468421	0.46804						Other
Q9NP50;Q9NP50-2	Q9NP50	0.464774	38				Protein FAM60A	FAM60A			NA		0.457855	0.45072	0.45275	0.476996	0.234993	6				Other
Q5TAX3	Q5TAX3	0.464564	68				Terminal uridylyltransferase 4	ZCCHC11			NA		0.406936	0.449644	0.467442	0.448426			0.495826			Other
Q9BUV8-2	Q9BUV8	0.464526	59				Uncharacterized protein C20orf24	C20orf24			NA		0.47576	0.46282	0.465275	0.467643						Other
P50747	P50747	0.464383	55				Biotin--protein ligase;Biotin--[methylmalonyl-CoA-carboxytransferase] ligase;Biotin--[propionyl-CoA-carboxylase [ATP-hydrolyzing]] ligase;Biotin--[methylcrotonoyl-CoA-carboxylase] ligase;Biotin--[acetyl-CoA-carboxylase] ligase	HLCS			NA		0.477929	0.445688	0.469507	0.473611	0.190684	15				Other
Q9ULW0	Q9ULW0	0.464322	172				Targeting protein for Xklp2	TPX2			NA		0.467647	0.477028	0.488681	0.485922	0.0983226	15	0.37746	0.689967	0.604361	Other
Q6P6B7;Q6P6B7-2	Q6P6B7	0.4643	33				Ankyrin repeat domain-containing protein 16	ANKRD16			NA		0.454531	0.474925	0.465548	0.461587						Other
Q8N7H5-3;Q8N7H5;Q8N7H5-2	Q8N7H5	0.464272	213				RNA polymerase II-associated factor 1 homolog	PAF1			NA		0.483428	0.464697	0.479062	0.478126	0.165845	12	0.646221	0.422732	0.433901	Other
Q9H8T0;Q9H8T0-2	Q9H8T0	0.464221	41				AKT-interacting protein	AKTIP			NA		0.473957	0.472331	0.470652	0.465029						Other
Q14680-7;Q14680;Q14680-2;Q14680-6;Q14680-5	Q14680	0.464157	31				Maternal embryonic leucine zipper kinase	MELK			NA											Other
Q8N5P1	Q8N5P1	0.464125	46				Zinc finger CCCH domain-containing protein 8	ZC3H8			NA		0.468363	0.460055	0.462772	0.487926	0.307313	10				Other
Q9GZM8-3;Q9GZM8;Q9GZM8-2	Q9GZM8	0.464122	33				Nuclear distribution protein nudE-like 1	NDEL1			NA		0.454762	0.457623	0.455321							Other
O43379;O43379-4	O43379	0.464102	38				WD repeat-containing protein 62	WDR62			NA		0.428223	0.471213	0.470874	0.460584						Other
O43731;O43731-2	O43731	0.464069	31				ER lumen protein-retaining receptor 3	KDELR3			NA		0.462034									Other
Q9Y5Q8;Q9Y5Q8-2	Q9Y5Q8	0.46406	40				General transcription factor 3C polypeptide 5	GTF3C5			NA		0.5179	0.445144	0.45094	0.456986	0.0652801	5				Other
Q9UEY8-2;Q9UEY8	Q9UEY8	0.464017	178				Gamma-adducin	ADD3			NA		0.464277	0.470954	0.491128	0.466862			0.447612	0.82426	0.825474	Other
P08514;P08514-2;P08514-3	P08514	0.463912	34				Integrin alpha-IIb;Integrin alpha-IIb heavy chain;Integrin alpha-IIb light chain, form 1;Integrin alpha-IIb light chain, form 2	ITGA2B			NA		0.458789	0.465654	0.46678	0.468537						Other
P49327	P49327	0.463788	293				Fatty acid synthase;[Acyl-carrier-protein] S-acetyltransferase;[Acyl-carrier-protein] S-malonyltransferase;3-oxoacyl-[acyl-carrier-protein] synthase;3-oxoacyl-[acyl-carrier-protein] reductase;3-hydroxyacyl-[acyl-carrier-protein] dehydratase;Enoyl-[acyl-carrier-protein] reductase;Oleoyl-[acyl-carrier-protein] hydrolase	FASN			NA		0.540388	0.472191	0.487353	0.471435	0.0179772	15	0.960039	0.692815	0.783173	Other
Q9UBC3;Q9UBC3-2;Q9UBC3-3;Q9UBC3-7;Q9UBC3-8;Q9UBC3-5;Q9UBC3-4	Q9UBC3	0.463696	35				DNA (cytosine-5)-methyltransferase 3B	DNMT3B			NA		0.475932	0.463207	0.460757	0.46201						Other
Q8WVP5	Q8WVP5	0.463554	66				Tumor necrosis factor alpha-induced protein 8-like protein 1	TNFAIP8L1			NA		0.479511	0.463133	0.461816	0.467625						Other
P09871	P09871	0.463543	30				Complement C1s subcomponent;Complement C1s subcomponent heavy chain;Complement C1s subcomponent light chain	C1S			NA		0.460549			0.469756						Other
P07225	P07225	0.463528	36				Vitamin K-dependent protein S	PROS1			NA		0.461519	0.465106	0.4676	0.47103						Other
Q92989	Q92989	0.463465	83				Polyribonucleotide 5-hydroxyl-kinase Clp1	CLP1			NA		0.507381	0.460972	0.47351	0.457892	0.0456882	11	0.425242	0.513465		Other
O95785-3	O95785	0.463406	128				Protein Wiz	WIZ			NA		0.457537	0.481396	0.462303	0.471482	0.202002	15	0.514188	0.370307	0.547838	Other
Q9P021	Q9P021	0.463238	47				Cysteine-rich PDZ-binding protein	CRIPT			NA		0.487	0.454855	0.460503	0.481162	0.120358	9				Other
Q9ULI0;Q9ULI0-2	Q9ULI0	0.463233	156				ATPase family AAA domain-containing protein 2B	ATAD2B			NA	candidate_from_NCC_exps	0.343327	0.484648	0.48519	0.465545	0.842109	11	0.591599	0.286606		Other
Q9Y3B6	Q9Y3B6	0.463125	49				ER membrane protein complex subunit 9	EMC9			NA		0.44783	0.455993	0.449671	0.450201						Other
Q9NZP8	Q9NZP8	0.4631	30				Complement C1r subcomponent-like protein	C1RL			NA		0.462883		0.46416	0.46955						Other
P02765	P02765	0.463008	33				Alpha-2-HS-glycoprotein;Alpha-2-HS-glycoprotein chain A;Alpha-2-HS-glycoprotein chain B	AHSG			NA		0.459263	0.466101	0.466071	0.468103						Other
Q9NYA1-2;Q9NYA1;Q9NYA1-3	Q9NYA1	0.462993	45				Sphingosine kinase 1	SPHK1			NA		0.453578	0.460943	0.473596	0.468118						Other
Q7L2J0	Q7L2J0	0.462944	228				7SK snRNA methylphosphate capping enzyme	MEPCE			NA		0.516813	0.450752	0.48813	0.481854	0.0906021	13	0.21343	0.556424	0.642002	Other
P20337	P20337	0.462713	37				Ras-related protein Rab-3B	RAB3B			NA		0.460728	0.466082	0.458739	0.461781						Other
P20702	P20702	0.462675	85				Integrin alpha-X	ITGAX			NA		0.470838	0.455737	0.439033	0.456242			0.406364	0.392579		Other
Q99081;Q99081-3;Q99081-4;Q99081-2	Q99081	0.462622	73				Transcription factor 12	TCF12			NA		0.504098	0.442991	0.476083	0.486383	0.0992611	6	0.402814			Other
Q9BUR4	Q9BUR4	0.462609	52				Telomerase Cajal body protein 1	WRAP53			NA		0.497986	0.461443	0.462353	0.456865						Other
P04217;P04217-2	P04217	0.462602	43				Alpha-1B-glycoprotein	A1BG			NA		0.465089	0.466565	0.464055	0.471798	0.397509	5			0.498596	Other
Q9HB63-3;Q9HB63;Q9HB63-2	Q9HB63	0.462216	32				Netrin-4	NTN4			NA		0.43855	0.470392	0.463475	0.464994						Other
O95786;O95786-2	O95786	0.462196	179				Probable ATP-dependent RNA helicase DDX58	DDX58			NA		0.448726	0.493879	0.449894	0.461123			0.293611	0.328016	0.492013	Other
Q58FG1	Q58FG1	0.462168	42				Putative heat shock protein HSP 90-alpha A4	HSP90AA4P			NA		0.472644	0.465294	0.468365	0.473447						Other
Q8IWR0	Q8IWR0	0.46214	146				Zinc finger CCCH domain-containing protein 7A	ZC3H7A			NA		0.48761	0.43239	0.450979	0.477611			0.454545	0.624901	0.709802	Other
Q15555;Q15555-2	Q15555	0.461975	199				Microtubule-associated protein RP/EB family member 2	MAPRE2			NA		0.517008	0.446777	0.492168	0.471151	0.18618	7	0.508647	0.65339	0.843119	Other
Q9HCM4-2	Q9HCM4	0.461839	106				Band 4.1-like protein 5	EPB41L5			NA		0.436745	0.440712	0.4583	0.476382			0.336394			Other
P04921-2;P04921-3;P04921	P04921	0.461751	35				Glycophorin-C	GYPC			NA		0.451417	0.468935	0.45525	0.462706						Other
P80108	P80108	0.461727	35				Phosphatidylinositol-glycan-specific phospholipase D	GPLD1			NA		0.450509	0.461981	0.479155	0.462034						Other
Q86Y91	Q86Y91	0.461709	43				Kinesin-like protein KIF18B	KIF18B			NA		0.465666	0.467398	0.474075	0.479177	0.224053	13				Other
P52739-2;P52739	P52739	0.461625	40				Zinc finger protein 131	ZNF131			NA		0.476387	0.442305	0.45602	0.461233						Other
Q2T9J0;Q2T9J0-2	Q2T9J0	0.461584	39				Peroxisomal leader peptide-processing protease;Peroxisomal leader peptide-processing protease, 15 kDa form;Peroxisomal leader peptide-processing protease, 45 kDa form	TYSND1			NA		0.440173	0.449683	0.461431	0.46387						Other
P00739;P00739-2	P00739	0.461488	31				Haptoglobin-related protein	HPR			NA		0.456752	0.462226	0.463784	0.467011						Other
Q02241	Q02241	0.461433	195				Kinesin-like protein KIF23	KIF23			NA		0.466623	0.46475	0.458071	0.480147	0.0918842	15	0.42957	0.595534	0.67238	Other
Q86TG7;Q86TG7-2	Q86TG7	0.461386	31				Retrotransposon-derived protein PEG10	PEG10			NA		0.454309	0.442761	0.456372	0.462402						Other
O75385	O75385	0.461384	30				Serine/threonine-protein kinase ULK1	ULK1			NA											Other
Q15527	Q15527	0.461351	74				Surfeit locus protein 2	SURF2			NA		0.487779	0.456321	0.46282	0.475058	0.248536	14				Other
Q6P1J9	Q6P1J9	0.461307	258				Parafibromin	CDC73			NA		0.523388	0.446224	0.480872	0.485016	0.02737	14	0.267889	0.481435	0.607091	Other
Q9NZM5	Q9NZM5	0.461296	145				Glioma tumor suppressor candidate region gene 2 protein	GLTSCR2			NA		0.529548	0.457671	0.488886	0.484224	0.141922	9	0.727944	0.55946	0.430059	Other
Q6MZP7;Q6MZP7-2	Q6MZP7	0.461204	40				Protein lin-54 homolog	LIN54			NA		0.460297	0.460108	0.459207	0.45587	0.180447	7				Other
Q92954-6;Q92954-4;Q92954-3;Q92954-2;Q92954;Q92954-5	Q92954	0.461192	47				Proteoglycan 4;Proteoglycan 4 C-terminal part	PRG4			NA		0.469533	0.459082	0.465795	0.468739						Other
Q92674;Q92674-2	Q92674	0.461143	57				Centromere protein I	CENPI			NA		0.433135	0.437431	0.482003	0.477517	0.491692	12				Other
P50225	P50225	0.461107	116				Sulfotransferase 1A1	SULT1A1			NA		0.410768	0.477778	0.455353	0.458187			0.468913		0.310892	Other
P98082;P98082-3;P98082-2	P98082	0.46102	104				Disabled homolog 2	DAB2			NA		0.489783	0.443349	0.463443	0.454875	0.420937	7			0.622068	Other
P02654	P02654	0.460982	30				Apolipoprotein C-I;Truncated apolipoprotein C-I	APOC1			NA		0.457576		0.463164	0.466535						Other
Q04721	Q04721	0.460802	77				Neurogenic locus notch homolog protein 2;Notch 2 extracellular truncation;Notch 2 intracellular domain	NOTCH2			NA		0.445296	0.465888	0.4586	0.453323						Other
P49761;P49761-1;P49761-3	P49761	0.460639	97				Dual specificity protein kinase CLK3	CLK3			NA		0.47044	0.467931	0.463801	0.481606	0.21931	5			0.673019	Other
O60566;O60566-3	O60566	0.460582	133				Mitotic checkpoint serine/threonine-protein kinase BUB1 beta	BUB1B			NA		0.541253	0.45165	0.493521	0.474652	0.0188402	12	0.146354	0.631936		Other
P35610;P35610-3;P35610-2	P35610	0.460482	195				Sterol O-acyltransferase 1	SOAT1			NA		0.479942	0.457218	0.471427	0.463884	0.136048	14	0.644065	0.765886	0.569071	Other
Q9UBW5	Q9UBW5	0.460316	105				Bridging integrator 2	BIN2			NA		0.459312	0.439413	0.451783	0.473742			0.391574	0.410686	0.65427	Other
O96017;O96017-9;O96017-4	O96017	0.4603	87				Serine/threonine-protein kinase Chk2	CHEK2			NA		0.441642	0.463962	0.440741	0.466451	0.231736	7	0.551751			Other
P20290-2	P20290	0.460159	131				Transcription factor BTF3	BTF3			NA		0.447677	0.469096	0.472126	0.474746			0.291087	0.425253	0.77369	Other
Q99638	Q99638	0.460157	51				Cell cycle checkpoint control protein RAD9A	RAD9A			DNA replication		0.479137	0.477913	0.462288	0.459797	0.348857	11				DNA replication
Q9NX05	Q9NX05	0.460156	63				Constitutive coactivator of PPAR-gamma-like protein 2	FAM120C			NA		0.423548	0.444728	0.460487	0.460801						Other
P18065	P18065	0.460047	42				Insulin-like growth factor-binding protein 2	IGFBP2			NA		0.451222	0.470235	0.463552	0.462962						Other
Q6BDS2	Q6BDS2	0.460023	58				UHRF1-binding protein 1	UHRF1BP1			NA		0.443109	0.472509	0.456362	0.467753						Other
Q8NI77	Q8NI77	0.459729	47				Kinesin-like protein KIF18A	KIF18A			NA		0.487752	0.434082	0.455065	0.46986	0.054577	11				Other
Q8N5I9	Q8N5I9	0.459621	44				Uncharacterized protein C12orf45	C12orf45			NA		0.433907	0.460561	0.472555	0.461267						Other
P02766	P02766	0.45949	30				Transthyretin	TTR			NA		0.455511		0.462033	0.466176						Other
Q9H3M7;Q9H3M7-2	Q9H3M7	0.459481	43				Thioredoxin-interacting protein	TXNIP			NA		0.453918	0.446718	0.452901	0.458698						Other
O60563	O60563	0.459458	164				Cyclin-T1	CCNT1			NA		0.486048	0.473464	0.455751	0.491308	0.139998	11	0.680182	0.814806	0.643658	Other
Q92613	Q92613	0.459437	44				Protein Jade-3	JADE3			NA		0.44836	0.466586	0.454505	0.472917	0.194894	8				Other
Q7Z7L1	Q7Z7L1	0.459378	75				Schlafen family member 11	SLFN11			DNA replication		0.523567	0.436009	0.464098	0.458574	0.0423799	10	0.584834	0.453921		DNA replication
P01617;P01614	P01617	0.459347	38				Ig kappa chain V-II region TEW;Ig kappa chain V-II region Cum				NA		0.456262	0.4601	0.462462	0.464503						Other
Q6NTF9;Q6NTF9-2	Q6NTF9	0.459247	103				Rhomboid domain-containing protein 2	RHBDD2			NA		0.477548	0.449656	0.461897	0.474434	0.164316	6	0.357555		0.682633	Other
Q6PK81-2;Q6PK81	Q6PK81	0.459177	35				Zinc finger protein 773	ZNF773			NA		0.407985	0.464816	0.472812	0.446876						Other
Q9UIA0	Q9UIA0	0.45917	43				Cytohesin-4	CYTH4			NA		0.46199	0.453242	0.476493	0.462701						Other
Q9Y6C2	Q9Y6C2	0.459085	56				EMILIN-1	EMILIN1			NA		0.456394	0.461534	0.462952	0.474509						Other
Q86SK9-2;Q86SK9	Q86SK9	0.459022	61				Stearoyl-CoA desaturase 5	SCD5			NA		0.471816	0.446055	0.467351	0.46011						Other
P09601	P09601	0.45895	128				Heme oxygenase 1	HMOX1			NA		0.47393	0.471908	0.47894	0.471539			0.38498	0.512599	0.711544	Other
O60870;O60870-2	O60870	0.458917	98				DNA/RNA-binding protein KIN17	KIN			DNA replication		0.513113	0.433791	0.463576	0.477027	0.174514	8	0.340234	0.548851	0.48099	DNA replication
P12110;P12110-3;P12110-2	P12110	0.458901	30				Collagen alpha-2(VI) chain	COL6A2			NA		0.454398	0.461232								Other
P00973;P00973-2;P00973-3	P00973	0.458642	108				2-5-oligoadenylate synthase 1	OAS1			NA		0.455593	0.450611	0.463088	0.469536			0.50791	0.493143	0.265232	Other
Q15572-2;Q15572-6;Q15572;Q15572-4;Q15572-5	Q15572	0.458636	43				TATA box-binding protein-associated factor RNA polymerase I subunit C	TAF1C			NA		0.456323	0.453816	0.456983	0.471999	0.214567	6				Other
Q12805-2;Q12805-4;Q12805-3;Q12805	Q12805	0.458542	72				EGF-containing fibulin-like extracellular matrix protein 1	EFEMP1			NA		0.464702	0.469146	0.468728	0.468932						Other
Q7Z7A3	Q7Z7A3	0.458533	96				Cytoplasmic tRNA 2-thiolation protein 1	CTU1			NA		0.462923	0.460594	0.445851	0.478864	0.336538	5	0.55322	0.369691		Other
Q6ZVX7	Q6ZVX7	0.458521	34				F-box only protein 50	NCCRP1			NA			0.474546	0.48229	0.464899	0.534777	6				Other
Q14331;Q9BZ01	Q14331	0.458496	187				Protein FRG1;Protein FRG1B	FRG1;FRG1B			NA		0.533464	0.430987	0.478747	0.494623	0.231	14	0.397048	0.57381	0.780775	Other
Q92545	Q92545	0.458493	59				Transmembrane protein 131	TMEM131			NA		0.478836	0.454038	0.448181	0.464259			0.599864			Other
Q8WXI9	Q8WXI9	0.458472	212				Transcriptional repressor p66-beta	GATAD2B			NA		0.532531	0.457407	0.488235	0.475282	0.103904	15	0.366439	0.490272	0.91088	Other
Q969L2	Q969L2	0.458404	35				Protein MAL2	MAL2			NA		0.450988	0.454313	0.446968	0.457597						Other
Q14761	Q14761	0.458385	78				Protein tyrosine phosphatase receptor type C-associated protein	PTPRCAP			NA		0.434699	0.450314	0.453276	0.469959			0.25141	0.616485	0.568958	Other
P08697;P08697-2	P08697	0.458381	31				Alpha-2-antiplasmin	SERPINF2			NA		0.45259	0.459414	0.460738	0.462773						Other
P02730	P02730	0.458039	34				Band 3 anion transport protein	SLC4A1			NA		0.452942	0.460351	0.459409	0.462074						Other
O00187	O00187	0.457872	31				Mannan-binding lectin serine protease 2;Mannan-binding lectin serine protease 2 A chain;Mannan-binding lectin serine protease 2 B chain	MASP2			NA		0.442616		0.453586	0.456892						Other
P42768	P42768	0.457667	99				Wiskott-Aldrich syndrome protein	WAS			NA		0.444298	0.476948	0.468664	0.462605			0.523346	0.231326	0.376062	Other
Q8ND82	Q8ND82	0.457666	85				Zinc finger protein 280C	ZNF280C			NA		0.449384	0.459071	0.470171	0.471584	0.294909	11	0.578619		0.448846	Other
Q5JSP0;Q5JSP0-3;Q5JSP0-2	Q5JSP0	0.457638	80				FYVE, RhoGEF and PH domain-containing protein 3	FGD3			NA		0.418676	0.462001	0.448763	0.450401			0.363867			Other
P19827	P19827	0.457544	31				Inter-alpha-trypsin inhibitor heavy chain H1	ITIH1			NA		0.453862	0.459022	0.460553	0.46372						Other
P01892	P01892	0.45754	69				HLA class I histocompatibility antigen, A-2 alpha chain	HLA-A			NA		0.451707	0.469313	0.454801	0.458106				0.382324		Other
P49336-2;P49336	P49336	0.457501	35				Cyclin-dependent kinase 8	CDK8			NA		0.488778	0.447076	0.448528	0.447321						Other
Q13287	Q13287	0.457479	159				N-myc-interactor	NMI			NA		0.457539	0.487744	0.45404	0.463278			0.333989	0.537867	0.487546	Other
Q96RS0	Q96RS0	0.457467	62				Trimethylguanosine synthase	TGS1			NA		0.445751	0.461571	0.478489	0.471915						Other
Q12789;Q12789-3	Q12789	0.457287	226				General transcription factor 3C polypeptide 1	GTF3C1			NA		0.508046	0.468652	0.458601	0.446449	0.0300038	14	0.924393	0.299528	0.231837	Other
Q9UIU6	Q9UIU6	0.457234	37				Homeobox protein SIX4	SIX4			NA		0.482315	0.45198	0.451333	0.45567	0.161938	7				Other
Q58A45	Q58A45	0.457148	71				PAB-dependent poly(A)-specific ribonuclease subunit PAN3	PAN3			NA		0.457489	0.440822	0.432802	0.452235			0.478274	0.349134	0.660334	Other
Q15417-2	Q15417	0.457124	37				Calponin-3	CNN3			NA		0.462508	0.451283	0.475932	0.460647						Other
Q6Q788	Q6Q788	0.457017	37				Apolipoprotein A-V	APOA5			NA		0.451618	0.459731	0.463948	0.466363						Other
Q8N1I0;Q8N1I0-3	Q8N1I0	0.456943	60				Dedicator of cytokinesis protein 4	DOCK4			NA		0.445099	0.485133	0.464259	0.470876						Other
Q8IWB1	Q8IWB1	0.456927	65				Inositol 1,4,5-trisphosphate receptor-interacting protein	ITPRIP			NA		0.513598	0.451178	0.463101	0.477834	0.0863233	6				Other
Q86UP2	Q86UP2	0.456796	285				Kinectin	KTN1			NA		0.551553	0.436134	0.480544	0.447002	0.00314317	14	0.274767	0.573894	0.531797	Other
Q15906;Q15906-2	Q15906	0.45659	48				Vacuolar protein sorting-associated protein 72 homolog	VPS72			NA		0.455812	0.444994	0.450168	0.475446	0.149008	8				Other
P45973	P45973	0.456541	269				Chromobox protein homolog 5	CBX5			NA		0.414364	0.475608	0.447371	0.46251	0.581149	15	0.220235	0.313068	0.418923	Other
P29373	P29373	0.456534	96				Cellular retinoic acid-binding protein 2	CRABP2			NA		0.438685	0.444092	0.44052	0.453806			0.455609		0.463542	Other
O75400-3	O75400	0.45653	39				Pre-mRNA-processing factor 40 homolog A	PRPF40A			NA		0.427608	0.443976	0.453789	0.464695						Other
Q9H0D6;Q9H0D6-2	Q9H0D6	0.45639	272				5-3 exoribonuclease 2	XRN2			NA		0.528504	0.437313	0.456998	0.460536	0.044907	13	0.889858	0.81238	0.780693	Other
Q9C0C7-5;Q9C0C7-4;Q9C0C7-2;Q9C0C7-3;Q9C0C7;Q9C0C7-6	Q9C0C7	0.456378	36				Activating molecule in BECN1-regulated autophagy protein 1	AMBRA1			NA		0.445936	0.450985	0.453035	0.468978						Other
Q5JSZ5;Q5JSZ5-5	Q5JSZ5	0.456353	74				Protein PRRC2B	PRRC2B			NA		0.459308	0.456468	0.453924	0.477658	0.388637	5				Other
Q96S94	Q96S94	0.456291	63				Cyclin-L2	CCNL2			NA		0.488521	0.42743	0.442388	0.476964						Other
Q7L1W4	Q7L1W4	0.456205	63				Volume-regulated anion channel subunit LRRC8D	LRRC8D			NA		0.476924	0.443599	0.439643	0.458507			0.447535			Other
Q99707;Q99707-2	Q99707	0.456203	152				Methionine synthase	MTR			NA		0.482283	0.438394	0.476709	0.48358			0.663209	0.497132	0.44606	Other
Q96BT3	Q96BT3	0.456188	37				Centromere protein T	CENPT			NA		0.43739	0.455361	0.467431	0.478115	0.358967	7				Other
Q9UKA9;Q9UKA9-2;Q9UKA9-4;Q9UKA9-3;Q9UKA9-5;Q9UKA9-6	Q9UKA9	0.456019	30				Polypyrimidine tract-binding protein 2	PTBP2			NA			0.454062								Other
P49459;P49459-3;P49459-2	P49459	0.45584	111				Ubiquitin-conjugating enzyme E2 A	UBE2A			NA		0.437899	0.460255	0.462547	0.449704					0.430757	Other
O00423;O00423-3	O00423	0.455837	38				Echinoderm microtubule-associated protein-like 1	EML1			NA		0.453179	0.460744	0.453474	0.458829						Other
Q9NXK8;Q9NXK8-2	Q9NXK8	0.4557	47				F-box/LRR-repeat protein 12	FBXL12			NA		0.508521	0.449234	0.463717	0.454639						Other
Q9BU76;Q9BU76-4;Q9BU76-3	Q9BU76	0.455607	121				Multiple myeloma tumor-associated protein 2	MMTAG2			NA		0.475558	0.442071	0.469393	0.475544	0.191743	14	0.44871	0.500989	0.849998	Other
Q96AY4	Q96AY4	0.455554	41				Tetratricopeptide repeat protein 28	TTC28			NA		0.451523	0.45102	0.455311	0.477731						Other
P02775	P02775	0.455312	35				Platelet basic protein;Connective tissue-activating peptide III;TC-2;Connective tissue-activating peptide III(1-81);Beta-thromboglobulin;Neutrophil-activating peptide 2(74);Neutrophil-activating peptide 2(73);Neutrophil-activating peptide 2;TC-1;Neutrophil-activating peptide 2(1-66);Neutrophil-activating peptide 2(1-63)	PPBP			NA		0.45021	0.461544	0.456562	0.460785						Other
Q9UHA2	Q9UHA2	0.455279	39				SS18-like protein 2	SS18L2			NA		0.442036	0.464226	0.460588	0.466913						Other
P07360	P07360	0.455185	30				Complement component C8 gamma chain	C8G			NA		0.450852		0.456894	0.460068						Other
Q96HR8-2;Q96HR8	Q96HR8	0.455176	148				H/ACA ribonucleoprotein complex non-core subunit NAF1	NAF1			NA		0.47085	0.459414	0.460878	0.488276			0.769173	0.651782	0.473108	Other
O00478;O00478-2	O00478	0.455154	65				Butyrophilin subfamily 3 member A3	BTN3A3			NA		0.435553	0.446383	0.463552	0.448482				0.447129		Other
P15169	P15169	0.455075	32				Carboxypeptidase N catalytic chain	CPN1			NA		0.445655	0.454588	0.456487	0.457539						Other
Q9UF56;Q9UF56-3;Q9UF56-2	Q9UF56	0.455039	38				F-box/LRR-repeat protein 17	FBXL17			NA		0.440059	0.471754	0.44904	0.463342				0.408776		Other
O14933;O14933-2	O14933	0.455033	163				Ubiquitin/ISG15-conjugating enzyme E2 L6	UBE2L6			NA		0.455191	0.465524	0.440192	0.454798			0.281992	0.511406	0.473095	Other
P04003	P04003	0.454991	35				C4b-binding protein alpha chain	C4BPA			NA		0.448122	0.455646	0.457961	0.473558						Other
Q96IK1	Q96IK1	0.454957	37				Biorientation of chromosomes in cell division protein 1	BOD1			NA		0.427449	0.468426	0.444622	0.447782						Other
Q9BV44	Q9BV44	0.454886	208				THUMP domain-containing protein 3	THUMPD3			NA		0.534045	0.44771	0.455256	0.438832	0.0216274	9	0.538206	0.539095	0.403618	Other
Q01469	Q01469	0.45485	278				Fatty acid-binding protein, epidermal	FABP5			NA		0.47186	0.474581	0.459227	0.451575	0.228772	13	0.324447	0.562313	0.702938	Other
Q12857-3;Q12857;Q12857-4	Q12857	0.454785	34				Nuclear factor 1 A-type	NFIA			DNA replication			0.439205	0.461074	0.462366	0.504057	6				DNA replication
P09758	P09758	0.454605	62				Tumor-associated calcium signal transducer 2	TACSTD2			NA		0.442304	0.456252	0.459088	0.457313						Other
O43516;O43516-3;O43516-2;O43516-4	O43516	0.454589	112				WAS/WASL-interacting protein family member 1	WIPF1			NA		0.453854	0.469706	0.463825	0.453154			0.360702	0.406822	0.5986	Other
Q96KN1	Q96KN1	0.454507	65				Protein FAM84B	FAM84B			NA		0.437267	0.464505	0.447125	0.461844						Other
P02748	P02748	0.454503	35				Complement component C9;Complement component C9a;Complement component C9b	C9			NA		0.44561	0.452221	0.466614	0.462766						Other
Q9H0X4;Q9H0X4-2	Q9H0X4	0.454485	49				Protein ITFG3	ITFG3			NA		0.431029	0.448337	0.447157	0.452323						Other
P61457	P61457	0.45448	192				Pterin-4-alpha-carbinolamine dehydratase	PCBD1			NA		0.459471	0.466743	0.437909	0.454724	0.32643	6	0.534314	0.787975	0.316711	Other
Q9GZV5	Q9GZV5	0.454396	52				WW domain-containing transcription regulator protein 1	WWTR1			NA		0.466644	0.457428	0.474657	0.458224						Other
Q8NI22	Q8NI22	0.454392	33				Multiple coagulation factor deficiency protein 2	MCFD2			NA		0.447026	0.45714	0.456332	0.452891					0.470748	Other
Q96HQ2;Q96HQ2-2	Q96HQ2	0.454353	84				CDKN2AIP N-terminal-like protein	CDKN2AIPNL			NA		0.451796	0.451233	0.432448	0.444944				0.487805		Other
P49366;P49366-2;P49366-3	P49366	0.454248	164				Deoxyhypusine synthase	DHPS			NA		0.431347	0.486084	0.475538	0.459858			0.206694	0.324515	0.515759	Other
Q96PZ2	Q96PZ2	0.454064	63				Protein FAM111A	FAM111A			DNA replication		0.449829	0.44912	0.460673	0.471891	0.48219	13				DNA replication
Q7Z7A4;Q7Z7A4-2;Q7Z7A4-6;Q7Z7A4-4	Q7Z7A4	0.453826	84				PX domain-containing protein kinase-like protein	PXK			NA		0.458669	0.445869	0.44114	0.453744			0.806619	0.590751		Other
Q5W0B1	Q5W0B1	0.453759	41				RING finger protein 219	RNF219			NA		0.462898	0.450533	0.465641	0.450471						Other
Q08945	Q08945	0.453729	275				FACT complex subunit SSRP1	SSRP1			DNA replication		0.495669	0.456409	0.481933	0.482411	0.406236	15	0.698167	0.526161	0.819752	DNA replication
P98155-2;P98155	P98155	0.453725	32				Very low-density lipoprotein receptor	VLDLR			NA		0.438198	0.443223		0.453052						Other
P29372-4;P29372-2;P29372-5;P29372	P29372	0.453581	220				DNA-3-methyladenine glycosylase	MPG			NA		0.403253	0.477785	0.478859	0.483953	0.308379	15	0.429673	0.396856	0.79028	Other
Q9NZN3	Q9NZN3	0.453539	78				EH domain-containing protein 3	EHD3			NA		0.460714	0.451602	0.4377	0.458523					0.374832	Other
P50548;P50548-2	P50548	0.453397	41				ETS domain-containing transcription factor ERF	ERF			NA		0.450085	0.454778	0.457845	0.479058						Other
P49915;P49915-2	P49915	0.453364	287				GMP synthase [glutamine-hydrolyzing]	GMPS			NA		0.464453	0.459604	0.457632	0.443396	0.0582316	15	0.681729	0.410353	0.617673	Other
Q8WV24	Q8WV24	0.453278	32				Pleckstrin homology-like domain family A member 1	PHLDA1			NA		0.469713	0.430536		0.454093						Other
Q7Z4F1;Q7Z4F1-2	Q7Z4F1	0.453245	35				Low-density lipoprotein receptor-related protein 10	LRP10			NA		0.453449	0.460201	0.45349	0.454752						Other
Q13976-2	Q13976	0.453164	36				cGMP-dependent protein kinase 1	PRKG1			NA		0.457318	0.448476	0.447079	0.458988						Other
Q5VVM6;Q5VVM6-2	Q5VVM6	0.453153	71				Coiled-coil domain-containing protein 30	CCDC30			NA		0.471895	0.462948	0.467943	0.470287	0.19971	6				Other
P00488	P00488	0.453086	122				Coagulation factor XIII A chain	F13A1			NA		0.442936	0.471884	0.456908	0.458965			0.460758	0.360627	0.394549	Other
Q8WV28;Q8WV28-2;Q8WV28-3	Q8WV28	0.453025	67				B-cell linker protein	BLNK			NA		0.430734	0.461694	0.477434	0.456125				0.509318		Other
O00459	O00459	0.452976	106				Phosphatidylinositol 3-kinase regulatory subunit beta	PIK3R2			NA		0.465675	0.454018	0.436658	0.467084			0.566821	0.324256	0.435279	Other
O95067	O95067	0.452938	67				G2/mitotic-specific cyclin-B2	CCNB2			NA		0.542078	0.441809	0.461505	0.482337	0.0098856	11				Other
P61812;P61812-2	P61812	0.452871	31				Transforming growth factor beta-2;Latency-associated peptide	TGFB2			NA		0.450481			0.451533						Other
P36639;P36639-4;P36639-3;P36639-2	P36639	0.452785	181				7,8-dihydro-8-oxoguanine triphosphatase	NUDT1			NA		0.442514	0.448119	0.458937	0.445955	0.325581	5	0.0938998	0.255119	0.329648	Other
A1L3X0	A1L3X0	0.452762	46				Elongation of very long chain fatty acids protein 7	ELOVL7			NA		0.453992	0.449514	0.460273	0.460524					0.490884	Other
Q13478	Q13478	0.452737	41				Interleukin-18 receptor 1	IL18R1			NA		0.41838	0.458719	0.448295	0.442282						Other
Q8IWY9-1;Q8IWY9	Q8IWY9	0.452709	67				Codanin-1	CDAN1			NA		0.481821	0.454199	0.463302	0.463962					0.300428	Other
O75689;O75689-3;O75689-2	O75689	0.452668	58				Arf-GAP with dual PH domain-containing protein 1	ADAP1			NA		0.463959	0.450568	0.467179	0.452582			0.53875			Other
P08571	P08571	0.452453	33				Monocyte differentiation antigen CD14;Monocyte differentiation antigen CD14, urinary form;Monocyte differentiation antigen CD14, membrane-bound form	CD14			NA		0.446163	0.453672	0.451601	0.454775						Other
Q96L73;Q96L73-3	Q96L73	0.452416	51				Histone-lysine N-methyltransferase, H3 lysine-36 and H4 lysine-20 specific	NSD1			NA		0.466543	0.448318	0.463603	0.456074	0.198984	8				Other
P45844-6;P45844-7;P45844-5;P45844-4;P45844-3;P45844-2;P45844	P45844	0.452335	31				ATP-binding cassette sub-family G member 1	ABCG1			NA		0.460069	0.449925	0.44694	0.451581						Other
O15550	O15550	0.452069	44				Lysine-specific demethylase 6A	KDM6A			NA		0.445958	0.465396	0.454184	0.455138				0.328156		Other
Q13557-8;Q13557;Q13557-12;Q13557-10;Q13557-6;Q13557-11;Q13557-9;Q13557-5;Q13557-3;Q13557-4	Q13557	0.45204	236				Calcium/calmodulin-dependent protein kinase type II subunit delta	CAMK2D			NA		0.480957	0.437116	0.448072	0.450234	0.113948	8	0.215414	0.377037	0.558609	Other
Q5T2T1	Q5T2T1	0.452024	39				MAGUK p55 subfamily member 7	MPP7			NA		0.436154	0.432167	0.442464	0.462391						Other
O95498-6;O95498	O95498	0.451977	32				Vascular non-inflammatory molecule 2	VNN2			NA		0.452495	0.452754	0.462408							Other
Q9UGN5-2;Q9UGN5	Q9UGN5	0.451916	86				Poly [ADP-ribose] polymerase 2	PARP2			NA		0.44048	0.438108	0.448735	0.461929	0.312298	14		0.201012	0.499462	Other
Q2PPJ7;Q2PPJ7-3;Q2PPJ7-2	Q2PPJ7	0.451803	115				Ral GTPase-activating protein subunit alpha-2	RALGAPA2			NA		0.439322	0.459544	0.460064	0.460331			0.292546	0.323598	0.385123	Other
Q9HA72;Q9HA72-3;Q9HA72-2	Q9HA72	0.451685	76				Calcium homeostasis modulator protein 2	CALHM2			NA		0.44994	0.451547	0.447371	0.44921				0.553305	0.594179	Other
Q9BVS5	Q9BVS5	0.451563	36				tRNA (adenine(58)-N(1))-methyltransferase, mitochondrial	TRMT61B			NA			0.448355	0.451986	0.454911	0.583098	9				Mitochondrial
Q8TD26	Q8TD26	0.45149	79				Chromodomain-helicase-DNA-binding protein 6	CHD6			NA		0.428509	0.449616	0.446019	0.47002			0.491747			Other
Q8IUH3-3;Q8IUH3;Q8IUH3-2	Q8IUH3	0.451403	76				RNA-binding protein 45	RBM45			NA		0.46221	0.433876	0.43387	0.472805	0.254773	7				Other
P01008	P01008	0.451361	38				Antithrombin-III	SERPINC1			NA		0.44807	0.452543	0.453964	0.460414						Other
Q15669	Q15669	0.451345	65				Rho-related GTP-binding protein RhoH	RHOH			NA		0.435854	0.461744	0.463729	0.46477				0.180639		Other
P28290;P28290-2;P28290-3	P28290	0.451228	117				Sperm-specific antigen 2	SSFA2			NA		0.498174	0.461367	0.443948	0.449811	0.157859	7	0.625358	0.716296		Other
Q9H1A3	Q9H1A3	0.451185	35				Methyltransferase-like protein 9	METTL9			NA		0.464442	0.461266	0.452193	0.457666						Other
P0C7P3;P0C7P3-2	P0C7P3	0.451121	36				Schlafen family member 14	SLFN14			NA		0.439512	0.452492	0.444046	0.447724						Other
Q00839-2	Q00839	0.451028	35				Heterogeneous nuclear ribonucleoprotein U	HNRNPU			NA		0.437725	0.44901	0.470971	0.452074						Other
Q96ES7	Q96ES7	0.450919	120				SAGA-associated factor 29 homolog	CCDC101			NA		0.461396	0.455123	0.452783	0.470758	0.303537	9	0.825129	0.681466	0.140981	Other
Q92833-3;Q92833;Q92833-2	Q92833	0.450899	37				Protein Jumonji	JARID2			NA		0.462313	0.448868	0.4482	0.468667			0.496894			Other
Q04609-6	Q04609	0.450719	42				Glutamate carboxypeptidase 2	FOLH1			NA		0.445591	0.467152	0.465222	0.457184					0.448233	Other
Q15059;Q15059-2	Q15059	0.450718	119				Bromodomain-containing protein 3	BRD3			NA		0.45704	0.424877	0.46226	0.437509	0.122003	14		0.246992		Other
P57678	P57678	0.450717	216				Gem-associated protein 4	GEMIN4			NA		0.536474	0.4232	0.461711	0.465225	0.0204502	14	0.888872	0.57614	0.287699	Other
P01861	P01861	0.450698	31				Ig gamma-4 chain C region	IGHG4			NA		0.444213	0.446267	0.450924	0.473821						Other
O00291	O00291	0.450633	84				Huntingtin-interacting protein 1	HIP1			NA		0.438799	0.422413	0.452367	0.457331	0.283875	7		0.439045		Other
Q9P1Y5	Q9P1Y5	0.450543	104				Calmodulin-regulated spectrin-associated protein 3	CAMSAP3			NA		0.471725	0.429584	0.428465	0.457805			0.347578	0.33625	0.646182	Other
Q92994;Q92994-5;Q92994-7;Q92994-8	Q92994	0.450374	50				Transcription factor IIIB 90 kDa subunit	BRF1			NA		0.461705	0.440484	0.468741	0.450637	0.267514	5				Other
Q8IZ21-3;Q8IZ21;Q8IZ21-2	Q8IZ21	0.450228	88				Phosphatase and actin regulator 4	PHACTR4			NA		0.472896	0.450806	0.449117	0.453683					0.854025	Other
O15287	O15287	0.450223	88				Fanconi anemia group G protein	FANCG			NA		0.413035	0.466521	0.467267	0.451373	0.571473	7	0.192494	0.303807		Other
Q9P2N7-3;Q9P2N7-2;Q9P2N7-4;Q9P2N7;Q9P2N7-5	Q9P2N7	0.450211	43				Kelch-like protein 13	KLHL13			NA		0.486192	0.448685	0.445773	0.451919						Other
Q9BXV9	Q9BXV9	0.450133	90				Uncharacterized protein C14orf142	C14orf142			NA		0.455791	0.448834	0.447471	0.442778			0.0633281	0.34858	0.673208	Other
P78332;P78332-2	P78332	0.450127	138				RNA-binding protein 6	RBM6			NA		0.477155	0.463065	0.449177	0.467453	0.238933	5	0.908438	0.505482	0.178137	Other
P98179	P98179	0.450082	265				Putative RNA-binding protein 3	RBM3			NA		0.49257	0.466627	0.487795	0.465955	0.0231639	12	0.444696	0.501325	0.628839	Other
Q6UXI9;Q6UXI9-5;Q6UXI9-3;Q6UXI9-2;Q6UXI9-4	Q6UXI9	0.45008	31				Nephronectin	NPNT			NA		0.449274									Other
Q9BYK8;Q9BYK8-2;Q9BYK8-4	Q9BYK8	0.450076	152				Helicase with zinc finger domain 2	HELZ2			NA		0.464874	0.461514	0.47019	0.448635	0.262541	6	0.326597	0.513306	0.618161	Other
O95229	O95229	0.450051	49				ZW10 interactor	ZWINT			NA		0.456444	0.435805	0.445631	0.434312	0.234937	6		0.404641		Other
P29622	P29622	0.449906	33				Kallistatin	SERPINA4			NA		0.447854	0.453688	0.453372	0.458416						Other
P10643	P10643	0.449883	33				Complement component C7	C7			NA		0.446105	0.449262	0.453452	0.45622						Other
Q13907	Q13907	0.4498	255				Isopentenyl-diphosphate Delta-isomerase 1	IDI1			NA		0.481629	0.414843	0.445945	0.446634	0.305715	10	0.521932	0.310361	0.589951	Other
P00918	P00918	0.449721	153				Carbonic anhydrase 2	CA2			NA		0.455306	0.45739	0.460723	0.459967			0.341605	0.379143	0.479745	Other
P00740-2;P00740	P00740	0.449673	30				Coagulation factor IX;Coagulation factor IXa light chain;Coagulation factor IXa heavy chain	F9			NA				0.445122	0.452334						Other
Q96GN5-4;Q96GN5-2;Q96GN5;Q96GN5-5	Q96GN5	0.449652	39				Cell division cycle-associated 7-like protein	CDCA7L			NA	candidate_from_NCC_exps		0.450907	0.447515	0.453521	0.758189	14				Other
Q9H7Z6;Q9H7Z6-2	Q9H7Z6	0.449632	83				Histone acetyltransferase KAT8	KAT8			NA		0.450572	0.443263	0.440843	0.457256	0.14796	9	0.340622			Other
Q9NUD5;Q9NUD5-2	Q9NUD5	0.449493	113				Zinc finger CCHC domain-containing protein 3	ZCCHC3			NA		0.453543	0.457515	0.477333	0.450611			0.614503	0.473709	0.718197	Other
O75150;O75150-4;O75150-3	O75150	0.449397	236				E3 ubiquitin-protein ligase BRE1B	RNF40			NA		0.509729	0.429664	0.458754	0.459585	0.0643406	10	0.477031	0.487451	0.737345	Other
Q96LT9-2;Q96LT9	Q96LT9	0.449326	31				RNA-binding protein 40	RNPC3			NA											Other
Q9BTX1-5;Q9BTX1-2;Q9BTX1;Q9BTX1-6;Q9BTX1-3;Q9BTX1-4	Q9BTX1	0.449322	144				Nucleoporin NDC1	NDC1			NA		0.436966	0.464835	0.440358	0.461559	0.207642	9	0.643699	0.496041	0.504554	Other
Q8WZ75;Q8WZ75-2;Q8WZ75-3	Q8WZ75	0.449245	37				Roundabout homolog 4	ROBO4			NA		0.430261	0.450245	0.43909	0.443267						Other
P17544-2;P17544-6;P17544-4	P17544	0.449068	70				Cyclic AMP-dependent transcription factor ATF-7	ATF7			NA		0.467185	0.418943	0.434978	0.437861	0.173518	8		0.683851		Other
Q9UPW6;Q9UPW6-2	Q9UPW6	0.449068	31				DNA-binding protein SATB2	SATB2			NA					0.450033						Other
O60701;O60701-3;O60701-2	O60701	0.449054	290				UDP-glucose 6-dehydrogenase	UGDH			NA		0.447841	0.436057	0.422921	0.453769	0.101077	15	0.322792	0.342098	0.327178	Other
Q32MZ4-4	Q32MZ4	0.448975	42				Leucine-rich repeat flightless-interacting protein 1	LRRFIP1			NA		0.446536	0.462244	0.446578	0.466036						Other
Q9UBU8-2;Q9UBU8;Q9UBU8-3	Q9UBU8	0.44889	185				Mortality factor 4-like protein 1	MORF4L1			NA		0.460502	0.433715	0.463164	0.461699	0.0765556	14	0.702495	0.530885	0.703602	Other
P54274-2;P54274	P54274	0.448885	47				Telomeric repeat-binding factor 1	TERF1			NA		0.421887	0.440751	0.458665	0.470165						Other
Q16626	Q16626	0.448878	56				Male-enhanced antigen 1	MEA1			NA		0.438251	0.447658	0.443826	0.453416						Other
Q9UHV7	Q9UHV7	0.448791	40				Mediator of RNA polymerase II transcription subunit 13	MED13			NA		0.450644	0.435035	0.437712	0.434192						Other
Q9NZL3	Q9NZL3	0.448762	34				Zinc finger protein 224	ZNF224			NA		0.443969	0.470061	0.45721	0.448284						Other
P01011	P01011	0.448737	34				Alpha-1-antichymotrypsin;Alpha-1-antichymotrypsin His-Pro-less	SERPINA3			NA		0.445556	0.451232	0.452911	0.453492						Other
O43739-2;O43739	O43739	0.448677	43				Cytohesin-3	CYTH3			NA		0.439729	0.431957	0.453112	0.458246						Other
Q9H5V8;Q9H5V8-2	Q9H5V8	0.448652	95				CUB domain-containing protein 1	CDCP1			NA		0.47242	0.4536	0.463999	0.450806				0.530074	0.664046	Other
P01834	P01834	0.448622	111				Ig kappa chain C region	IGKC			NA		0.466175	0.453599	0.443738	0.453836				0.388765	0.50211	Other
P10646;P10646-2	P10646	0.448619	43				Tissue factor pathway inhibitor	TFPI			NA		0.452741	0.46457	0.450521	0.450112						Other
Q0VF96	Q0VF96	0.448611	144				Cingulin-like protein 1	CGNL1			NA		0.499902	0.450644	0.464648	0.441613	0.127134	9	0.605218	0.49217		Other
Q14694;Q14694-2	Q14694	0.448596	241				Ubiquitin carboxyl-terminal hydrolase 10	USP10			NA		0.530615	0.427858	0.483816	0.444413	0.0404579	13	0.879038	0.575533	0.825375	Other
O60504	O60504	0.448498	110				Vinexin	SORBS3			NA		0.513017	0.429327	0.473042	0.474813	0.172317	7	0.336846		0.729627	Other
P60660-2	P60660	0.448441	36				Myosin light polypeptide 6	MYL6			NA		0.432722	0.445535	0.44159	0.448744						Other
Q9BZK3	Q9BZK3	0.448415	53				Putative nascent polypeptide-associated complex subunit alpha-like protein	NACAP1			NA		0.437071	0.4455	0.451578	0.439762						Other
P00748	P00748	0.448397	33				Coagulation factor XII;Coagulation factor XIIa heavy chain;Beta-factor XIIa part 1;Beta-factor XIIa part 2;Coagulation factor XIIa light chain	F12			NA		0.443155	0.44845	0.450643	0.454948						Other
P00451	P00451	0.448307	39				Coagulation factor VIII;Factor VIIIa heavy chain, 200 kDa isoform;Factor VIIIa heavy chain, 92 kDa isoform;Factor VIII B chain;Factor VIIIa light chain	F8			NA		0.454867	0.447815	0.443458	0.444643	0.217197	5			0.398859	Other
Q9P0S2	Q9P0S2	0.448267	33				Cytochrome c oxidase assembly protein COX16 homolog, mitochondrial	COX16			NA		0.452071	0.445247	0.450013	0.454598						Mitochondrial
Q8N3Z6	Q8N3Z6	0.448226	32				Zinc finger CCHC domain-containing protein 7	ZCCHC7			NA				0.447116		0.195465	6				Other
P27540-3;P27540;P27540-4;P27540-2	P27540	0.44809	99				Aryl hydrocarbon receptor nuclear translocator	ARNT			NA		0.427269	0.451026	0.430988	0.456108			0.398828	0.457445		Other
Q96TA2-3	Q96TA2	0.448035	159				ATP-dependent zinc metalloprotease YME1L1	YME1L1			NA		0.502987	0.442284	0.451416	0.478853			0.54202	0.402966	0.763926	Other
Q92541	Q92541	0.448008	214				RNA polymerase-associated protein RTF1 homolog	RTF1			NA		0.507723	0.432136	0.449995	0.457932	0.0622958	14	0.37592	0.85513	0.83676	Other
Q5JRA6	Q5JRA6	0.447764	225				Melanoma inhibitory activity protein 3	MIA3			NA		0.486373	0.449147	0.444628	0.442829	0.124469	7	0.253065	0.546446	0.789601	Other
P30511;P30511-3;P30511-2	P30511	0.447724	79				HLA class I histocompatibility antigen, alpha chain F	HLA-F			NA		0.465751	0.442904	0.46505	0.455399				0.527438		Other
Q8NDI1;Q8NDI1-3;Q8NDI1-2	Q8NDI1	0.447673	94				EH domain-binding protein 1	EHBP1			NA		0.457563	0.450825	0.465506	0.458134				0.509447		Other
Q96K12;Q96K12-2	Q96K12	0.44763	46				Fatty acyl-CoA reductase 2	FAR2			NA		0.442745	0.457639	0.41922	0.452747						Other
O00308	O00308	0.447616	51				NEDD4-like E3 ubiquitin-protein ligase WWP2	WWP2			NA		0.423889	0.422666	0.451982	0.454481						Other
P49427	P49427	0.447595	105				Ubiquitin-conjugating enzyme E2 R1	CDC34			DNA replication		0.464958	0.42821	0.444204	0.440071			0.622621	0.366251	0.598403	DNA replication
Q6P1M3;Q6P1M3-2	Q6P1M3	0.447551	86				Lethal(2) giant larvae protein homolog 2	LLGL2			NA		0.420583	0.441918	0.44763	0.444899			0.466581	0.30605		Other
Q92859-4;Q92859	Q92859	0.447514	38				Neogenin	NEO1			NA		0.439604	0.444976	0.441918	0.447647						Other
O75909;O75909-4;O75909-1;O75909-2	O75909	0.447482	190				Cyclin-K	CCNK			NA		0.484074	0.424355	0.45491	0.476254	0.165124	11	0.718683	0.651804	0.50771	Other
Q8TA86	Q8TA86	0.447454	56				Retinitis pigmentosa 9 protein	RP9			NA		0.496807	0.442542	0.4621	0.452591	0.0909101	8				Other
P25391	P25391	0.447434	64				Laminin subunit alpha-1	LAMA1			NA		0.470189	0.441638	0.463284	0.471073						Other
Q8N8U2	Q8N8U2	0.447224	46				Chromodomain Y-like protein 2	CDYL2			NA		0.444536	0.447598	0.460298	0.447486	0.298243	14				Other
P51687	P51687	0.446906	39				Sulfite oxidase, mitochondrial	SUOX			NA		0.452228	0.458159	0.450353	0.445997						Mitochondrial
Q86TJ2;Q86TJ2-2	Q86TJ2	0.446783	69				Transcriptional adapter 2-beta	TADA2B			NA		0.400048	0.434529	0.447217	0.45941	0.631615	6			0.535869	Other
Q9BTE3-2	Q9BTE3	0.446756	35				Mini-chromosome maintenance complex-binding protein	MCMBP			DNA replication			0.447537	0.442217	0.446524	0.197766	7				DNA replication
Q9NYP9	Q9NYP9	0.4467	31				Protein Mis18-alpha	MIS18A			NA			0.447781			0.294192	10				Other
Q9H892;Q9H892-2	Q9H892	0.446619	78				Tetratricopeptide repeat protein 12	TTC12			NA		0.440324	0.472815	0.448318	0.462496			0.664502	0.322631	0.32289	Other
Q8IWC1;Q8IWC1-2;Q8IWC1-3;Q8IWC1-4	Q8IWC1	0.446592	94				MAP7 domain-containing protein 3	MAP7D3			NA		0.406537	0.451185	0.457018	0.44703	0.636689	5	0.488722	0.498762		Other
P36955	P36955	0.446558	31				Pigment epithelium-derived factor	SERPINF1			NA		0.439615	0.444542	0.445473	0.449768						Other
O15392;O15392-2;O15392-4;O15392-5	O15392	0.446499	32				Baculoviral IAP repeat-containing protein 5	BIRC5			NA			0.444189	0.461363	0.464732	0.458724	9				Other
Q9ULJ3;Q9ULJ3-2	Q9ULJ3	0.446437	45				Zinc finger and BTB domain-containing protein 21	ZBTB21			NA		0.465715	0.446851	0.445499	0.449787	0.139291	9				Other
Q92766-2;Q92766;Q92766-3	Q92766	0.44634	79				Ras-responsive element-binding protein 1	RREB1			NA		0.452903	0.448737	0.449518	0.452733	0.189873	11				Other
Q9BT67	Q9BT67	0.446303	50				NEDD4 family-interacting protein 1	NDFIP1			NA		0.430846	0.433379	0.433825	0.441399			0.560633			Other
O15431	O15431	0.446276	39				High affinity copper uptake protein 1	SLC31A1			NA		0.449836	0.446723	0.443902	0.446527						Other
Q9H3G5	Q9H3G5	0.446192	45				Probable serine carboxypeptidase CPVL	CPVL			NA		0.4321	0.431709	0.444629	0.458315						Other
Q8IZ83	Q8IZ83	0.446093	215				Aldehyde dehydrogenase family 16 member A1	ALDH16A1			NA		0.455513	0.421686	0.462215	0.453915	0.391116	6	0.377079	0.367261	0.505259	Other
P19823	P19823	0.445732	39				Inter-alpha-trypsin inhibitor heavy chain H2	ITIH2			NA		0.450634	0.44178	0.454431	0.452016						Other
O94842-3;O94842-2;O94842	O94842	0.445523	146				TOX high mobility group box family member 4	TOX4			NA		0.47697	0.437941	0.443773	0.457182	0.276477	10	0.753865	0.605873	0.495458	Other
O60294	O60294	0.44538	42				tRNA wybutosine-synthesizing protein 4	LCMT2			NA		0.456822	0.451916	0.46193	0.465227	0.296658	5				Other
Q12894-2;Q12894	Q12894	0.445261	44				Interferon-related developmental regulator 2	IFRD2			NA		0.488853	0.431531	0.44013	0.455827	0.0886832	7				Other
P32455	P32455	0.445219	161				Interferon-induced guanylate-binding protein 1	GBP1			NA		0.461887	0.434964	0.440376	0.455896	0.162834	9	0.204138	0.359013	0.488862	Other
Q8NB91	Q8NB91	0.445186	33				Fanconi anemia group B protein	FANCB			NA			0.448249	0.447481	0.440022	0.287894	6				Other
Q9H204	Q9H204	0.445139	50				Mediator of RNA polymerase II transcription subunit 28	MED28			NA		0.453305	0.43709	0.448176	0.448729						Other
Q9NPI1;Q9NPI1-2	Q9NPI1	0.445097	60				Bromodomain-containing protein 7	BRD7			NA		0.448346	0.445846	0.445296	0.451991	0.138916	10				Other
Q9Y3E7;Q9Y3E7-4;Q9Y3E7-3	Q9Y3E7	0.445065	156				Charged multivesicular body protein 3	CHMP3			NA		0.482096	0.425771	0.433745	0.444574			0.635467	0.354746	0.595194	Other
Q04726-4	Q04726	0.444807	204				Transducin-like enhancer protein 3	TLE3			NA		0.509226	0.4336	0.461329	0.442368	0.0552311	10	0.151296	0.374871	0.634429	Other
P55211;P55211-2;P55211-4	P55211	0.44469	36				Caspase-9;Caspase-9 subunit p35;Caspase-9 subunit p10	CASP9			NA			0.431344	0.452213	0.466694	0.0644071	11				Other
P43358	P43358	0.444661	37				Melanoma-associated antigen 4	MAGEA4			NA		0.444895	0.438392	0.447001	0.443056						Other
Q9UDY8-2;Q9UDY8	Q9UDY8	0.444568	100				Mucosa-associated lymphoid tissue lymphoma translocation protein 1	MALT1			NA		0.466297	0.456483	0.459704	0.473377			0.654654	0.547125		Other
P09914;P09914-2	P09914	0.444522	111				Interferon-induced protein with tetratricopeptide repeats 1	IFIT1			NA		0.427541	0.447301	0.461516	0.455016	0.458454	7	0.137211	0.360878	0.387632	Other
P21709	P21709	0.444454	37				Ephrin type-A receptor 1	EPHA1			NA		0.434163	0.430582	0.444626	0.446138						Other
Q96F25	Q96F25	0.444388	31				UDP-N-acetylglucosamine transferase subunit ALG14 homolog	ALG14			NA		0.446108		0.431467							Other
O60678;O60678-2	O60678	0.444316	195				Protein arginine N-methyltransferase 3	PRMT3			NA		0.476005	0.463317	0.455693	0.473463	0.226965	10	0.77946	0.490967	0.622325	Other
P52824	P52824	0.444227	66				Diacylglycerol kinase theta	DGKQ			NA		0.43713	0.464152	0.427049	0.44367			0.700508		0.28956	Other
Q96FC9-3;Q96FC9-2;Q96FC9	Q96FC9	0.444182	38				Probable ATP-dependent RNA helicase DDX11	DDX11			DNA replication			0.442792	0.44724	0.431066	0.0344963	9				DNA replication
Q01201	Q01201	0.44417	57				Transcription factor RelB	RELB			NA		0.434979	0.437341	0.454349	0.447005						Other
O60880;O60880-4	O60880	0.444157	30				SH2 domain-containing protein 1A	SH2D1A			NA		0.44328		0.444455	0.446723						Other
Q8TAA9-2;Q8TAA9	Q8TAA9	0.443711	58				Vang-like protein 1	VANGL1			NA		0.416634	0.448755	0.45441	0.445004						Other
Q9H3R0;Q9H3R0-2;Q9H3R0-3;Q9H3R0-4	Q9H3R0	0.443644	35				Lysine-specific demethylase 4C	KDM4C			NA		0.477115	0.433328	0.413934	0.446909						Other
Q30134	Q30134	0.44363	61				HLA class II histocompatibility antigen, DRB1-8 beta chain	HLA-DRB1			NA		0.453508	0.459249	0.451442	0.450174				0.587212		Other
O15164;O15164-2	O15164	0.443446	143				Transcription intermediary factor 1-alpha	TRIM24			NA		0.429127	0.453462	0.44424	0.435548	0.120197	14	0.760514	0.572195	0.681413	Other
O75127	O75127	0.443149	96				Pentatricopeptide repeat-containing protein 1, mitochondrial	PTCD1			NA		0.437767	0.435857	0.428833	0.45269	0.217139	9	0.382915	0.309037		Mitochondrial
Q9C0A6-2;Q9C0A6-3;Q9C0A6	Q9C0A6	0.443101	48				SET domain-containing protein 5	SETD5			NA		0.452868	0.44235	0.451952	0.438772	0.248134	9				Other
Q13796	Q13796	0.44304	66				Protein Shroom2	SHROOM2			NA		0.451318	0.446113	0.45674	0.449942	0.543615	6				Other
Q9NXW2;Q9NXW2-2	Q9NXW2	0.442882	108				DnaJ homolog subfamily B member 12	DNAJB12			NA		0.448614	0.446352	0.450389	0.447588			0.739988	0.58292	0.642714	Other
Q92870;Q92870-4;Q92870-2	Q92870	0.44287	53				Amyloid beta A4 precursor protein-binding family B member 2	APBB2			NA		0.450174	0.430597	0.433847	0.449721			0.351061			Other
Q8NHG7	Q8NHG7	0.44287	106				Small VCP/p97-interacting protein	SVIP			NA		0.417332	0.447333	0.441443	0.441912			0.562014	0.359044	0.429029	Other
P47974	P47974	0.442601	57				Zinc finger protein 36, C3H1 type-like 2	ZFP36L2			NA		0.48208	0.449912	0.465622	0.451005			0.562832			Other
Q8NG08	Q8NG08	0.442482	43				DNA helicase B	HELB			DNA replication		0.439243	0.457553	0.435494	0.440681						DNA replication
P33552	P33552	0.442347	87				Cyclin-dependent kinases regulatory subunit 2	CKS2			NA		0.479715	0.438431	0.450377	0.471433	0.159296	5				Other
Q96KQ7-2;Q96KQ7	Q96KQ7	0.442326	155				Histone-lysine N-methyltransferase EHMT2	EHMT2			NA		0.430821	0.435234	0.43972	0.447089	0.129076	15	0.570025	0.553039	0.283608	Other
Q9BRR8	Q9BRR8	0.442177	33				G patch domain-containing protein 1	GPATCH1			NA			0.43495	0.44317	0.442066						Other
Q5BKT4	Q5BKT4	0.442125	55				Dol-P-Glc:Glc(2)Man(9)GlcNAc(2)-PP-Dol alpha-1,2-glucosyltransferase	ALG10			NA		0.442575	0.440427	0.450564	0.443924	0.402974	5				Other
Q9ULL4;Q9ULL4-2	Q9ULL4	0.4421	37				Plexin-B3	PLXNB3			NA		0.419244	0.449538	0.434687	0.43487						Other
Q9UBT6;Q9UBT6-8;Q9UBT6-3	Q9UBT6	0.441985	36				DNA polymerase kappa	POLK			DNA replication			0.446421	0.431052	0.438085	0.393174	7			0.461312	DNA replication
Q6P4I2	Q6P4I2	0.441967	62				WD repeat-containing protein 73	WDR73			NA		0.42486	0.464258	0.436304	0.449239			0.835162			Other
P02760	P02760	0.441913	33				Protein AMBP;Alpha-1-microglobulin;Inter-alpha-trypsin inhibitor light chain;Trypstatin	AMBP			NA		0.433736	0.438855	0.450862	0.449107						Other
P55789;P55789-2	P55789	0.441893	67				FAD-linked sulfhydryl oxidase ALR	GFER			NA		0.42989	0.438277	0.43101	0.441338						Other
P32121;P32121-3;P32121-4;P32121-5;P32121-2	P32121	0.441696	59				Beta-arrestin-2	ARRB2			NA		0.458746	0.43742	0.43258	0.435911						Other
Q8TAD4	Q8TAD4	0.441683	56				Zinc transporter 5	SLC30A5			NA		0.41872	0.438063	0.451548	0.444551						Other
Q9NZV1	Q9NZV1	0.441653	38				Cysteine-rich motor neuron 1 protein;Processed cysteine-rich motor neuron 1 protein	CRIM1			NA		0.433959	0.435126	0.436521	0.438187						Other
Q8NB46	Q8NB46	0.441416	128				Serine/threonine-protein phosphatase 6 regulatory ankyrin repeat subunit C	ANKRD52			NA		0.41988	0.46815	0.444701	0.454956			0.883367	0.434675	0.250717	Other
Q96DR4-2;Q96DR4	Q96DR4	0.441284	67				StAR-related lipid transfer protein 4	STARD4			NA		0.427328	0.468215	0.432642	0.437488						Other
Q8TDL5	Q8TDL5	0.441242	38				BPI fold-containing family B member 1	BPIFB1			NA		0.412039	0.43176	0.448775	0.439747						Other
Q9HB58-7;Q9HB58-5;Q9HB58-3	Q9HB58	0.441186	112								NA		0.412005	0.456694	0.476187	0.450268	0.277641	11	0.117948	0.883648	0.64397	Other
O75427	O75427	0.44112	119				Leucine-rich repeat and calponin homology domain-containing protein 4	LRCH4			NA		0.419165	0.461461	0.450541	0.46045			0.144651	0.179821	0.896481	Other
Q969Y2-4;Q969Y2-3;Q969Y2;Q969Y2-2	Q969Y2	0.44098	56				tRNA modification GTPase GTPBP3, mitochondrial	GTPBP3			NA		0.442043	0.429978	0.423659	0.437766	0.168028	14				Mitochondrial
Q5SZK8;Q5SZK8-2	Q5SZK8	0.440978	69				FRAS1-related extracellular matrix protein 2	FREM2			NA		0.427363	0.44198	0.449648	0.441266						Other
Q7L1T6	Q7L1T6	0.440952	75				Cytochrome b5 reductase 4	CYB5R4			NA		0.446708	0.430876	0.455101	0.435477			0.300637	0.598252		Other
Q2VPK5;Q2VPK5-5	Q2VPK5	0.440894	122				Cytoplasmic tRNA 2-thiolation protein 2	CTU2			NA		0.465124	0.452685	0.472138	0.462997	0.177157	8	0.252087	0.629291	0.16003	Other
Q9UNZ5	Q9UNZ5	0.440795	136				Leydig cell tumor 10 kDa protein homolog	C19orf53			NA		0.464586	0.436056	0.467045	0.439053	0.293175	13	0.220212	0.352522	0.533467	Other
Q96Q89-3;Q96Q89;Q96Q89-2	Q96Q89	0.440707	97				Kinesin-like protein KIF20B	KIF20B			NA		0.464185	0.434244	0.435649	0.446288			0.445017	0.371293		Other
P19320;P19320-3;P19320-2	P19320	0.440504	60				Vascular cell adhesion protein 1	VCAM1			NA		0.480339	0.452168	0.442125	0.437542						Other
Q08495;Q08495-4	Q08495	0.440473	34				Dematin	DMTN			NA		0.427357	0.433404	0.446066	0.447327						Other
P10415;P10415-2	P10415	0.440449	82				Apoptosis regulator Bcl-2	BCL2			NA		0.435467	0.437831	0.459056	0.442442			0.183438	0.359347		Other
P54764-2;P54764	P54764	0.440436	35				Ephrin type-A receptor 4	EPHA4			NA		0.436308	0.446227	0.443676	0.437158						Other
P38398;P38398-7;P38398-4;P38398-8	P38398	0.440297	66				Breast cancer type 1 susceptibility protein	BRCA1			DNA replication		0.382663	0.439859	0.439464	0.460179	0.598652	13		0.434843		DNA replication
Q96N64;Q96N64-3;Q96N64-2	Q96N64	0.440177	45				PWWP domain-containing protein 2A	PWWP2A			NA		0.476793	0.438152	0.453244	0.455906	0.0596386	12				Other
Q9GZN8	Q9GZN8	0.440144	221				UPF0687 protein C20orf27	C20orf27			NA		0.473802	0.460016	0.430825	0.442105	0.164318	8	0.505003	0.278304	0.479155	Other
O00625	O00625	0.440085	210				Pirin	PIR			NA		0.457271	0.423149	0.446032	0.425911	0.202693	11	0.166237	0.360846	0.73826	Other
Q6W2J9;Q6W2J9-2;Q6W2J9-4	Q6W2J9	0.440018	31				BCL-6 corepressor	BCOR			NA				0.443717		0.071519	6				Other
Q9Y6J0;Q9Y6J0-2	Q9Y6J0	0.439987	39				Calcineurin-binding protein cabin-1	CABIN1			NA		0.450661	0.431777	0.437485	0.430332						Other
P53350	P53350	0.439795	132				Serine/threonine-protein kinase PLK1	PLK1			NA		0.493107	0.438275	0.458142	0.456654	0.0451021	13	0.63451	0.392185	0.421792	Other
Q9Y251;Q9Y251-2;Q9Y251-3;Q9Y251-4	Q9Y251	0.439732	81				Heparanase;Heparanase 8 kDa subunit;Heparanase 50 kDa subunit	HPSE			NA		0.454183	0.445031	0.455972	0.440454					0.645336	Other
Q9P215	Q9P215	0.439691	30				Pogo transposable element with KRAB domain	POGK			NA						0.206336	6				Other
Q8N5I2	Q8N5I2	0.439603	50				Arrestin domain-containing protein 1	ARRDC1			NA		0.459633	0.428596	0.429885	0.435211						Other
Q96HN2-2;Q96HN2	Q96HN2	0.439435	50				Putative adenosylhomocysteinase 3	AHCYL2			NA		0.44324	0.421791	0.44283	0.44455						Other
O60238-2;O60238	O60238	0.439396	34				BCL2/adenovirus E1B 19 kDa protein-interacting protein 3-like	BNIP3L			NA		0.436621	0.459905	0.444097	0.453734						Other
Q14195-2	Q14195	0.439368	221								NA		0.459667	0.434056	0.430164	0.428132			0.311269	0.513048	0.810311	Other
Q9Y5Q9;Q9Y5Q9-2	Q9Y5Q9	0.439365	232				General transcription factor 3C polypeptide 3	GTF3C3			NA		0.494088	0.406682	0.474642	0.442789	0.0355664	14	0.407761	0.630854	0.338526	Other
P09493-8	P09493	0.439246	40								NA		0.437721	0.441591	0.439872	0.441486						Other
P02655	P02655	0.439133	37				Apolipoprotein C-II	APOC2			NA		0.440258	0.434053	0.441619	0.452779						Other
Q96BZ8	Q96BZ8	0.439127	32				Leukocyte receptor cluster member 1	LENG1			NA			0.454466	0.44385	0.460409	0.419955	5				Other
Q5T7N2	Q5T7N2	0.439028	36				LINE-1 type transposase domain-containing protein 1	L1TD1			NA		0.424628	0.43817	0.441115	0.440849						Other
Q70Z35;Q70Z35-2;Q70Z35-4	Q70Z35	0.439004	30				Phosphatidylinositol 3,4,5-trisphosphate-dependent Rac exchanger 2 protein	PREX2			NA		0.435925									Other
Q8N2W9	Q8N2W9	0.438977	55				E3 SUMO-protein ligase PIAS4	PIAS4			NA		0.445097	0.431877	0.451162	0.448828	0.176453	10		0.541433		Other
Q8IVL1-3;Q8IVL1-2;Q8IVL1;Q8IVL1-5	Q8IVL1	0.43891	43				Neuron navigator 2	NAV2			NA		0.434805	0.435937	0.43495	0.426368						Other
Q96MT7-2	Q96MT7	0.438783	31				WD repeat-containing protein 52	WDR52			NA		0.434939	0.44814	0.435364							Other
P60985;P60985-2	P60985	0.438439	37				Keratinocyte differentiation-associated protein	KRTDAP			NA		0.456914	0.43907	0.441859	0.440946						Other
Q5T5X7	Q5T5X7	0.43827	60				BEN domain-containing protein 3	BEND3			NA		0.457347	0.433959	0.434953	0.450966	0.115974	7				Other
P04208	P04208	0.438252	31				Ig lambda chain V-I region WAH				NA		0.424824		0.44073	0.442527						Other
P42575;P42575-2	P42575	0.43818	112				Caspase-2;Caspase-2 subunit p18;Caspase-2 subunit p13;Caspase-2 subunit p12	CASP2			NA		0.469112	0.437333	0.435505	0.452013	0.0303539	8	0.830959	0.533297	0.515556	Other
O95613;O95613-2	O95613	0.438111	123				Pericentrin	PCNT			NA		0.400815	0.447628	0.441894	0.456683	0.46539	7	0.648553	0.809083	0.374778	Other
P49441	P49441	0.43807	126				Inositol polyphosphate 1-phosphatase	INPP1			NA		0.437729	0.433567	0.426309	0.438494	0.337788	7	0.135245	0.327588	0.534945	Other
Q9C000-2;Q9C000;Q9C000-5;Q9C000-3;Q9C000-4;Q9C000-6	Q9C000	0.438033	38				NACHT, LRR and PYD domains-containing protein 1	NLRP1			NA		0.42768	0.419091	0.430892	0.449716						Other
Q9UI43	Q9UI43	0.43795	60				Putative ribosomal RNA methyltransferase 2	FTSJ2			NA		0.425808	0.464058	0.416487	0.436746	0.473962	10				Other
Q5T6F2	Q5T6F2	0.437873	191				Ubiquitin-associated protein 2	UBAP2			NA		0.526186	0.423889	0.455284	0.441216	0.0298716	10	0.712356	0.608039	0.701762	Other
O76095-2;O76095	O76095	0.437677	34				Protein JTB	JTB			NA		0.423482	0.433197	0.436751	0.432601						Other
Q9Y4J8-14;Q9Y4J8-13;Q9Y4J8-2;Q9Y4J8-15;Q9Y4J8;Q9Y4J8-16;Q9Y4J8-5;Q9Y4J8-4;Q9Y4J8-3;Q9Y4J8-6;Q9Y4J8-10;Q9Y4J8-11;Q9Y4J8-8;Q9Y4J8-12	Q9Y4J8	0.437637	41				Dystrobrevin alpha	DTNA			NA		0.430764	0.432103	0.441735	0.43289						Other
Q9UQB3-2;Q9UQB3	Q9UQB3	0.437575	40				Catenin delta-2	CTNND2			NA		0.437105	0.43228	0.443481	0.443458						Other
P55196;P55196-5;P55196-6	P55196	0.437562	195				Afadin	MLLT4			NA		0.503025	0.416232	0.466451	0.444892			0.450609	0.34218	0.478178	Other
Q8IY33;Q8IY33-5;Q8IY33-4	Q8IY33	0.437557	37				MICAL-like protein 2	MICALL2			NA		0.412547	0.428289	0.434027	0.475415						Other
Q2TAL8	Q2TAL8	0.437372	201				Glutamine-rich protein 1	QRICH1			NA		0.479734	0.4312	0.449421	0.451041	0.07941	12	0.611021	0.423137	0.371683	Other
A2RU67	A2RU67	0.43736	46				Uncharacterized protein KIAA1467	KIAA1467			NA		0.437136	0.432573	0.428544	0.466444						Other
P03952	P03952	0.437191	39				Plasma kallikrein;Plasma kallikrein heavy chain;Plasma kallikrein light chain	KLKB1			NA		0.425454	0.431452	0.4345	0.43817						Other
P01920	P01920	0.437182	68				HLA class II histocompatibility antigen, DQ beta 1 chain	HLA-DQB1			NA		0.445843	0.426343	0.444996	0.454597				0.303829		Other
Q9P0W2;Q9P0W2-2	Q9P0W2	0.437156	57				SWI/SNF-related matrix-associated actin-dependent regulator of chromatin subfamily E member 1-related	HMG20B			NA		0.47759	0.408193	0.439642	0.456649	0.120202	12				Other
Q9Y3R5-2;Q9Y3R5	Q9Y3R5	0.43714	82				Protein dopey-2	DOPEY2			NA		0.411369	0.440777	0.430883	0.42895			0.440128	0.205195		Other
Q8NF64-3;Q8NF64-2;Q8NF64	Q8NF64	0.437122	42				Zinc finger MIZ domain-containing protein 2	ZMIZ2			NA		0.445738	0.438801	0.437645	0.435542						Other
P10620;P10620-2	P10620	0.437075	211				Microsomal glutathione S-transferase 1	MGST1			NA		0.473969	0.434049	0.46312	0.440976	0.0833253	14	0.447264	0.537398	0.628352	Other
Q495W5;Q495W5-2	Q495W5	0.437073	45				Alpha-(1,3)-fucosyltransferase 11	FUT11			NA		0.454507	0.441187	0.435969	0.452919	0.308254	7				Other
P01765	P01765	0.437052	39				Ig heavy chain V-III region TIL				NA		0.423976	0.435068	0.420298	0.434453						Other
Q9Y2U8	Q9Y2U8	0.436986	218				Inner nuclear membrane protein Man1	LEMD3			NA		0.416693	0.438851	0.453592	0.452801	0.450971	14	0.0047532	0.47029	0.815726	Other
Q9UFG5;Q9UFG5-2	Q9UFG5	0.436959	53				UPF0449 protein C19orf25	C19orf25			NA		0.440395	0.447576	0.437183	0.457295					0.762913	Other
Q8IZQ5	Q8IZQ5	0.43694	162				Selenoprotein H	SELH			NA		0.449902	0.448506	0.439893	0.457736	0.349506	14	0.30042	0.493935	0.683391	Other
Q4LE39;Q4LE39-2;Q4LE39-3;Q4LE39-4	Q4LE39	0.436937	116				AT-rich interactive domain-containing protein 4B	ARID4B			NA		0.470099	0.418964	0.427746	0.442245	0.226607	5	0.33098	0.477534	0.478042	Other
Q6FIF0-2;Q6FIF0	Q6FIF0	0.436933	65				AN1-type zinc finger protein 6	ZFAND6			NA		0.439205	0.45447	0.430247	0.439247	0.329574	6	0.652337	0.447176		Other
P42167-2	P42167	0.436833	60				Lamina-associated polypeptide 2, isoforms beta/gamma;Thymopoietin;Thymopentin	TMPO			NA		0.427175	0.441054	0.422436	0.440869	0.443089	6		0.328686		Other
P01702;P06316	P01702	0.436746	34				Ig lambda chain V-I region NIG-64;Ig lambda chain V-I region BL2				NA		0.431261	0.431687	0.432393	0.436106						Other
Q9UKB1;Q9UKB1-2;Q9UKB1-3	Q9UKB1	0.436628	73				F-box/WD repeat-containing protein 11	FBXW11			NA		0.423665	0.435864	0.431039	0.441984			0.560139		0.391138	Other
Q8TDB6	Q8TDB6	0.436597	150				E3 ubiquitin-protein ligase DTX3L	DTX3L			NA		0.449027	0.445927	0.469205	0.440156			0.256653	0.67747	0.414446	Other
Q9NP73	Q9NP73	0.436568	124				Putative bifunctional UDP-N-acetylglucosamine transferase and deubiquitinase ALG13	ALG13			NA		0.396116	0.445053	0.441826	0.432187			0.212817	0.59254	0.331041	Other
P22732	P22732	0.436484	53				Solute carrier family 2, facilitated glucose transporter member 5	SLC2A5			NA		0.416537	0.433528	0.428633	0.43745						Other
Q8N655	Q8N655	0.436476	33				Uncharacterized protein C10orf12	C10orf12			NA			0.443361	0.434684	0.447659	0.200482	10				Other
Q9BQK8-2	Q9BQK8	0.43641	79				Phosphatidate phosphatase LPIN3	LPIN3			NA		0.423032	0.443027	0.422983	0.433634			0.593163			Other
O15397;O15397-2	O15397	0.436356	211				Importin-8	IPO8			NA		0.504196	0.419768	0.443642	0.433921	0.0377962	14	0.40703	0.645064	0.571438	Other
Q9H2Y7	Q9H2Y7	0.436304	44				Zinc finger protein 106	ZNF106			NA		0.491762	0.428565	0.443873	0.435735	0.0524206	8				Other
Q9P0U3-2;Q9P0U3	Q9P0U3	0.436098	85				Sentrin-specific protease 1	SENP1			NA		0.409994	0.441957	0.434907	0.455466	0.407232	9				Other
Q02083-2;Q02083	Q02083	0.436093	36				N-acylethanolamine-hydrolyzing acid amidase;N-acylethanolamine-hydrolyzing acid amidase subunit alpha;N-acylethanolamine-hydrolyzing acid amidase subunit beta	NAAA			NA		0.434148	0.443604	0.440708	0.437914						Other
Q16563-2	Q16563	0.436085	187				Synaptophysin-like protein 1	SYPL1			NA		0.421926	0.45179	0.422944	0.429188			0.321982	0.508263	0.47665	Other
Q8IU60-2;Q8IU60	Q8IU60	0.436065	52				m7GpppN-mRNA hydrolase	DCP2			NA		0.430726	0.446218	0.450193	0.44352					0.557983	Other
Q14781	Q14781	0.435989	30				Chromobox protein homolog 2	CBX2			NA			0.435425			0.19896	10				Other
P18846;P18846-2	P18846	0.435956	40				Cyclic AMP-dependent transcription factor ATF-1	ATF1			NA		0.432404	0.437774	0.422316	0.433153	0.26145	8				Other
Q12968-5	Q12968	0.43593	45				Nuclear factor of activated T-cells, cytoplasmic 3	NFATC3			NA		0.41706	0.450371	0.434125	0.436738						Other
Q15047-3;Q15047	Q15047	0.43591	114				Histone-lysine N-methyltransferase SETDB1	SETDB1			NA		0.498705	0.427666	0.45081	0.46005	0.114027	10	0.693787	0.472581	0.475552	Other
Q9H2H9	Q9H2H9	0.435878	117				Sodium-coupled neutral amino acid transporter 1	SLC38A1			NA		0.428315	0.437794	0.439799	0.437688	0.342348	6		0.325085		Other
P40222	P40222	0.435837	250				Alpha-taxilin	TXLNA			NA		0.510444	0.4222	0.455326	0.461412	0.0519516	10	0.409614	0.903976	0.681225	Other
O75791	O75791	0.435823	75				GRB2-related adapter protein 2	GRAP2			NA		0.437066	0.439224	0.442518	0.442458				0.405331	0.577451	Other
Q5SYE7-2;Q5SYE7	Q5SYE7	0.435721	33				NHS-like protein 1	NHSL1			NA		0.438956	0.421292	0.452178	0.437343						Other
Q6UWU4-2	Q6UWU4	0.435678	40				Bombesin receptor-activated protein C6orf89	C6orf89			NA		0.419051	0.44794	0.424705	0.436874						Other
Q93074-3;Q93074;Q93074-2	Q93074	0.43564	196				Mediator of RNA polymerase II transcription subunit 12	MED12			NA		0.492698	0.436428	0.435252	0.432527	0.044025	13	0.703668	0.462752	0.374196	Other
Q8IV32	Q8IV32	0.43554	58				Coiled-coil domain-containing protein 71	CCDC71			NA		0.399213	0.438534	0.427393	0.453858	0.540301	7	0.214904	0.369699		Other
P05546	P05546	0.435521	42				Heparin cofactor 2	SERPIND1			NA		0.418965	0.438554	0.436754	0.438421						Other
P52926;P52926-3;P52926-6;P52926-4;P52926-5;P52926-2	P52926	0.435421	38				High mobility group protein HMGI-C	HMGA2			NA		0.435614	0.429422	0.434943	0.434126						Other
Q8IUC4;Q8IUC4-2	Q8IUC4	0.435392	63				Rhophilin-2	RHPN2			NA		0.412641	0.436983	0.445022	0.438575						Other
Q96QT6;Q96QT6-4;Q96QT6-2;Q96QT6-5;Q96QT6-3	Q96QT6	0.435392	50				PHD finger protein 12	PHF12			NA		0.411621	0.42656	0.442672	0.458407						Other
O95433;O95433-2	O95433	0.43538	286				Activator of 90 kDa heat shock protein ATPase homolog 1	AHSA1			NA		0.492168	0.416216	0.45003	0.43704	0.00992517	15	0.367077	0.454381	0.435621	Other
Q9UBB6-3;Q9UBB6-2;Q9UBB6	Q9UBB6	0.435295	182				Neurochondrin	NCDN			NA		0.449152	0.424856	0.429704	0.434611	0.444194	5	0.69505	0.477162	0.608047	Other
O75179-7;O75179-2;O75179;O75179-6;O75179-4	O75179	0.435284	143				Ankyrin repeat domain-containing protein 17	ANKRD17			NA		0.463395	0.429596	0.453158	0.435419			0.500589	0.698887	0.642482	Other
P51530;P51530-4;P51530-3	P51530	0.435224	35		Positive		DNA replication ATP-dependent helicase/nuclease DNA2;DNA replication nuclease DNA2;DNA replication ATP-dependent helicase DNA2	DNA2			DNA replication		0.407394	0.430585	0.438199	0.437146						DNA replication
Q9BWE0;Q9BWE0-4	Q9BWE0	0.435184	141				Replication initiator 1	REPIN1			DNA replication		0.478335	0.421424	0.46858	0.458567	0.0723426	12	0.304988	0.424881		DNA replication
Q8IV63;Q8IV63-3;Q8IV63-2	Q8IV63	0.435177	89				Inactive serine/threonine-protein kinase VRK3	VRK3			NA		0.403263	0.460254	0.432393	0.426797	0.38209	11	0.637842	0.272179		Other
P41229-5;P41229	P41229	0.435174	137				Lysine-specific demethylase 5C	KDM5C			NA		0.414054	0.445065	0.432981	0.441408	0.375384	5	0.436607	0.316698	0.391856	Other
Q14703	Q14703	0.435127	39				Membrane-bound transcription factor site-1 protease	MBTPS1			NA		0.415715	0.438848	0.440821	0.438609						Other
O75954	O75954	0.43511	34				Tetraspanin-9	TSPAN9			NA		0.42505	0.45102	0.441009	0.441646						Other
Q99576-3	Q99576	0.434978	35				TSC22 domain family protein 3	TSC22D3			NA		0.423998	0.425768	0.443877	0.447525						Other
Q92551;Q92551-2	Q92551	0.434877	69				Inositol hexakisphosphate kinase 1	IP6K1			NA		0.431904	0.435328	0.422441	0.431432				0.610242		Other
Q9ULZ3;Q9ULZ3-3	Q9ULZ3	0.434824	185				Apoptosis-associated speck-like protein containing a CARD	PYCARD			NA		0.426084	0.46357	0.421327	0.432338			0.477467	0.536226	0.455158	Other
P14373;P14373-2	P14373	0.43482	80				Zinc finger protein RFP	TRIM27			NA		0.409069	0.420651	0.429276	0.439556	0.32867	8		0.279862	0.458566	Other
P19174-2;P19174	P19174	0.434706	233				1-phosphatidylinositol 4,5-bisphosphate phosphodiesterase gamma-1	PLCG1			NA		0.444773	0.431538	0.432376	0.444071	0.17151	6	0.454257	0.165094	0.287411	Other
Q6NTF7-2;Q6NTF7-3;Q6NTF7	Q6NTF7	0.434694	62				DNA dC->dU-editing enzyme APOBEC-3H	APOBEC3H			NA		0.427685	0.442617	0.40655	0.440311						Other
Q05193-3;Q05193-5;Q05193;Q05193-2	Q05193	0.434687	44				Dynamin-1	DNM1			NA		0.425307	0.429011	0.450658	0.439172						Other
Q6P2C8-2;Q6P2C8	Q6P2C8	0.434651	128				Mediator of RNA polymerase II transcription subunit 27	MED27			NA		0.466758	0.440712	0.433846	0.436384	0.295052	7	0.458602	0.349575	0.613941	Other
Q8WVE0	Q8WVE0	0.434629	48				N(6)-adenine-specific DNA methyltransferase 2	N6AMT2			NA		0.419078	0.419539	0.430146	0.435318						Other
Q9H869-9;Q9H869-3;Q9H869-2;Q9H869-8;Q9H869-5;Q9H869-6;Q9H869-4;Q9H869	Q9H869	0.434351	56				YY1-associated protein 1	YY1AP1			NA		0.450491	0.450263	0.437741	0.441366	0.138474	7				Other
Q9UJG1-2;Q9UJG1;Q9UJG1-3	Q9UJG1	0.434313	40				Motile sperm domain-containing protein 1	MOSPD1			NA		0.439754	0.438043	0.426433	0.431557	0.204419	7				Other
Q96C57	Q96C57	0.434282	83				Uncharacterized protein C12orf43	C12orf43			NA		0.467767	0.441513	0.447737	0.452754	0.223888	12	0.292654	0.16713		Other
Q8NB50-3;Q8NB50;Q8NB50-2	Q8NB50	0.434222	79				Zinc finger protein 62 homolog	ZFP62			NA		0.416474	0.460419	0.44066	0.453828	0.278955	13		0.644197		Other
P11388;P11388-2;P11388-3;P11388-4	P11388	0.434166	231				DNA topoisomerase 2-alpha	TOP2A			NA		0.42453	0.458824	0.437805	0.451845	0.08509	15	0.45012	0.612805	0.621729	Other
Q9NRX1	Q9NRX1	0.434125	216				RNA-binding protein PNO1	PNO1			NA		0.518111	0.432495	0.457528	0.473102	0.170089	15	0.740409	0.56392	0.868651	Other
Q9H0E3;Q9H0E3-3;Q9H0E3-2	Q9H0E3	0.434042	114				Histone deacetylase complex subunit SAP130	SAP130			NA		0.440116	0.446242	0.4437	0.461978	0.349129	7	0.341762	0.620763	0.884944	Other
P00747	P00747	0.433991	38				Plasminogen;Plasmin heavy chain A;Activation peptide;Angiostatin;Plasmin heavy chain A, short form;Plasmin light chain B	PLG			NA		0.426414	0.434473	0.433942	0.441148						Other
P52294	P52294	0.433906	229				Importin subunit alpha-5;Importin subunit alpha-5, N-terminally processed	KPNA1			NA		0.504894	0.397574	0.455619	0.421603	0.0291025	14	0.27299	0.245235	0.580679	Other
Q13371;Q13371-2	Q13371	0.433757	98				Phosducin-like protein	PDCL			NA		0.427206	0.421674	0.42533	0.451658			0.349933	0.43408	0.401573	Other
Q96EU6-2;Q96EU6	Q96EU6	0.433638	36				Ribosomal RNA processing protein 36 homolog	RRP36			NA			0.434566	0.439672	0.456235	0.187797	9				Other
P85298-3;P85298;P85298-4;P85298-2;P85298-5	P85298	0.433584	33				Rho GTPase-activating protein 8	ARHGAP8			NA		0.4316	0.424952	0.428311	0.435256						Other
O15446-2	O15446	0.43355	128				DNA-directed RNA polymerase I subunit RPA34	CD3EAP			NA		0.478693	0.390018	0.422502	0.454291	0.0580939	14	0.59393	0.604479		Other
Q6NXE6-2;Q6NXE6	Q6NXE6	0.433549	193				Armadillo repeat-containing protein 6	ARMC6			NA		0.409208	0.441813	0.449495	0.43832	0.198897	8	0.286754	0.562786	0.380191	Other
Q8NDD1-3	Q8NDD1	0.433367	46				Uncharacterized protein C1orf131	C1orf131			NA		0.462278	0.432702	0.448986	0.460144	0.239045	9				Other
Q9UKN8	Q9UKN8	0.433292	240				General transcription factor 3C polypeptide 4	GTF3C4			NA		0.463324	0.413398	0.429526	0.418474	0.0443245	15	0.805376	0.336662	0.499371	Other
O75319	O75319	0.433151	47				RNA/RNP complex-1-interacting phosphatase	DUSP11			NA		0.472677	0.427295	0.449945	0.454881	0.217679	11				Other
P22415;P22415-2	P22415	0.433102	61				Upstream stimulatory factor 1	USF1			NA		0.433445	0.433039	0.427617	0.433988	0.107969	9		0.377692		Other
Q9UQR0	Q9UQR0	0.432885	62				Sex comb on midleg-like protein 2	SCML2			NA		0.447295	0.432093	0.456044	0.430903	0.0777543	13				Other
Q8IY18	Q8IY18	0.432843	160				Structural maintenance of chromosomes protein 5	SMC5			NA		0.458423	0.4247	0.474763	0.441555	0.160976	14	0.334924	0.654157	0.439171	Other
Q96SL4	Q96SL4	0.432797	69				Glutathione peroxidase 7	GPX7			NA		0.424902	0.434122	0.442603	0.42908			0.24385			Other
O95900;O95900-2	O95900	0.432771	60				Probable tRNA pseudouridine synthase 2	TRUB2			NA		0.421512	0.442139	0.446862	0.446038						Other
O95429;O95429-2	O95429	0.432767	54				BAG family molecular chaperone regulator 4	BAG4			NA		0.457054	0.417519	0.409165	0.436746			0.827441			Other
Q5HYJ3;Q5HYJ3-3;Q5HYJ3-2	Q5HYJ3	0.432756	42				Protein FAM76B	FAM76B			NA		0.4522	0.426881	0.442507	0.448685						Other
Q9H3L0	Q9H3L0	0.432721	45				Methylmalonic aciduria and homocystinuria type D protein, mitochondrial	MMADHC			NA		0.413429	0.437705	0.44211	0.43333						Mitochondrial
P27338	P27338	0.432719	43				Amine oxidase [flavin-containing] B	MAOB			NA		0.430129	0.433892	0.437872	0.432352					0.484629	Other
Q9P270	Q9P270	0.432701	107				SLAIN motif-containing protein 2	SLAIN2			NA		0.416098	0.409293	0.431877	0.436999			0.416819		0.256725	Other
Q9ULH7-4;Q9ULH7;Q9ULH7-5	Q9ULH7	0.432565	77				MKL/myocardin-like protein 2	MKL2			NA		0.41195	0.427895	0.449175	0.428548						Other
Q9HD23;Q9HD23-2;Q9HD23-4	Q9HD23	0.432525	33				Magnesium transporter MRS2 homolog, mitochondrial	MRS2			NA		0.43746	0.42889	0.436411	0.44476					0.51619	Mitochondrial
P14921;P14921-2;P14921-3;P14921-5	P14921	0.432497	34				Protein C-ets-1	ETS1			NA		0.474661	0.434679	0.444384	0.431133						Other
P00746	P00746	0.432473	44				Complement factor D	CFD			NA		0.426936	0.442487	0.43524	0.437316						Other
P01009;P01009-2;P01009-3	P01009	0.432446	44				Alpha-1-antitrypsin;Short peptide from AAT	SERPINA1			NA		0.426004	0.43156	0.43415	0.437869						Other
Q9Y2J2-2;Q9Y2J2-3	Q9Y2J2	0.432351	163				Band 4.1-like protein 3;Band 4.1-like protein 3, N-terminally processed	EPB41L3			NA		0.432509	0.446151	0.425857	0.43267			0.447697	0.525907	0.363743	Other
Q9Y232-2;Q9Y232;Q9Y232-4	Q9Y232	0.432318	151				Chromodomain Y-like protein	CDYL			NA		0.433546	0.414207	0.42488	0.455898	0.39005	11	0.344072	0.490753	0.687659	Other
Q9BQ04	Q9BQ04	0.432132	43				RNA-binding protein 4B	RBM4B			NA		0.425398	0.431755	0.427889	0.43025						Other
Q12824-2	Q12824	0.432074	38				SWI/SNF-related matrix-associated actin-dependent regulator of chromatin subfamily B member 1	SMARCB1			NA		0.419792	0.447189	0.455154	0.42731				0.228651		Other
Q13201	Q13201	0.432041	77				Multimerin-1;Platelet glycoprotein Ia*;155 kDa platelet multimerin	MMRN1			NA		0.448462	0.447604	0.468735	0.452668					0.662276	Other
P16452-2;P16452-3;P16452	P16452	0.43197	35				Erythrocyte membrane protein band 4.2	EPB42			NA		0.419782	0.431539	0.43398	0.437537					0.444474	Other
O75530;O75530-3;O75530-2	O75530	0.431963	187				Polycomb protein EED	EED			NA		0.460103	0.400746	0.429779	0.447411	0.0734897	14	0.520493	0.35175	0.228749	Other
O95251;O95251-5	O95251	0.431927	151				Histone acetyltransferase KAT7	KAT7			DNA replication		0.430268	0.411353	0.41713	0.441807	0.101606	15	0.494356	0.307554	0.323977	DNA replication
Q08AE8-2;Q08AE8;Q08AE8-3;Q08AE8-5	Q08AE8	0.431917	33				Protein spire homolog 1	SPIRE1			NA		0.441864	0.420172	0.433921	0.427729						Other
Q9P2H3-3;Q8IWR1	Q9P2H3	0.431877	45				Intraflagellar transport protein 80 homolog;Tripartite motif-containing protein 59	IFT80;TRIM59			NA		0.433453	0.444691	0.434633	0.439115						Other
Q9ULD4;Q9ULD4-3;Q9ULD4-2	Q9ULD4	0.431861	31				Bromodomain and PHD finger-containing protein 3	BRPF3			NA			0.430343								Other
Q96JM2-3;Q96JM2;Q96JM2-2	Q96JM2	0.431779	46				Zinc finger protein 462	ZNF462			NA		0.427157	0.434693	0.433536	0.437321	0.397771	6			0.531474	Other
Q68CP9;Q68CP9-3	Q68CP9	0.431774	185				AT-rich interactive domain-containing protein 2	ARID2			NA		0.448516	0.424665	0.458376	0.447517	0.0829078	13	0.707505	0.357531	0.887009	Other
Q15649;Q15649-2	Q15649	0.431628	32				Zinc finger HIT domain-containing protein 3	ZNHIT3			NA			0.427582	0.433542	0.437239	0.24062	7	0.662149			Other
Q96JK2-3;Q96JK2;Q96JK2-2	Q96JK2	0.431603	77				DDB1- and CUL4-associated factor 5	DCAF5			NA		0.442876	0.44015	0.443839	0.438308						Other
P20226-2;P20226	P20226	0.431498	46				TATA-box-binding protein	TBP			NA		0.481442	0.418877	0.423873	0.43132	0.0776551	5				Other
Q8NDV7-2	Q8NDV7	0.431389	32				Trinucleotide repeat-containing gene 6A protein	TNRC6A			NA		0.423562		0.440717	0.438271						Other
P00738;P00738-2	P00738	0.431338	53				Haptoglobin;Haptoglobin alpha chain;Haptoglobin beta chain	HP			NA		0.423844	0.42957	0.428616	0.438441						Other
Q6DT37	Q6DT37	0.431311	56				Serine/threonine-protein kinase MRCK gamma	CDC42BPG			NA		0.444336	0.421749	0.43003	0.42087						Other
Q9UHR6	Q9UHR6	0.431277	51				Zinc finger HIT domain-containing protein 2	ZNHIT2			NA		0.455449	0.429308	0.433807	0.439532						Other
Q14142;Q14142-3;Q14142-2	Q14142	0.431187	31				Tripartite motif-containing protein 14	TRIM14			NA		0.441978	0.419572	0.427243							Other
Q6ZU35	Q6ZU35	0.430919	33				Uncharacterized protein KIAA1211	KIAA1211			NA			0.419097	0.447713	0.425064	0.0519961	8				Other
Q6UXG2;Q6UXG2-2;Q6UXG2-4;Q6UXG2-3	Q6UXG2	0.430886	62				UPF0577 protein KIAA1324	KIAA1324			NA		0.41162	0.430991	0.411046	0.423474						Other
P28799;P28799-2;P28799-3	P28799	0.430816	126				Granulins;Acrogranin;Paragranulin;Granulin-1;Granulin-2;Granulin-3;Granulin-4;Granulin-5;Granulin-6;Granulin-7	GRN			NA		0.424191	0.41275	0.439161	0.430729			0.275447	0.771115	0.541202	Other
Q76L83;Q76L83-2	Q76L83	0.430628	50				Putative Polycomb group protein ASXL2	ASXL2			NA		0.421765	0.435761	0.438931	0.446248						Other
Q99583	Q99583	0.430552	87				Max-binding protein MNT	MNT			NA		0.414528	0.446507	0.416634	0.426871				0.647954		Other
Q06547-2;Q06547	Q06547	0.430548	65				GA-binding protein subunit beta-1	GABPB1			NA		0.436903	0.429923	0.448719	0.433469						Other
Q00722-3;Q00722-2;Q00722	Q00722	0.430509	94				1-phosphatidylinositol 4,5-bisphosphate phosphodiesterase beta-2	PLCB2			NA		0.409073	0.436389	0.40663	0.455019			0.418479	0.374144		Other
Q96JQ0	Q96JQ0	0.430492	35				Protocadherin-16	DCHS1			NA		0.402203	0.439472	0.434864	0.429523						Other
Q9Y692-2;Q9Y692	Q9Y692	0.430334	40				Glucocorticoid modulatory element-binding protein 1	GMEB1			NA		0.427865	0.421195	0.417511	0.436457						Other
P30273	P30273	0.43031	32				High affinity immunoglobulin epsilon receptor subunit gamma	FCER1G			NA		0.428771	0.436413	0.430572	0.43409						Other
Q5SGD2;Q5SGD2-3	Q5SGD2	0.430263	33				Protein phosphatase 1L	PPM1L			NA		0.422059	0.423733	0.411478	0.445371						Other
O00268	O00268	0.430261	118				Transcription initiation factor TFIID subunit 4	TAF4			NA		0.450246	0.419876	0.444989	0.417474	0.182017	5	0.345759	0.70902	0.688216	Other
O75794	O75794	0.430127	183				Cell division cycle protein 123 homolog	CDC123			NA		0.454531	0.437845	0.450066	0.44637	0.263731	8	0.436447	0.505871	0.291341	Other
O15120;O15120-2	O15120	0.429937	36				1-acyl-sn-glycerol-3-phosphate acyltransferase beta	AGPAT2			NA		0.437422	0.437148	0.430593	0.434145						Other
Q9UJY1	Q9UJY1	0.429882	82				Heat shock protein beta-8	HSPB8			NA		0.412208	0.435219	0.423198	0.429836	0.128215	6				Other
Q96FF9	Q96FF9	0.429768	45				Sororin	CDCA5			NA		0.44148	0.428488	0.433551	0.448629	0.0902841	14				Other
P12883	P12883	0.42957	57				Myosin-7	MYH7			NA		0.434986	0.406621	0.423555	0.443137						Other
O15117-2;O15117-3;O15117	O15117	0.429537	32				FYN-binding protein	FYB			NA		0.426283	0.42867	0.432661	0.439414						Other
P01042	P01042	0.429487	49				Kininogen-1;Kininogen-1 heavy chain;T-kinin;Bradykinin;Lysyl-bradykinin;Kininogen-1 light chain;Low molecular weight growth-promoting factor	KNG1			NA		0.457445	0.428852	0.440838	0.432212						Other
P17676;P17676-2	P17676	0.429431	44				CCAAT/enhancer-binding protein beta	CEBPB			NA		0.429181	0.424897	0.437293	0.441232	0.206219	13				Other
P43405	P43405	0.429405	142				Tyrosine-protein kinase SYK	SYK			NA		0.386704	0.445231	0.415467	0.428377			0.571639	0.396474	0.643093	Other
P06681;P06681-3	P06681	0.429385	53				Complement C2;Complement C2b fragment;Complement C2a fragment	C2			NA		0.416837	0.44243	0.425662	0.456905						Other
Q9Y2Y0-2;Q9Y2Y0	Q9Y2Y0	0.42937	129				ADP-ribosylation factor-like protein 2-binding protein	ARL2BP			NA		0.449119	0.429891	0.437988	0.440773			0.326076	0.279612	0.556922	Other
O75506	O75506	0.429292	73				Heat shock factor-binding protein 1	HSBP1			NA		0.413471	0.439267	0.425925	0.431191						Other
Q6IQ21	Q6IQ21	0.429155	39				Zinc finger protein 770	ZNF770			NA			0.424667	0.427641	0.430033	0.167973	10				Other
P17693	P17693	0.42888	131				HLA class I histocompatibility antigen, alpha chain G	HLA-G			NA		0.405184	0.445348	0.420206	0.429276			0.338852	0.599192	0.680005	Other
O75943;O75943-2;O75943-4;O75943-3	O75943	0.428806	77				Cell cycle checkpoint protein RAD17	RAD17			DNA replication		0.465114	0.427355	0.428609	0.442805	0.331244	6				DNA replication
Q9BXF6	Q9BXF6	0.428793	34				Rab11 family-interacting protein 5	RAB11FIP5			NA		0.437646	0.416054	0.428641	0.427554						Other
Q5SW96	Q5SW96	0.428648	31				Low density lipoprotein receptor adapter protein 1	LDLRAP1			NA		0.426793			0.429512						Other
Q7L266	Q7L266	0.428644	88				Isoaspartyl peptidase/L-asparaginase;Isoaspartyl peptidase/L-asparaginase alpha chain;Isoaspartyl peptidase/L-asparaginase beta chain	ASRGL1			NA		0.372314	0.451755	0.425668	0.42965			0.355307			Other
Q01546	Q01546	0.428626	34				Keratin, type II cytoskeletal 2 oral	KRT76			NA		0.425199	0.424328	0.433856	0.434273						Other
Q7KZI7-16;Q7KZI7-15;Q7KZI7-4;Q7KZI7-9;Q7KZI7-5;Q7KZI7-13;Q7KZI7-7;Q7KZI7-2;Q7KZI7-10	Q7KZI7	0.428353	177				Serine/threonine-protein kinase MARK2	MARK2			NA		0.455476	0.383457	0.455692	0.418581	0.207779	5	0.247628	0.866787	0.708562	Other
O15479	O15479	0.428292	35				Melanoma-associated antigen B2	MAGEB2			NA		0.420974	0.424678	0.425815	0.445369						Other
P46379-2;P46379;P46379-3;P46379-5;P46379-4	P46379	0.428254	269				Large proline-rich protein BAG6	BAG6			NA		0.462935	0.398595	0.428346	0.426333	0.0600135	11	0.843024	0.462174	0.473387	Other
P04196	P04196	0.428243	36				Histidine-rich glycoprotein	HRG			NA		0.438995	0.423764	0.436871	0.429963						Other
Q7Z569	Q7Z569	0.428214	48				BRCA1-associated protein	BRAP			NA		0.435326	0.431866	0.427178	0.43145						Other
Q86W74-2;Q86W74	Q86W74	0.428123	31				Ankyrin repeat domain-containing protein 46	ANKRD46			NA		0.431634		0.433204							Other
Q9Y6B7	Q9Y6B7	0.42802	87				AP-4 complex subunit beta-1	AP4B1			NA		0.404178	0.426094	0.416887	0.422798			0.467944			Other
P05164;P05164-3;P05164-2	P05164	0.427936	43				Myeloperoxidase;Myeloperoxidase;89 kDa myeloperoxidase;84 kDa myeloperoxidase;Myeloperoxidase light chain;Myeloperoxidase heavy chain	MPO			NA		0.413048	0.432455	0.428337	0.428824						Other
Q96EZ8	Q96EZ8	0.427898	57				Microspherule protein 1	MCRS1			NA		0.446609	0.411893	0.421536	0.434082	0.250005	5				Other
O75795	O75795	0.427877	66				UDP-glucuronosyltransferase 2B17	UGT2B17			NA		0.415919	0.420767	0.416235	0.43846				0.462362		Other
Q4L180-2;Q4L180;Q4L180-6	Q4L180	0.427734	66				Filamin A-interacting protein 1-like	FILIP1L			NA		0.424909	0.433002	0.432905	0.450255						Other
Q9UFC0	Q9UFC0	0.427733	208				Leucine-rich repeat and WD repeat-containing protein 1	LRWD1			DNA replication		0.416995	0.408231	0.427076	0.431167	0.34972	14	0.84634	0.401335	0.373398	DNA replication
Q9UHN1	Q9UHN1	0.427718	34				DNA polymerase subunit gamma-2, mitochondrial	POLG2			DNA replication			0.42652	0.42043	0.42999	0.318941	8				DNA replication
P51617-2;P51617	P51617	0.427698	114				Interleukin-1 receptor-associated kinase 1	IRAK1			NA		0.42612	0.428469	0.411034	0.423284			0.2885	0.417298	0.706696	Other
P23470-2;P23470	P23470	0.427682	36				Receptor-type tyrosine-protein phosphatase gamma	PTPRG			NA		0.430135	0.422037	0.427256	0.426316						Other
Q29963	Q29963	0.427647	137				HLA class I histocompatibility antigen, Cw-6 alpha chain	HLA-C			NA		0.414385	0.433327	0.41398	0.421118			0.500594	0.374704	0.376839	Other
O00267	O00267	0.427617	264				Transcription elongation factor SPT5	SUPT5H			NA		0.492846	0.42421	0.437366	0.436732	0.0315082	14	0.579243	0.535998	0.635945	Other
P13051	P13051	0.427614	118				Uracil-DNA glycosylase	UNG			NA		0.353294	0.430294	0.430221	0.417754	0.352721	11	0.667261	0.293207	0.213788	Other
Q9BY11	Q9BY11	0.4276	53				Protein kinase C and casein kinase substrate in neurons protein 1	PACSIN1			NA		0.398845	0.449639	0.431936	0.44125			0.283038			Other
P18887	P18887	0.427556	218				DNA repair protein XRCC1	XRCC1			NA		0.466967	0.417592	0.424943	0.44197	0.278699	13	0.510201	0.290778	0.386636	Other
Q12873;Q12873-3;Q12873-2	Q12873	0.427547	165				Chromodomain-helicase-DNA-binding protein 3	CHD3			NA		0.429589	0.425271	0.45261	0.447668	0.0734123	10	0.522885	0.391707	0.261597	Other
Q15032-4;Q15032-2;Q15032-3	Q15032	0.427538	95				R3H domain-containing protein 1	R3HDM1			NA		0.404423	0.403352	0.42276	0.422484			0.620281			Other
Q08345-5	Q08345	0.427396	44				Epithelial discoidin domain-containing receptor 1	DDR1			NA		0.42354	0.416478	0.428603	0.427173						Other
Q13616	Q13616	0.427095	265				Cullin-1	CUL1			NA		0.46873	0.402209	0.441063	0.42037	0.0439329	14	0.609454	0.468315	0.564567	Other
Q7Z7A1-5;Q7Z7A1;Q7Z7A1-2	Q7Z7A1	0.427046	121				Centriolin	CNTRL			NA		0.424231	0.436243	0.440933	0.439508			0.0346108	0.187884		Other
P17036	P17036	0.42703	31				Zinc finger protein 3	ZNF3			NA			0.428452	0.430673	0.449219	0.383803	6				Other
Q8NC51-3	Q8NC51	0.426963	36				Plasminogen activator inhibitor 1 RNA-binding protein	SERBP1			NA		0.423171	0.436955	0.431787	0.429028						Other
Q1ED39	Q1ED39	0.42689	88				Lysine-rich nucleolar protein 1	KNOP1			NA		0.477496	0.423367	0.434538	0.442482	0.131353	13	0.560359		0.537786	Other
O60675	O60675	0.42685	80				Transcription factor MafK	MAFK			NA		0.442169	0.44221	0.438142	0.421477	0.0655361	15				Other
O60315-2;O60315	O60315	0.426832	42				Zinc finger E-box-binding homeobox 2	ZEB2			NA		0.444624	0.414567	0.427874	0.41777						Other
Q15390;Q15390-2	Q15390	0.426721	36				Mitochondrial fission regulator 1	MTFR1			NA		0.442693	0.425327	0.430042	0.428946						Mitochondrial
O75128-2;O75128-3;O75128;O75128-7;O75128-6	O75128	0.426616	30				Protein cordon-bleu	COBL			NA											Other
P35568	P35568	0.426588	34				Insulin receptor substrate 1	IRS1			NA		0.429034	0.425917	0.439612	0.430503						Other
Q08050;Q08050-2;Q08050-3	Q08050	0.4265	47				Forkhead box protein M1	FOXM1			NA		0.456871	0.42778	0.440797	0.418617	0.0728048	9				Other
Q9NXW9	Q9NXW9	0.426391	49				Alpha-ketoglutarate-dependent dioxygenase alkB homolog 4	ALKBH4			NA		0.417528	0.426485	0.412108	0.433173						Other
Q8NCN4	Q8NCN4	0.426321	60				E3 ubiquitin-protein ligase RNF169	RNF169			NA		0.444112	0.432217	0.440659	0.439191	0.0710764	14				Other
Q7Z7C8;Q7Z7C8-2;Q7Z7C8-4	Q7Z7C8	0.426289	46				Transcription initiation factor TFIID subunit 8	TAF8			NA		0.417107	0.453305	0.436582	0.435823				0.266555		Other
P17706;P17706-2;P17706-3;P17706-4	P17706	0.426259	143				Tyrosine-protein phosphatase non-receptor type 2	PTPN2			NA		0.454199	0.418912	0.443224	0.421682	0.221963	10	0.2682	0.776253	0.616758	Other
P35555	P35555	0.426186	54				Fibrillin-1	FBN1			NA		0.422857	0.441801	0.428996	0.422707						Other
P30291;P30291-2	P30291	0.426134	43				Wee1-like protein kinase	WEE1			NA		0.452259	0.424019	0.420036	0.428201	0.155167	7				Other
Q6PI98;Q6PI98-4;Q6PI98-3	Q6PI98	0.425959	31				INO80 complex subunit C	INO80C			NA		0.418957	0.429935	0.435197	0.431574						Other
Q8N5F7	Q8N5F7	0.425953	48				NF-kappa-B-activating protein	NKAP			NA		0.405848	0.426703	0.429711	0.444746	0.500012	7				Other
Q8WWM7	Q8WWM7	0.425903	267				Ataxin-2-like protein	ATXN2L			NA		0.500039	0.401435	0.43346	0.425686	0.0452843	15	0.577176	0.717685	0.686069	Other
P83593	P83593	0.425596	31				Ig kappa chain V-IV region STH				NA		0.413757		0.42926	0.434138						Other
P00734	P00734	0.425555	47				Prothrombin;Activation peptide fragment 1;Activation peptide fragment 2;Thrombin light chain;Thrombin heavy chain	F2			NA		0.433569	0.428854	0.442112	0.430825						Other
P52630	P52630	0.425541	174				Signal transducer and activator of transcription 2	STAT2			NA		0.43808	0.429441	0.434424	0.417959			0.440325	0.488052	0.486979	Other
Q6ZU65;Q6ZU65-2	Q6ZU65	0.425402	40				Ubinuclein-2	UBN2			NA		0.432087	0.422736	0.431723	0.422391						Other
Q9BXL7	Q9BXL7	0.425381	103				Caspase recruitment domain-containing protein 11	CARD11			NA		0.408211	0.449803	0.438757	0.43339			0.0388039	0.413157	0.751688	Other
A1X283	A1X283	0.425267	80				SH3 and PX domain-containing protein 2B	SH3PXD2B			NA		0.458379	0.422749	0.438012	0.427341						Other
O95628-8;O95628-9	O95628	0.425252	40								NA		0.404056	0.424793	0.43125	0.431302						Other
P12273	P12273	0.425187	61				Prolactin-inducible protein	PIP			NA		0.399351	0.429146	0.422304	0.447259					0.416131	Other
Q8TAP6;Q8TAP6-2	Q8TAP6	0.424938	30				Centrosomal protein of 76 kDa	CEP76			NA											Other
P02452	P02452	0.424831	69				Collagen alpha-1(I) chain	COL1A1			NA		0.406517	0.41825	0.447029	0.425386						Other
Q14596-2;Q14596	Q14596	0.424655	44				Next to BRCA1 gene 1 protein	NBR1			NA		0.421675	0.422784	0.421071	0.42552						Other
Q9NWY4	Q9NWY4	0.424517	184				UPF0609 protein C4orf27	C4orf27			NA		0.449679	0.418217	0.464225	0.418264	0.296038	13	0.173531	0.294897	0.473001	Other
Q96QZ7-6;Q96QZ7-2;Q96QZ7;Q96QZ7-3;Q96QZ7-5;Q96QZ7-7	Q96QZ7	0.424513	33				Membrane-associated guanylate kinase, WW and PDZ domain-containing protein 1	MAGI1			NA		0.422299	0.414532	0.422242							Other
Q12980	Q12980	0.424472	30				Nitrogen permease regulator 3-like protein	NPRL3			NA		0.414261		0.416896							Other
P22392	P22392	0.424391	42				Nucleoside diphosphate kinase B	NME2			NA		0.410211	0.436728	0.400494	0.430559						Other
Q96DF8	Q96DF8	0.424326	38				Protein DGCR14	DGCR14			NA		0.442473	0.416594	0.427437	0.426202	0.215388	6				Other
Q330K2-2;Q330K2	Q330K2	0.424256	42				NADH dehydrogenase (ubiquinone) complex I, assembly factor 6	NDUFAF6			NA		0.436663	0.411318	0.413492	0.426049						Other
Q96N11;Q96N11-2	Q96N11	0.424107	39				Uncharacterized protein C7orf26	C7orf26			NA		0.424325	0.423219	0.427281	0.418769						Other
Q52LR7	Q52LR7	0.424044	30				Enhancer of polycomb homolog 2	EPC2			NA											Other
Q9UM47	Q9UM47	0.423996	66				Neurogenic locus notch homolog protein 3;Notch 3 extracellular truncation;Notch 3 intracellular domain	NOTCH3			NA		0.446562	0.422812	0.423623	0.4234					0.277116	Other
P29084	P29084	0.423939	161				Transcription initiation factor IIE subunit beta	GTF2E2			NA		0.463214	0.439469	0.437835	0.440216	0.246326	14	0.580492	0.536786	0.784793	Other
Q13332-6;Q13332-3;Q13332-2;Q13332-4;Q13332	Q13332	0.423849	40				Receptor-type tyrosine-protein phosphatase S	PTPRS			NA		0.436718	0.429249	0.431864	0.43196						Other
Q8TF68;Q8TF68-3;Q8TF68-2	Q8TF68	0.423839	116				Zinc finger protein 384	ZNF384			NA		0.437262	0.410551	0.415879	0.430231	0.0710164	14		0.799895	0.472611	Other
Q14118	Q14118	0.423782	116				Dystroglycan;Alpha-dystroglycan;Beta-dystroglycan	DAG1			NA		0.377185	0.449938	0.421253	0.423153			0.512832		0.173533	Other
P14151;P14151-2	P14151	0.423735	36				L-selectin	SELL			NA		0.423145	0.418658	0.423236	0.42541						Other
P84157-2	P84157	0.423717	37				Matrix-remodeling-associated protein 7	MXRA7			NA		0.415183	0.436381	0.423316	0.425788						Other
O95084;O95084-2	O95084	0.423613	71				Serine protease 23	PRSS23			NA		0.407984	0.439188	0.417791	0.425232	0.276559	5				Other
Q00536-3;Q00536;Q00536-2	Q00536	0.423535	97				Cyclin-dependent kinase 16	CDK16			NA		0.451819	0.416273	0.431195	0.43262	0.315826	6			0.636874	Other
O15063	O15063	0.423481	53				Uncharacterized protein KIAA0355	KIAA0355			NA		0.435353	0.417141	0.427837	0.441129						Other
Q02086-2;Q02086	Q02086	0.423421	31				Transcription factor Sp2	SP2			NA			0.413028			0.138764	7		0.376562		Other
Q86WR7;Q86WR7-2	Q86WR7	0.423389	58				Proline and serine-rich protein 2	PROSER2			NA		0.420292	0.428551	0.439005	0.450111						Other
Q5THK1;Q5THK1-4;Q5THK1-2	Q5THK1	0.423386	87				Protein PRR14L	PRR14L			NA		0.427985	0.438342	0.397678	0.407952			0.369744			Other
P01714	P01714	0.423321	33				Ig lambda chain V-III region SH				NA		0.413836	0.429087	0.430456	0.427387						Other
Q96SI1;Q96SI1-2	Q96SI1	0.423317	38				BTB/POZ domain-containing protein KCTD15	KCTD15			NA		0.450701	0.432882	0.417005	0.420352						Other
Q13535;Q13535-2;Q13535-3	Q13535	0.423264	140				Serine/threonine-protein kinase ATR	ATR			DNA replication		0.492841	0.421594	0.462531	0.42763	0.0336634	12	0.235424	0.495853	0.706169	DNA replication
Q9BT17	Q9BT17	0.423254	90				Mitochondrial ribosome-associated GTPase 1	MTG1			NA		0.416863	0.423631	0.41166	0.414048	0.369912	6			0.209818	Mitochondrial
P20591;P20591-2	P20591	0.423121	117				Interferon-induced GTP-binding protein Mx1;Interferon-induced GTP-binding protein Mx1, N-terminally processed	MX1			NA		0.413648	0.435132	0.437373	0.415725			0.0891575	0.338387		Other
Q13895	Q13895	0.423117	241				Bystin	BYSL			NA		0.49063	0.427924	0.443121	0.455148	0.0973338	15	0.678314	0.572704	0.820133	Other
Q8TBK6-2;Q8TBK6	Q8TBK6	0.423051	33				Zinc finger CCHC domain-containing protein 10	ZCCHC10			NA			0.416877	0.40901	0.418586						Other
P08240;P08240-2	P08240	0.423039	207				Signal recognition particle receptor subunit alpha	SRPR			NA		0.515944	0.403524	0.450984	0.425652	0.00546241	11	0.304363	0.396102	0.853008	Other
P35612;P35612-4;P35612-3	P35612	0.423021	52				Beta-adducin	ADD2			NA		0.419554	0.412527	0.422571	0.430865						Other
P29374;P29374-3;P29374-2	P29374	0.423	46				AT-rich interactive domain-containing protein 4A	ARID4A			NA		0.429431	0.431949	0.435426	0.414923						Other
Q14624;Q14624-3;Q14624-2;Q14624-4	Q14624	0.422858	38				Inter-alpha-trypsin inhibitor heavy chain H4;70 kDa inter-alpha-trypsin inhibitor heavy chain H4;35 kDa inter-alpha-trypsin inhibitor heavy chain H4	ITIH4			NA		0.406331	0.419063	0.414859	0.421838					0.297638	Other
Q9HD67;Q9HD67-3	Q9HD67	0.422701	44				Unconventional myosin-X	MYO10			NA		0.408205	0.447096	0.433303	0.428258						Other
Q14119	Q14119	0.422696	109				Vascular endothelial zinc finger 1	VEZF1			NA		0.475232	0.425449	0.457648	0.45748	0.060292	12	0.448519	0.695394		Other
P01591	P01591	0.422622	98				Immunoglobulin J chain	IGJ			NA		0.385475	0.437371	0.412092	0.422598				0.554298	0.644515	Other
P83881	P83881	0.422616	90				60S ribosomal protein L36a	RPL36A			NA		0.457236	0.443413	0.429977	0.422929	0.116295	8	0.762341	0.404997	0.742095	Other
P23511-2;P23511	P23511	0.422598	48				Nuclear transcription factor Y subunit alpha	NFYA			NA		0.399853	0.434306	0.421867	0.422093						Other
O75157;O75157-2	O75157	0.422592	70				TSC22 domain family protein 2	TSC22D2			NA		0.410097	0.41442	0.415481	0.419734						Other
Q6YHU6;Q6YHU6-3;Q6YHU6-2	Q6YHU6	0.422552	149				Thyroid adenoma-associated protein	THADA			NA		0.421159	0.439143	0.436128	0.425591			0.751636	0.611968	0.376074	Other
Q63ZY3-3;Q63ZY3;Q63ZY3-2	Q63ZY3	0.422343	74				KN motif and ankyrin repeat domain-containing protein 2	KANK2			NA		0.424975	0.447242	0.428302	0.418286	0.322125	7				Other
Q5T280	Q5T280	0.422247	169				Uncharacterized protein C9orf114	C9orf114			NA		0.468409	0.424461	0.410595	0.443179	0.126588	14	0.620584	0.367986	0.612053	Other
P23443-5;P23443;P23443-4;P23443-3;P23443-2	P23443	0.422073	164				Ribosomal protein S6 kinase beta-1	RPS6KB1			NA		0.398092	0.421366	0.395558	0.417224	0.179387	6	0.656893	0.249724	0.541587	Other
Q9H4X1-2;Q9H4X1	Q9H4X1	0.422022	36				Regulator of cell cycle RGCC	RGCC			NA		0.411084	0.425024	0.425542	0.419846						Other
Q8N490;Q8N490-4	Q8N490	0.421902	67				Probable hydrolase PNKD	PNKD			NA		0.411806	0.416552	0.406925	0.416797					0.441698	Other
Q27J81;Q27J81-2	Q27J81	0.421898	264				Inverted formin-2	INF2			NA		0.487889	0.40803	0.435413	0.438535	0.0287643	12	0.961209	0.447077	0.511054	Other
Q13873;Q13873-2	Q13873	0.421848	51				Bone morphogenetic protein receptor type-2	BMPR2			NA		0.419092	0.433232	0.412596	0.421627						Other
P05160	P05160	0.421811	40				Coagulation factor XIII B chain	F13B			NA		0.418877	0.42262	0.401412	0.429589						Other
P18428	P18428	0.421631	41				Lipopolysaccharide-binding protein	LBP			NA		0.419456	0.423022	0.429334	0.430724						Other
Q96KM6	Q96KM6	0.421526	70				Zinc finger protein 512B	ZNF512B			NA		0.429115	0.415981	0.433637	0.439948	0.117843	12				Other
Q9BY77	Q9BY77	0.421512	244				Polymerase delta-interacting protein 3	POLDIP3			NA		0.512755	0.380978	0.428227	0.449404	0.0586575	13	0.563716	0.925005	0.630844	Other
Q5W0Z9;Q5W0Z9-3;Q5W0Z9-4	Q5W0Z9	0.4215	31				Probable palmitoyltransferase ZDHHC20	ZDHHC20			NA		0.41327									Other
P02144	P02144	0.421386	39				Myoglobin	MB			NA		0.412338	0.411434	0.414437	0.423356						Other
P85037;P85037-2	P85037	0.421342	222				Forkhead box protein K1	FOXK1			NA		0.484308	0.399541	0.414917	0.425068	0.0380699	12	0.610698	0.399074	0.40345	Other
Q6P0N0	Q6P0N0	0.421244	35				Mis18-binding protein 1	MIS18BP1			NA			0.419277	0.427033	0.438868	0.326608	11				Other
Q9UK39	Q9UK39	0.421214	33				Nocturnin	CCRN4L			NA			0.425072	0.429795	0.42711						Other
P01137	P01137	0.421179	99				Transforming growth factor beta-1;Latency-associated peptide	TGFB1			NA		0.426521	0.435883	0.41393	0.427986			0.274909	0.411338	0.3349	Other
P01598	P01598	0.42116	40				Ig kappa chain V-I region EU				NA		0.407677	0.427882	0.415292	0.423978						Other
Q8TAG9;Q8TAG9-2	Q8TAG9	0.421085	127				Exocyst complex component 6	EXOC6			NA		0.422603	0.41762	0.401084	0.425623			0.52266	0.143756	0.67338	Other
Q9BX10;Q9BX10-4;Q9BX10-2	Q9BX10	0.421023	47				GTP-binding protein 2	GTPBP2			NA		0.456457	0.410106	0.416682	0.421548	0.21289	7				Other
P17535	P17535	0.421018	54				Transcription factor jun-D	JUND			NA		0.439932	0.441808	0.427716	0.419515				0.595905		Other
Q02156	Q02156	0.420916	34				Protein kinase C epsilon type	PRKCE			NA		0.413338		0.433121	0.434492						Other
Q86TW2-2;Q86TW2;Q86TW2-3	Q86TW2	0.420916	43				Uncharacterized aarF domain-containing protein kinase 1	ADCK1			NA		0.401795	0.42467	0.412447	0.419667						Other
Q13322-2;Q13322;Q13322-3;Q13322-4	Q13322	0.420809	37				Growth factor receptor-bound protein 10	GRB10			NA		0.468612	0.413625	0.415433	0.443268						Other
Q16760-2;Q16760	Q16760	0.420701	32				Diacylglycerol kinase delta	DGKD			NA		0.428865	0.401252	0.411642	0.414341				0.83729		Other
O43704	O43704	0.420691	44				Sulfotransferase family cytosolic 1B member 1	SULT1B1			NA		0.410881	0.417806	0.430763	0.420393						Other
Q5VT06	Q5VT06	0.420683	116				Centrosome-associated protein 350	CEP350			NA		0.438911	0.436829	0.424593	0.441029			0.817008	0.884072		Other
O00192;O00192-2	O00192	0.420676	58				Armadillo repeat protein deleted in velo-cardio-facial syndrome	ARVCF			NA		0.406779	0.429226	0.415864	0.426752						Other
P08519	P08519	0.420524	33				Apolipoprotein(a)	LPA			NA		0.413966	0.419404	0.439712	0.427826						Other
P01833	P01833	0.42052	33				Polymeric immunoglobulin receptor;Secretory component	PIGR			NA		0.405326	0.415781	0.410036	0.414234						Other
Q9H8H3	Q9H8H3	0.420515	133				Methyltransferase-like protein 7A	METTL7A			NA		0.427751	0.419436	0.433415	0.431379			0.117056	0.248592	0.709786	Other
Q9Y5A9;Q9Y5A9-2	Q9Y5A9	0.420433	239				YTH domain-containing family protein 2	YTHDF2			NA		0.49272	0.391934	0.434136	0.433143	0.115406	9	0.519193	0.616595	0.872119	Other
P01623	P01623	0.420333	36				Ig kappa chain V-III region WOL				NA		0.40846	0.421065	0.415936	0.420994						Other
O76031	O76031	0.420232	233				ATP-dependent Clp protease ATP-binding subunit clpX-like, mitochondrial	CLPX			NA	candidate_from_NCC_exps	0.381638	0.411082	0.421221	0.41625	0.736061	15	0.478658	0.32878	0.677495	Mitochondrial
P17010-2;P17010;P17010-3;P08048-2	P17010	0.420176	48				Zinc finger X-chromosomal protein;Zinc finger Y-chromosomal protein	ZFX;ZFY			NA		0.417656	0.405884	0.413455	0.428073	0.335209	9				Other
Q9UKK6	Q9UKK6	0.420121	46				NTF2-related export protein 1	NXT1			NA		0.441765	0.434883	0.418509	0.426375						Other
Q07002;Q07002-2;Q07002-3	Q07002	0.420048	35				Cyclin-dependent kinase 18	CDK18			NA		0.426176	0.413499	0.429184	0.422855						Other
Q9H2U1;Q9H2U1-2;Q9H2U1-3	Q9H2U1	0.420039	243				ATP-dependent RNA helicase DHX36	DHX36			NA		0.474467	0.426504	0.407779	0.423549	0.0516713	14	0.796943	0.480453	0.411447	Other
Q9NSI6	Q9NSI6	0.420017	38				Bromodomain and WD repeat-containing protein 1	BRWD1			NA		0.441038	0.412774	0.424414	0.411853	0.188309	8				Other
Q16560-2;Q16560	Q16560	0.419999	53				U11/U12 small nuclear ribonucleoprotein 35 kDa protein	SNRNP35			NA		0.425516	0.414325	0.411112	0.437515						Other
P17844;P17844-2	P17844	0.419862	292				Probable ATP-dependent RNA helicase DDX5	DDX5			NA		0.509984	0.409797	0.447842	0.441603	0.00230757	15	0.657774	0.505139	0.63458	Other
Q9H2F5-2;Q9H2F5;Q9H2F5-3	Q9H2F5	0.419704	36				Enhancer of polycomb homolog 1	EPC1			NA		0.413083	0.426056	0.401323	0.425705						Other
Q86UY6-3;Q86UY6;Q86UY6-4	Q86UY6	0.419695	83				N-alpha-acetyltransferase 40	NAA40			NA		0.393084	0.42506	0.416454	0.407563			0.266476			Other
Q9Y5N6	Q9Y5N6	0.419684	57				Origin recognition complex subunit 6	ORC6			DNA replication		0.403501	0.415896	0.445994	0.416477	0.324784	7				DNA replication
Q9H4H8;Q9H4H8-2	Q9H4H8	0.419657	38				Protein FAM83D	FAM83D			NA			0.405388	0.424316	0.437131	0.0356254	9				Other
Q13685	Q13685	0.419635	182				Angio-associated migratory cell protein	AAMP			NA		0.41525	0.440445	0.438675	0.434922			0.814412	0.631326	0.73049	Other
Q7Z7K6-3	Q7Z7K6	0.419598	63				Centromere protein V	CENPV			NA		0.410256	0.415393	0.424597	0.423164	0.394312	11		0.423936		Other
Q96DE5	Q96DE5	0.419588	66				Anaphase-promoting complex subunit 16	ANAPC16			NA		0.435637	0.424769	0.417551	0.420052				0.606084		Other
Q9P0P0	Q9P0P0	0.419587	129				E3 ubiquitin-protein ligase RNF181	RNF181			NA		0.418771	0.458297	0.410616	0.436255			0.477563	0.723683	0.238943	Other
Q8NDX1-2;Q8NDX1	Q8NDX1	0.419516	90				PH and SEC7 domain-containing protein 4	PSD4			NA		0.412543	0.435081	0.404645	0.421645			0.730244	0.409884	0.612975	Other
Q9BQ67	Q9BQ67	0.419448	239				Glutamate-rich WD repeat-containing protein 1	GRWD1			DNA replication		0.513828	0.415089	0.43609	0.442666	0.0491217	14	0.545552	0.440764	0.820665	DNA replication
P11047	P11047	0.419373	122				Laminin subunit gamma-1	LAMC1			NA		0.399588	0.421531	0.436892	0.446071			0.408992		0.654364	Other
Q15814	Q15814	0.41932	125				Tubulin-specific chaperone C	TBCC			NA		0.45704	0.41785	0.417165	0.43023	0.292122	6	0.664423	0.694748	0.171181	Other
Q5VT52	Q5VT52	0.419216	217				Regulation of nuclear pre-mRNA domain-containing protein 2	RPRD2			NA		0.456871	0.41201	0.424163	0.417412	0.0292234	14	0.613851	0.630292	0.664371	Other
O75467;Q6AW86;Q6AW86-2	O75467	0.419197	39				Zinc finger protein 324A;Zinc finger protein 324B	ZNF324;ZNF324B			NA		0.437436	0.410866	0.431193	0.416837	0.215906	7				Other
O95243-2	O95243	0.419115	52				Methyl-CpG-binding domain protein 4	MBD4			NA		0.429917	0.43225	0.437013	0.432323	0.290717	12				Other
P12821;P12821-2;P12821-4;P12821-3	P12821	0.419096	87				Angiotensin-converting enzyme;Angiotensin-converting enzyme, soluble form	ACE			NA		0.395095	0.43917	0.417024	0.416921					0.668466	Other
Q9ULJ6;Q9ULJ6-2	Q9ULJ6	0.419084	107				Zinc finger MIZ domain-containing protein 1	ZMIZ1			NA		0.443968	0.421733	0.403442	0.413887	0.0797319	5	0.527997	0.558175	0.473768	Other
Q6PCB5;Q6PCB5-2	Q6PCB5	0.41904	86				Round spermatid basic protein 1-like protein	RSBN1L			NA		0.427968	0.417574	0.398459	0.435016	0.232364	9				Other
P35869	P35869	0.419007	36				Aryl hydrocarbon receptor	AHR			NA		0.438064	0.416081	0.421255	0.421819						Other
Q96ST3	Q96ST3	0.418993	231				Paired amphipathic helix protein Sin3a	SIN3A			DNA replication		0.500111	0.394017	0.426774	0.409633	0.0403792	14	0.562693	0.376973	0.737707	DNA replication
O43491-4;O43491-3;O43491-2	O43491	0.418955	84				Band 4.1-like protein 2	EPB41L2			NA		0.431196	0.406482	0.43198	0.421775			0.461616	0.473179	0.357056	Other
O43166-3;O43166-2;O43166	O43166	0.418939	115				Signal-induced proliferation-associated 1-like protein 1	SIPA1L1			NA		0.427075	0.401836	0.417355	0.426906			0.44097	0.369482	0.341041	Other
Q9Y289	Q9Y289	0.418886	68				Sodium-dependent multivitamin transporter	SLC5A6			NA		0.394082	0.403037	0.409654	0.428466						Other
Q9BXS6-2;Q9BXS6-7	Q9BXS6	0.418805	137				Nucleolar and spindle-associated protein 1	NUSAP1			NA		0.41265	0.423784	0.442496	0.439012	0.0963167	15	0.144355	0.363791	0.490184	Other
P27169	P27169	0.418761	35				Serum paraoxonase/arylesterase 1	PON1			NA		0.410789	0.418953	0.417296	0.421452						Other
O43156	O43156	0.418757	167				TELO2-interacting protein 1 homolog	TTI1			NA		0.473438	0.404271	0.426689	0.440183	0.169177	9	0.750411	0.525417	0.61677	Other
P10124	P10124	0.418709	64				Serglycin	SRGN			NA		0.381458	0.425302	0.411311	0.415776					0.229458	Other
Q8WUH1;Q8WUH1-2	Q8WUH1	0.418676	95				Protein Churchill	CHURC1			NA		0.405039	0.419156	0.418877	0.410048			0.580605	0.636714	0.391816	Other
Q9HAF1-2;Q9HAF1;Q9HAF1-4;Q9HAF1-3	Q9HAF1	0.418662	81				Chromatin modification-related protein MEAF6	MEAF6			NA		0.429464	0.428068	0.425442	0.431465	0.0461316	11		0.330813		Other
Q6GQQ9;Q6GQQ9-2	Q6GQQ9	0.418557	64				OTU domain-containing protein 7B	OTUD7B			NA		0.412271	0.410819	0.408321	0.425158						Other
Q8N9N5-4;Q8N9N5-5;Q8N9N5;Q8N9N5-3;Q8N9N5-6;Q8N9N5-2;Q8N9N5-7	Q8N9N5	0.418396	53				Protein BANP	BANP			NA		0.414687	0.426959	0.413874	0.428099	0.409852	5				Other
Q6PCE3	Q6PCE3	0.418385	80				Glucose 1,6-bisphosphate synthase	PGM2L1			NA		0.434018	0.417656	0.429337	0.41638			0.269019			Other
O15440-5;O15440	O15440	0.418155	57				Multidrug resistance-associated protein 5	ABCC5			NA		0.407794	0.403525	0.407444	0.413286						Other
Q15361	Q15361	0.418139	67				Transcription termination factor 1	TTF1			NA		0.475873	0.405115	0.429261	0.432956	0.0416573	12		0.603617		Other
O43683-2;O43683-3;O43683	O43683	0.418009	70				Mitotic checkpoint serine/threonine-protein kinase BUB1	BUB1			NA		0.404269	0.423827	0.425897	0.446385						Other
P51805	P51805	0.417974	33				Plexin-A3	PLXNA3			NA		0.40989	0.405804		0.420669					0.203017	Other
Q96PE2	Q96PE2	0.417871	45				Rho guanine nucleotide exchange factor 17	ARHGEF17			NA		0.414248	0.418845	0.423335	0.419061	0.418778	6				Other
O43422;O43422-2	O43422	0.417577	51				52 kDa repressor of the inhibitor of the protein kinase	PRKRIR			NA		0.420422	0.414427	0.421347	0.428735	0.376637	9				Other
Q7L591-3;Q7L591-4	Q7L591	0.417462	54				Docking protein 3	DOK3			NA		0.414498	0.417782	0.417027	0.423419				0.327016		Other
P20039	P20039	0.417351	80				HLA class II histocompatibility antigen, DRB1-11 beta chain	HLA-DRB1			NA		0.406046	0.434166	0.403538	0.426358			0.462553	0.304976	0.649569	Other
P54278;P54278-3	P54278	0.417312	125				Mismatch repair endonuclease PMS2	PMS2			NA		0.355571	0.408766	0.409189	0.420188	0.724933	11	0.676962	0.553607	0.246706	Other
Q5T8P6-3;Q5T8P6-5	Q5T8P6	0.417267	42				RNA-binding protein 26	RBM26			NA		0.451205	0.416655	0.421204	0.41976						Other
P08651-2;P08651-4;P08651-3	P08651	0.417243	89				Nuclear factor 1 C-type	NFIC			DNA replication		0.439307	0.403092	0.418309	0.418717	0.182987	12				DNA replication
Q6PIW4;Q6PIW4-2	Q6PIW4	0.417177	45				Fidgetin-like protein 1	FIGNL1			NA		0.47454	0.414081	0.417963	0.414325	0.042413	5				Other
Q96K58-2;Q96K58	Q96K58	0.417098	53				Zinc finger protein 668	ZNF668			NA		0.451891	0.41198	0.419573	0.429923	0.0662194	10				Other
O60292	O60292	0.416997	85				Signal-induced proliferation-associated 1-like protein 3	SIPA1L3			NA		0.436739	0.402738	0.436888	0.443599			0.571762			Other
Q6ICL3;Q6ICL3-3;Q6ICL3-4;Q6ICL3-6	Q6ICL3	0.416887	34				Transport and Golgi organization protein 2 homolog	TANGO2			NA		0.415031	0.420486	0.41633	0.421098						Other
Q96AZ6	Q96AZ6	0.416801	125				Interferon-stimulated gene 20 kDa protein	ISG20			NA		0.431536	0.415269	0.433285	0.434152			0.0484231	0.35156	0.879957	Other
Q8TAL5	Q8TAL5	0.416799	49				Uncharacterized protein C9orf43	C9orf43			NA		0.430263	0.42361	0.424995	0.40681						Other
O75925;O75925-2	O75925	0.416744	73				E3 SUMO-protein ligase PIAS1	PIAS1			NA		0.404837	0.416956	0.426111	0.442096	0.226488	9				Other
Q5T0Z8	Q5T0Z8	0.416531	34				Uncharacterized protein C6orf132	C6orf132			NA		0.412774	0.400931	0.414596	0.419079						Other
Q8N567	Q8N567	0.416461	66				Zinc finger CCHC domain-containing protein 9	ZCCHC9			NA		0.452201	0.396897	0.45417	0.426942	0.209003	9	0.35113	0.193858		Other
P43251-2	P43251	0.416448	34				Biotinidase	BTD			NA		0.407015	0.427828	0.413276	0.409799						Other
O76074-2	O76074	0.416391	44				cGMP-specific 3,5-cyclic phosphodiesterase	PDE5A			NA		0.417125	0.424016	0.409915	0.421534						Other
Q03164-2;Q03164;Q03164-3	Q03164	0.416159	126				Histone-lysine N-methyltransferase 2A;MLL cleavage product N320;MLL cleavage product C180	KMT2A			NA		0.393459	0.421168	0.428754	0.426636	0.106777	13	0.609334	0.529514		Other
O94806	O94806	0.415861	62				Serine/threonine-protein kinase D3	PRKD3			NA		0.41109	0.417627	0.421491	0.428501				0.669973		Other
Q9Y6U3;Q9Y6U3-3	Q9Y6U3	0.415809	58				Adseverin	SCIN			NA		0.436353	0.402795	0.415602	0.399065						Other
Q16625-3;Q16625;Q16625-2;Q16625-4;Q16625-5	Q16625	0.415669	47				Occludin	OCLN			NA		0.384791	0.433431	0.421606	0.413462						Other
Q6UB99	Q6UB99	0.415654	48				Ankyrin repeat domain-containing protein 11	ANKRD11			NA		0.442782	0.409191	0.417187	0.433851						Other
P46100;P46100-4;P46100-3;P46100-5;P46100-2	P46100	0.415617	184				Transcriptional regulator ATRX	ATRX			DNA replication		0.388961	0.44747	0.419799	0.419505	0.343695	14	0.279395	0.634154	0.31645	DNA replication
Q00587-2;Q00587	Q00587	0.415597	59				Cdc42 effector protein 1	CDC42EP1			NA		0.405666	0.42225	0.41481	0.41739	0.478807	5				Other
Q8TEX9;Q8TEX9-2	Q8TEX9	0.415542	272				Importin-4	IPO4			NA		0.445988	0.400896	0.411331	0.422107	0.0438079	13	0.784555	0.343827	0.335213	Other
P51689;P51689-3	P51689	0.415525	32				Arylsulfatase D	ARSD			NA		0.419086						0.244564			Other
P01891	P01891	0.415517	52				HLA class I histocompatibility antigen, A-68 alpha chain	HLA-A			NA		0.429704	0.416725	0.411764	0.42631	0.260388	6				Other
Q7L273	Q7L273	0.415282	36				BTB/POZ domain-containing protein KCTD9	KCTD9			NA		0.432386	0.405993	0.406903	0.418293						Other
Q9UMR5;Q9UMR5-3	Q9UMR5	0.415274	32				Lysosomal thioesterase PPT2	PPT2			NA		0.399908	0.434642	0.416986	0.411966						Other
Q16678	Q16678	0.41525	40				Cytochrome P450 1B1	CYP1B1			NA		0.404032	0.426075	0.410625	0.421971						Other
Q6PK04	Q6PK04	0.415138	78				Coiled-coil domain-containing protein 137	CCDC137			NA		0.446514	0.417757	0.410158	0.434842	0.168087	12	0.580725			Other
Q16555	Q16555	0.415114	284				Dihydropyrimidinase-related protein 2	DPYSL2			NA		0.452879	0.410591	0.413494	0.407828	0.0297373	14	0.296035	0.527339	0.613877	Other
Q17RN3	Q17RN3	0.415104	32				Protein FAM98C	FAM98C			NA		0.412327	0.417393		0.424279						Other
Q9H361	Q9H361	0.415072	40				Polyadenylate-binding protein 3	PABPC3			NA		0.41429	0.409734	0.408127	0.40983						Other
O60343-3;O60343;O60343-2	O60343	0.414871	184				TBC1 domain family member 4	TBC1D4			NA		0.458145	0.415536	0.43094	0.410685	0.169536	6	0.441989	0.338124	0.761409	Other
P57081;P57081-2	P57081	0.414717	160				tRNA (guanine-N(7)-)-methyltransferase non-catalytic subunit WDR4	WDR4			NA		0.462542	0.416951	0.423411	0.419345	0.0228635	12	0.322176	0.748102	0.263291	Other
Q9UPW0-2;Q9UPW0	Q9UPW0	0.414634	30				Forkhead box protein J3	FOXJ3			NA				0.418363							Other
O43570-2;O43570	O43570	0.41448	38				Carbonic anhydrase 12	CA12			NA		0.399817	0.399673	0.412788	0.414246						Other
Q9P2M7;Q9P2M7-2	Q9P2M7	0.41442	98				Cingulin	CGN			NA		0.371344	0.417522	0.425686	0.412951			0.128245	0.254126		Other
Q9H2G4	Q9H2G4	0.414405	31				Testis-specific Y-encoded-like protein 2	TSPYL2			NA			0.410847	0.420155							Other
Q15532-2;Q15532	Q15532	0.414251	75				Protein SSXT	SS18			NA		0.404359	0.441089	0.40066	0.420165			0.374685	0.168937	0.507242	Other
Q9H9Y4	Q9H9Y4	0.414162	30				GPN-loop GTPase 2	GPN2			NA		0.39852		0.414546							Other
Q9HBI0;Q9HBI0-2;Q9HBI0-3	Q9HBI0	0.41416	103				Gamma-parvin	PARVG			NA		0.425027	0.415719	0.424415	0.428988			0.370852	0.232989	0.346435	Other
P23141;P23141-2	P23141	0.414102	45				Liver carboxylesterase 1	CES1			NA		0.395923	0.450373	0.415316	0.412412						Other
P16591;P16591-2;P16591-3	P16591	0.414014	49				Tyrosine-protein kinase Fer	FER			NA		0.409417	0.409556	0.420453	0.4203	0.423945	6			0.519886	Other
Q8NC42	Q8NC42	0.413999	34				E3 ubiquitin-protein ligase RNF149	RNF149			NA		0.41539	0.413435	0.420925	0.436972						Other
Q9H0G5	Q9H0G5	0.413938	82				Nuclear speckle splicing regulatory protein 1	NSRP1			NA		0.414458	0.397773	0.407014	0.418935	0.401974	8			0.299703	Other
Q8N0Z6	Q8N0Z6	0.413722	40				Tetratricopeptide repeat protein 5	TTC5			NA		0.406592	0.418693	0.423552	0.423889						Other
Q5TKA1-3;Q5TKA1	Q5TKA1	0.413696	36				Protein lin-9 homolog	LIN9			NA		0.397071	0.427778	0.41516	0.409152						Other
P18135;P18136	P18135	0.413646	40				Ig kappa chain V-III region HAH;Ig kappa chain V-III region HIC				NA		0.401238	0.413082	0.40528	0.421796						Other
Q6EMB2;Q6EMB2-2	Q6EMB2	0.413628	50				Tubulin polyglutamylase TTLL5	TTLL5			NA		0.403658	0.411775	0.419797	0.435473						Other
P08253;P08253-3;P08253-2	P08253	0.413554	47				72 kDa type IV collagenase;PEX	MMP2			NA		0.405625	0.444606	0.409396	0.417868						Other
Q13772-4;Q13772;Q13772-3	Q13772	0.413324	53				Nuclear receptor coactivator 4	NCOA4			NA		0.415626	0.401271	0.402233	0.406338						Other
Q96G01;Q96G01-4;Q96G01-3	Q96G01	0.413301	31				Protein bicaudal D homolog 1	BICD1			NA		0.402573								0.633706	Other
P06858	P06858	0.413297	32				Lipoprotein lipase	LPL			NA		0.40702	0.413785	0.411338	0.431772						Other
Q92839	Q92839	0.413267	40				Hyaluronan synthase 1	HAS1			NA		0.427892	0.399796	0.416297	0.412091	0.239741	7				Other
Q8TBF4	Q8TBF4	0.413235	65				Zinc finger CCHC-type and RNA-binding motif-containing protein 1	ZCRB1			NA		0.415738	0.408986	0.423797	0.431551				0.541762		Other
Q08AN1	Q08AN1	0.413164	37				Zinc finger protein 616	ZNF616			NA		0.414923	0.429714	0.411543	0.426078	0.188978	6				Other
Q9BWU1;Q9BWU1-2	Q9BWU1	0.413006	37				Cyclin-dependent kinase 19	CDK19			NA		0.410569	0.398539	0.410989	0.424555						Other
Q9NZE8;Q9NZE8-2	Q9NZE8	0.413001	58				39S ribosomal protein L35, mitochondrial	MRPL35			NA		0.408739	0.406459	0.398164	0.407606	0.3548	6			0.17965	Mitochondrial
P06310	P06310	0.412993	35				Ig kappa chain V-II region RPMI 6410				NA		0.41329	0.409866	0.424396	0.416383						Other
Q15545	Q15545	0.41296	46				Transcription initiation factor TFIID subunit 7	TAF7			NA		0.439399	0.39889	0.407761	0.425524	0.0579806	5				Other
Q5T1C6	Q5T1C6	0.412883	85				Acyl-coenzyme A thioesterase THEM4	THEM4			NA		0.416744	0.389411	0.412059	0.402738	0.33371	9		0.587472	0.538328	Other
Q9P258	Q9P258	0.412503	287				Protein RCC2	RCC2			NA		0.464127	0.39638	0.428472	0.440075	0.0644178	15	0.772023	0.268401	0.669846	Other
P82970	P82970	0.412502	134				High mobility group nucleosome-binding domain-containing protein 5	HMGN5			NA		0.410599	0.408326	0.447517	0.418003	0.108042	14	0.0736515	0.511787	0.775848	Other
Q13438;Q13438-4	Q13438	0.412402	88				Protein OS-9	OS9			NA		0.421145	0.409112	0.429892	0.42958						Other
Q92667;Q92667-2	Q92667	0.412361	121				A-kinase anchor protein 1, mitochondrial	AKAP1			NA		0.438815	0.404966	0.428496	0.41316			0.515524		0.286682	Mitochondrial
Q8IV04	Q8IV04	0.412316	73				Carabin	TBC1D10C			NA		0.385638	0.415483	0.392179	0.424597			0.497995	0.11694		Other
O60930	O60930	0.412301	47				Ribonuclease H1	RNASEH1			NA		0.443206	0.4017	0.418478	0.417148	0.0789149	7				Other
Q16363-2;Q16363	Q16363	0.412215	61				Laminin subunit alpha-4	LAMA4			NA		0.422588	0.421888	0.403052	0.432047						Other
Q9Y6Q5	Q9Y6Q5	0.4122	84				AP-1 complex subunit mu-2	AP1M2			NA		0.428531	0.394942	0.400614	0.407759	0.145465	5	0.534153			Other
Q06265;Q06265-2	Q06265	0.412093	190				Exosome complex component RRP45	EXOSC9			NA		0.450322	0.410157	0.41161	0.411677	0.175449	15	0.646679	0.451858	0.53845	Other
O60921;O60921-2	O60921	0.41206	85				Checkpoint protein HUS1	HUS1			DNA replication		0.411403	0.393676	0.40714	0.434221	0.386409	14	0.242718			DNA replication
Q96RR4-7;Q96RR4-6;Q96RR4-5;Q96RR4-2;Q96RR4-3;Q96RR4-4;Q96RR4	Q96RR4	0.41197	33				Calcium/calmodulin-dependent protein kinase kinase 2	CAMKK2			NA		0.390205	0.421411	0.41062	0.407993						Other
Q9NPA3	Q9NPA3	0.411952	53				Mid1-interacting protein 1	MID1IP1			NA		0.443046	0.396568	0.413917	0.405882	0.128997	15				Other
Q9C0C9	Q9C0C9	0.411941	218				E2/E3 hybrid ubiquitin-protein ligase UBE2O	UBE2O			NA		0.432772	0.436474	0.400994	0.419776	0.26519	5	0.663263	0.358827	0.473451	Other
P49760-3;P49760	P49760	0.411894	47				Dual specificity protein kinase CLK2	CLK2			NA		0.422711	0.408877	0.417213	0.432814						Other
Q9P1Z0	Q9P1Z0	0.411824	36				Zinc finger and BTB domain-containing protein 4	ZBTB4			NA		0.404141	0.407628	0.415684	0.425094	0.202335	6				Other
Q8TF65	Q8TF65	0.411593	68				PDZ domain-containing protein GIPC2	GIPC2			NA		0.398112	0.420612	0.41661	0.408656					0.251506	Other
Q02446	Q02446	0.411527	37				Transcription factor Sp4	SP4			NA		0.414893	0.407983	0.396003	0.425783						Other
Q14149	Q14149	0.411515	126				MORC family CW-type zinc finger protein 3	MORC3			NA		0.439971	0.396704	0.403962	0.412003	0.113284	10	0.398102	0.397416	0.418787	Other
Q92688-2;Q92688	Q92688	0.411472	262				Acidic leucine-rich nuclear phosphoprotein 32 family member B	ANP32B			NA		0.397712	0.436473	0.414264	0.400582	0.40707	15	0.040909	0.30406	0.572064	Other
O15327	O15327	0.41142	92				Type II inositol 3,4-bisphosphate 4-phosphatase	INPP4B			NA		0.390254	0.404714	0.416861	0.414851			0.532005		0.577366	Other
Q12962	Q12962	0.411348	74				Transcription initiation factor TFIID subunit 10	TAF10			NA		0.454401	0.414918	0.398538	0.412803	0.0872068	8	0.696737			Other
Q5JVS0;Q5JVS0-2	Q5JVS0	0.411311	33				Intracellular hyaluronan-binding protein 4	HABP4			NA		0.401957	0.410586	0.409031	0.410059						Other
Q15811-8;Q15811;Q15811-9;Q15811-4;Q15811-10;Q15811-7;Q15811-2;Q15811-12;Q15811-3;Q15811-11;Q15811-6;Q15811-13;Q15811-5	Q15811	0.41124	76				Intersectin-1	ITSN1			NA		0.419882	0.403075	0.412651	0.412552						Other
Q9Y2F5	Q9Y2F5	0.411192	47				Little elongation complex subunit 1	ICE1			NA		0.385365	0.427301	0.406847	0.411318						Other
Q96B54	Q96B54	0.411192	33				Zinc finger protein 428	ZNF428			NA		0.418646	0.409024	0.411246	0.416285						Other
Q8IWW6-2	Q8IWW6	0.411146	52				Rho GTPase-activating protein 12	ARHGAP12			NA		0.408347	0.39793	0.412058	0.41958						Other
P51606;P51606-2	P51606	0.411052	40				N-acylglucosamine 2-epimerase	RENBP			NA		0.396607	0.415362	0.410095	0.407655						Other
Q6PJW8	Q6PJW8	0.411011	34				Consortin	CNST			NA		0.402591	0.430908	0.416312	0.414736						Other
O43847;O43847-2	O43847	0.410905	242				Nardilysin	NRD1			NA		0.456076	0.396172	0.399786	0.402845	0.0646397	10	0.655853	0.752736	0.489741	Other
O15394	O15394	0.410856	40				Neural cell adhesion molecule 2	NCAM2			NA		0.386816	0.39351	0.422004	0.411042						Other
Q9UHB6;Q9UHB6-2;Q9UHB6-3	Q9UHB6	0.410838	59				LIM domain and actin-binding protein 1	LIMA1			NA		0.396218	0.404728	0.403471	0.412288				0.246911		Other
Q8N4J0	Q8N4J0	0.410789	56				UPF0586 protein C9orf41	C9orf41			NA		0.400732	0.403586	0.411479	0.408559	0.513319	9				Other
P16671;P16671-4;P16671-3;P16671-2	P16671	0.410781	48				Platelet glycoprotein 4	CD36			NA		0.406432	0.418273	0.412287	0.412031						Other
Q9UK73	Q9UK73	0.410737	62				Protein fem-1 homolog B	FEM1B			NA		0.419876	0.412425	0.403571	0.427551				0.365308	0.5129	Other
O75529	O75529	0.410671	60				TAF5-like RNA polymerase II p300/CBP-associated factor-associated factor 65 kDa subunit 5L	TAF5L			NA		0.405841	0.422966	0.399307	0.410402	0.448345	5				Other
P55198	P55198	0.410624	46				Protein AF-17	MLLT6			NA		0.411731	0.420415	0.425268	0.424522						Other
Q99755-3;Q99755	Q99755	0.410621	99				Phosphatidylinositol 4-phosphate 5-kinase type-1 alpha	PIP5K1A			NA		0.388802	0.421141	0.420895	0.403803			0.419228	0.560886	0.501315	Other
O00401	O00401	0.410442	72				Neural Wiskott-Aldrich syndrome protein	WASL			NA		0.454684	0.395611	0.425454	0.415019						Other
Q9NXU5	Q9NXU5	0.410398	38				ADP-ribosylation factor-like protein 15	ARL15			NA		0.401268	0.426855	0.413274	0.408644						Other
Q9UMN6	Q9UMN6	0.410315	48				Histone-lysine N-methyltransferase 2B	KMT2B			NA		0.420687	0.401457	0.39952	0.419883	0.147379	8				Other
Q9UJS0;Q9UJS0-2	Q9UJS0	0.410185	249				Calcium-binding mitochondrial carrier protein Aralar2	SLC25A13			NA		0.457411	0.379387	0.42127	0.409875	0.0726767	10	0.135179	0.396016	0.452636	Mitochondrial
P30154;P30154-2;P30154-4;P30154-3;P30154-5	P30154	0.410127	201				Serine/threonine-protein phosphatase 2A 65 kDa regulatory subunit A beta isoform	PPP2R1B			NA		0.476008	0.410212	0.430218	0.406393	0.0304987	11	0.505749	0.623477	0.620854	Other
Q96IZ6	Q96IZ6	0.410097	56				Methyltransferase-like protein 2A	METTL2A			NA		0.437008	0.415233	0.403673	0.416893						Other
Q9ULE6	Q9ULE6	0.410066	63				Paladin	PALD1			NA		0.384438	0.418456	0.390748	0.412896			0.714554		0.685713	Other
Q9BXB4	Q9BXB4	0.410066	176				Oxysterol-binding protein-related protein 11	OSBPL11			NA		0.454348	0.41806	0.447536	0.411374	0.287415	6	0.41822	0.771424	0.805709	Other
O75891;O75891-3;O75891-2	O75891	0.410055	36				Cytosolic 10-formyltetrahydrofolate dehydrogenase	ALDH1L1			NA		0.39869	0.412646	0.410316	0.418045						Other
Q3L8U1-2;Q3L8U1-3;Q3L8U1	Q3L8U1	0.410043	43				Chromodomain-helicase-DNA-binding protein 9	CHD9			NA		0.419224	0.424646	0.421801	0.400579	0.106156	9				Other
Q96QB1	Q96QB1	0.410027	40				Rho GTPase-activating protein 7	DLC1			NA		0.4078	0.396558	0.423824	0.423783						Other
Q9UIL1-3;Q9UIL1-2;Q9UIL1	Q9UIL1	0.409983	52				Short coiled-coil protein	SCOC			NA		0.405891	0.431201	0.421069	0.412832						Other
Q96QE3;Q96QE3-2	Q96QE3	0.409891	54	Used	Positive		ATPase family AAA domain-containing protein 5	ATAD5			DNA replication		0.389194	0.44798	0.42626	0.436783	0.405056	10				DNA replication
P50416;P50416-2	P50416	0.409855	246				Carnitine O-palmitoyltransferase 1, liver isoform	CPT1A			NA		0.409244	0.423831	0.420849	0.405268	0.0651799	14	0.207477	0.424724	0.458193	Other
Q5FBB7-6;Q5FBB7;Q5FBB7-5;Q5FBB7-4;Q5FBB7-3;Q5FBB7-2	Q5FBB7	0.409823	37				Shugoshin-like 1	SGOL1			NA			0.40373	0.421788	0.426679	0.283773	10				Other
Q9NWA0	Q9NWA0	0.409821	35				Mediator of RNA polymerase II transcription subunit 9	MED9			NA		0.407962	0.40694	0.419611	0.413981						Other
Q6NUQ4	Q6NUQ4	0.409804	217				Transmembrane protein 214	TMEM214			NA		0.505231	0.40776	0.42231	0.42176	0.0130973	14	0.449246	0.478494	0.816297	Other
P54105	P54105	0.409737	176				Methylosome subunit pICln	CLNS1A			NA		0.452504	0.382163	0.422073	0.423306	0.193332	11	0.41671	0.395217	0.62872	Other
Q15758;Q15758-3;Q15758-2	Q15758	0.409677	245				Neutral amino acid transporter B(0)	SLC1A5			NA		0.410707	0.431667	0.405082	0.416215			0.818357	0.881171	0.393729	Other
O14896;O14896-2	O14896	0.409663	64				Interferon regulatory factor 6	IRF6			NA		0.437806	0.413748	0.432645	0.427821						Other
Q9UKD1	Q9UKD1	0.409622	68				Glucocorticoid modulatory element-binding protein 2	GMEB2			NA		0.399615	0.431064	0.418731	0.416365				0.287952		Other
Q06609;Q06609-3;Q06609-2	Q06609	0.409621	48				DNA repair protein RAD51 homolog 1	RAD51			DNA replication		0.447949	0.406206	0.403839	0.402111	0.07523	11				DNA replication
P06241-2;P06241-3	P06241	0.409498	45				Tyrosine-protein kinase Fyn	FYN			NA		0.387032	0.423365	0.413405	0.428102					0.414384	Other
Q6P4E1-5;Q6P4E1-4;Q6P4E1-2	Q6P4E1	0.409358	48				Protein CASC4	CASC4			NA		0.394121	0.399584	0.391049	0.410504						Other
Q6DN14	Q6DN14	0.409297	31				Multiple C2 and transmembrane domain-containing protein 1	MCTP1			NA		0.388492									Other
P09455	P09455	0.409297	53				Retinol-binding protein 1	RBP1			NA		0.417965	0.426882	0.426844	0.407837						Other
P16144-3	P16144	0.409009	98				Integrin beta-4	ITGB4			NA		0.411832	0.39804	0.423586	0.415386	0.484911	5				Other
Q2TBE0;Q2TBE0-2;Q2TBE0-3	Q2TBE0	0.408967	48				CWF19-like protein 2	CWF19L2			NA		0.421205	0.414277	0.416357	0.422624	0.336097	9				Other
Q8IZD4;Q8IZD4-2	Q8IZD4	0.408939	106				mRNA-decapping enzyme 1B	DCP1B			NA		0.440098	0.402179	0.397214	0.405605			0.5617	0.53227		Other
Q6DN90;Q6DN90-2	Q6DN90	0.408841	98				IQ motif and SEC7 domain-containing protein 1	IQSEC1			NA		0.398586	0.396504	0.39942	0.413612			0.15768	0.192823		Other
P50135	P50135	0.408805	42				Histamine N-methyltransferase	HNMT			NA		0.404177	0.409204	0.406204	0.408151	0.456447	7				Other
Q7L591	Q7L591	0.408672	106				Docking protein 3	DOK3			NA		0.40478	0.414974	0.414759	0.409411			0.521994	0.404577	0.650599	Other
P00966	P00966	0.408669	212				Argininosuccinate synthase	ASS1			NA		0.427861	0.410931	0.386667	0.412668	0.10382	15	0.38654	0.364006	0.44519	Other
Q5U651	Q5U651	0.408525	48				Ras-interacting protein 1	RASIP1			NA		0.407021	0.396463	0.398556	0.39928						Other
Q6PIY7-2;Q6PIY7	Q6PIY7	0.408514	55				Poly(A) RNA polymerase GLD2	PAPD4			NA		0.3982	0.43297	0.417257	0.418983						Other
Q9P0M6	Q9P0M6	0.408436	86				Core histone macro-H2A.2	H2AFY2			NA		0.397662	0.391034	0.409328	0.406004			0.440168		0.481912	Other
O95544	O95544	0.408319	30				NAD kinase	NADK			NA		0.400391			0.409071						Other
Q96RK0	Q96RK0	0.408318	44				Protein capicua homolog	CIC			NA		0.409122	0.408333	0.412128	0.400935						Other
Q9Y2U5	Q9Y2U5	0.408232	30				Mitogen-activated protein kinase kinase kinase 2	MAP3K2			NA			0.406842	0.411763	0.415274						Other
Q96J42-2;Q96J42	Q96J42	0.408226	54				Thioredoxin domain-containing protein 15	TXNDC15			NA		0.395407	0.417674	0.404889	0.406567						Other
Q96SU4-7;Q96SU4-2;Q96SU4;Q96SU4-6;Q96SU4-3;Q96SU4-5;Q96SU4-4	Q96SU4	0.408194	199				Oxysterol-binding protein-related protein 9	OSBPL9			NA		0.451684	0.387225	0.399408	0.412113	0.168456	8	0.605523	0.706296	0.414217	Other
Q8IY31-2;Q8IY31	Q8IY31	0.408182	50				Intraflagellar transport protein 20 homolog	IFT20			NA		0.403754	0.411213	0.406655	0.409968						Other
O14495	O14495	0.4081	36				Lipid phosphate phosphohydrolase 3	PPAP2B			NA		0.396974	0.412912	0.412128	0.40706						Other
Q8WVV4;Q8WVV4-1	Q8WVV4	0.407969	92				Protein POF1B	POF1B			NA		0.336386	0.404444	0.371698	0.414711			0.739406	0.382499	0.301466	Other
O95819-3	O95819	0.407865	217				Mitogen-activated protein kinase kinase kinase kinase 4	MAP4K4			NA		0.484833	0.411638	0.429314	0.414806	0.00839783	9	0.473493	0.545773	0.763945	Other
Q13884;Q13884-2	Q13884	0.407798	127				Beta-1-syntrophin	SNTB1			NA		0.419862	0.40988	0.406525	0.417165			0.679683	0.665791	0.438163	Other
Q96QC0	Q96QC0	0.407793	219				Serine/threonine-protein phosphatase 1 regulatory subunit 10	PPP1R10			NA		0.458507	0.385215	0.410848	0.420564	0.0387858	13	0.733546	0.630513	0.789181	Other
Q13356;Q13356-2	Q13356	0.407674	128				Peptidyl-prolyl cis-trans isomerase-like 2	PPIL2			NA		0.420957	0.399626	0.404581	0.425727	0.0815802	6	0.61959	0.210685	0.663423	Other
Q02833-2;Q02833-3;Q02833	Q02833	0.407515	32				Ras association domain-containing protein 7	RASSF7			NA					0.408873	0.0846413	5				Other
Q9BWT6	Q9BWT6	0.40744	38				Meiotic nuclear division protein 1 homolog	MND1			NA		0.457284	0.395918	0.403137	0.411024	0.0838623	8				Other
Q92570;Q92570-3	Q92570	0.407384	37				Nuclear receptor subfamily 4 group A member 3	NR4A3			NA		0.420427	0.405805	0.40271	0.414828						Other
Q8WWB7;Q8WWB7-2	Q8WWB7	0.407326	45				Lysosomal protein NCU-G1	C1orf85			NA		0.395931	0.408573	0.413312	0.410605						Other
P56211;P56211-2	P56211	0.407272	79				cAMP-regulated phosphoprotein 19	ARPP19			NA		0.394622	0.406099	0.407833	0.409357			0.589945	0.450157		Other
Q96IY1;Q96IY1-2	Q96IY1	0.40724	78				Kinetochore-associated protein NSL1 homolog	NSL1			NA		0.370033	0.417225	0.386818	0.404532	0.585841	6				Other
Q5K4L6;Q5K4L6-2	Q5K4L6	0.407204	80				Long-chain fatty acid transport protein 3	SLC27A3			NA		0.415572	0.415527	0.405781	0.415786	0.0713529	7	0.557739		0.479328	Other
Q9UN86	Q9UN86	0.407153	244				Ras GTPase-activating protein-binding protein 2	G3BP2			NA		0.492336	0.388034	0.429866	0.427516	0.030538	9	0.484576	0.766483	0.773833	Other
Q96RE7	Q96RE7	0.407021	191				Nucleus accumbens-associated protein 1	NACC1			NA		0.429159	0.421098	0.414963	0.427687	0.11938	13	0.209031	0.499901	0.708606	Other
Q92794	Q92794	0.406961	53				Histone acetyltransferase KAT6A	KAT6A			NA		0.420291	0.39466	0.405205	0.411859	0.112916	12				Other
Q5H9F3-3;Q5H9F3-2;Q5H9F3	Q5H9F3	0.406888	30				BCL-6 corepressor-like protein 1	BCORL1			NA											Other
Q9C0H9-5	Q9C0H9	0.406834	30				SRC kinase signaling inhibitor 1	SRCIN1			NA			0.399638	0.410876							Other
Q16647	Q16647	0.406826	31				Prostacyclin synthase	PTGIS			NA		0.387184									Other
Q6P4F7;Q6P4F7-3	Q6P4F7	0.40667	40				Rho GTPase-activating protein 11A	ARHGAP11A			NA			0.411622	0.422763	0.423243	0.0996747	11	0.311477			Other
P10321	P10321	0.406662	175				HLA class I histocompatibility antigen, Cw-7 alpha chain	HLA-C			NA		0.419152	0.400752	0.424256	0.421973			0.143049	0.389594	0.623191	Other
P54289-4;P54289-5;P54289-3;P54289;P54289-2	P54289	0.406631	65				Voltage-dependent calcium channel subunit alpha-2/delta-1;Voltage-dependent calcium channel subunit alpha-2-1;Voltage-dependent calcium channel subunit delta-1	CACNA2D1			NA		0.408552	0.400225	0.408846	0.426188				0.329973		Other
P13984	P13984	0.406573	221				General transcription factor IIF subunit 2	GTF2F2			NA		0.458986	0.365451	0.424744	0.400331	0.267953	14	0.217062	0.655158	0.847303	Other
P02647	P02647	0.406465	50				Apolipoprotein A-I;Proapolipoprotein A-I;Truncated apolipoprotein A-I	APOA1			NA		0.386723	0.408868	0.428667	0.414449						Other
Q9Y6K9-2;Q9Y6K9	Q9Y6K9	0.406408	144				NF-kappa-B essential modulator	IKBKG			NA		0.467821	0.39601	0.42487	0.402883	0.159798	6	0.233945	0.700272	0.80213	Other
Q9NW13;Q9NW13-2	Q9NW13	0.406388	225				RNA-binding protein 28	RBM28			NA		0.484786	0.429997	0.421992	0.446943	0.150679	15	0.73521	0.570106	0.31233	Other
Q9ULF5	Q9ULF5	0.406143	39				Zinc transporter ZIP10	SLC39A10			NA		0.407676	0.397926	0.417119	0.409482			0.529306			Other
Q9P0U4;Q9P0U4-2	Q9P0U4	0.406129	58				CXXC-type zinc finger protein 1	CXXC1			NA		0.396121	0.3995	0.42178	0.417946	0.452982	5				Other
Q96NY9	Q96NY9	0.406106	36				Crossover junction endonuclease MUS81	MUS81			NA			0.392679	0.380362	0.421974	0.128058	8				Other
O75575	O75575	0.406075	31				DNA-directed RNA polymerase III subunit RPC9	CRCP			NA		0.394579		0.403446					0.335049		Other
Q9GZS1-2;Q9GZS1	Q9GZS1	0.406029	145				DNA-directed RNA polymerase I subunit RPA49	POLR1E			NA		0.430155	0.399033	0.396218	0.416973	0.0583984	15	0.631112	0.36349	0.487979	Other
P35609-2	P35609	0.405994	57				Alpha-actinin-2	ACTN2			NA		0.368692	0.443217	0.413555	0.404193				0.575947		Other
Q96II8;Q96II8-4;Q96II8-2;Q96II8-3	Q96II8	0.405894	171				Leucine-rich repeat and calponin homology domain-containing protein 3	LRCH3			NA		0.382324	0.427574	0.411752	0.413965	0.279794	6	0.630914	0.158192	0.580485	Other
O00139-2	O00139	0.405886	88				Kinesin-like protein KIF2A	KIF2A			NA		0.423535	0.413679	0.394549	0.423976	0.0640742	7		0.366834		Other
Q8IWT6	Q8IWT6	0.40574	98				Volume-regulated anion channel subunit LRRC8A	LRRC8A			NA		0.411081	0.406738	0.419635	0.416261			0.451274		0.636398	Other
Q9BT09	Q9BT09	0.405658	184				Protein canopy homolog 3	CNPY3			NA		0.42719	0.405638	0.405607	0.414973			0.342738	0.201101	0.557733	Other
P04626-5;P04626-4;P04626;P04626-3;P04626-2;P04626-6	P04626	0.405635	46				Receptor tyrosine-protein kinase erbB-2	ERBB2			NA		0.395264	0.40161	0.404125	0.409529						Other
Q15056-2	Q15056	0.405625	81				Eukaryotic translation initiation factor 4H	EIF4H			NA		0.455451	0.413484	0.406356	0.411129						Other
Q8NCF5;Q8NCF5-2;Q8NCF5-3	Q8NCF5	0.405542	129				NFATC2-interacting protein	NFATC2IP			NA		0.420373	0.403763	0.418542	0.407386	0.0949754	12	0.687511	0.588359	0.637786	Other
P51610;P51610-2	P51610	0.405522	60				Host cell factor 1;HCF N-terminal chain 1;HCF N-terminal chain 2;HCF N-terminal chain 3;HCF N-terminal chain 4;HCF N-terminal chain 5;HCF N-terminal chain 6;HCF C-terminal chain 1;HCF C-terminal chain 2;HCF C-terminal chain 3;HCF C-terminal chain 4;HCF C-terminal chain 5;HCF C-terminal chain 6	HCFC1			NA		0.381854	0.409691	0.419443	0.402449				0.242203		Other
Q9HBR0	Q9HBR0	0.405456	46				Putative sodium-coupled neutral amino acid transporter 10	SLC38A10			NA		0.416644	0.396848	0.404869	0.428983						Other
Q5EG05-2;Q5EG05	Q5EG05	0.40535	71				Caspase recruitment domain-containing protein 16	CARD16			NA		0.383181	0.423193	0.388727	0.404226	0.404346	7				Other
Q9NQW6;Q9NQW6-2	Q9NQW6	0.405343	121				Actin-binding protein anillin	ANLN			NA		0.416338	0.392903	0.418949	0.421571	0.0961801	15	0.314547		0.390298	Other
Q9H788;Q9H788-2	Q9H788	0.405311	64				SH2 domain-containing protein 4A	SH2D4A			NA		0.434566	0.384314	0.418514	0.424126	0.0857694	12				Other
Q9H792	Q9H792	0.405249	42				Pseudopodium-enriched atypical kinase 1	PEAK1			NA		0.396924	0.415948	0.410039	0.406299						Other
Q5VWQ8;Q5VWQ8-2;Q5VWQ8-5;Q5VWQ8-3;Q5VWQ8-4	Q5VWQ8	0.405234	73				Disabled homolog 2-interacting protein	DAB2IP			NA		0.396952	0.40863	0.414932	0.404844						Other
Q05932-3;Q05932-2;Q05932-4;Q05932	Q05932	0.405086	104				Folylpolyglutamate synthase, mitochondrial	FPGS			NA		0.445847	0.395175	0.405814	0.415218	0.0182279	10	0.806219	0.637654	0.66022	Mitochondrial
Q8WXW3	Q8WXW3	0.40503	51				Progesterone-induced-blocking factor 1	PIBF1			NA		0.395999	0.40143	0.398106	0.429169				0.390348		Other
Q8TDJ6;Q8TDJ6-3;Q8TDJ6-2	Q8TDJ6	0.405029	69				DmX-like protein 2	DMXL2			NA		0.377504	0.405286	0.392262	0.396699						Other
Q9H0U9	Q9H0U9	0.404986	51				Testis-specific Y-encoded-like protein 1	TSPYL1			NA		0.464655	0.396045	0.415695	0.417398	0.0960501	9				Other
P14859-5;P14859-6	P14859	0.404937	128				POU domain, class 2, transcription factor 1	POU2F1			NA		0.40976	0.398499	0.414756	0.400402	0.195737	9	0.149788	0.770856		Other
Q9UNQ2	Q9UNQ2	0.404835	204				Probable dimethyladenosine transferase	DIMT1			NA		0.472852	0.418104	0.448807	0.433665	0.159337	15	0.402189	0.293512	0.867954	Other
P48729;P48729-2	P48729	0.404635	266				Casein kinase I isoform alpha	CSNK1A1			NA		0.478504	0.387441	0.431799	0.40654	0.016452	14	0.832491	0.61608	0.519362	Other
Q8IUE6	Q8IUE6	0.40457	212				Histone H2A type 2-B	HIST2H2AB			NA		0.407309	0.389398	0.40954	0.40679	0.0674765	15	0.0849608	0.164784	0.611651	Other
Q9NQS1	Q9NQS1	0.404567	76				Cell death regulator Aven	AVEN			NA		0.413401	0.41382	0.402992	0.413598						Other
O94919	O94919	0.404436	137				Endonuclease domain-containing 1 protein	ENDOD1			NA		0.416584	0.401446	0.42945	0.423783			0.512727	0.508291	0.66555	Other
Q9BTT6;Q9BTT6-2	Q9BTT6	0.404352	57				Leucine-rich repeat-containing protein 1	LRRC1			NA		0.409969	0.3771	0.401656	0.398422						Other
Q9UBV7	Q9UBV7	0.404351	46				Beta-1,4-galactosyltransferase 7;Xylosylprotein 4-beta-galactosyltransferase	B4GALT7			NA		0.402309	0.403162	0.407713	0.412687						Other
P55899	P55899	0.404329	49				IgG receptor FcRn large subunit p51	FCGRT			NA		0.366509	0.421249	0.397984	0.399341						Other
O00763-3;O00763;O00763-2	O00763	0.404294	46				Acetyl-CoA carboxylase 2;Biotin carboxylase	ACACB			NA		0.377857	0.400188	0.408588	0.422008	0.407922	15				Other
Q8IUH5	Q8IUH5	0.404227	35				Palmitoyltransferase ZDHHC17	ZDHHC17			NA		0.40577	0.410743		0.407089						Other
Q9NRY4	Q9NRY4	0.404198	176				Rho GTPase-activating protein 35	ARHGAP35			NA		0.398024	0.389757	0.382247	0.398874			0.313273	0.331685	0.477021	Other
Q96EX1	Q96EX1	0.404143	45				Small integral membrane protein 12	SMIM12			NA		0.403782	0.41528	0.402058	0.406781						Other
Q96ME1-4;Q96ME1-2;Q96ME1	Q96ME1	0.404072	174				F-box/LRR-repeat protein 18	FBXL18			NA		0.42	0.429596	0.41025	0.408167	0.144733	6	0.502109	0.507324	0.467528	Other
Q8N5Y8;Q8N5Y8-3	Q8N5Y8	0.404035	40				Mono [ADP-ribose] polymerase PARP16	PARP16			NA		0.400135	0.39125	0.402222	0.406328						Other
Q8WUX2	Q8WUX2	0.404028	131				Cation transport regulator-like protein 2	CHAC2			NA		0.419544	0.404434	0.432109	0.405547	0.233248	10	0.160607	0.485736	0.452397	Other
Q13444-3;Q13444;Q13444-2;Q13444-12;Q13444-5;Q13444-7;Q13444-6;Q13444-4;Q13444-8;Q13444-13	Q13444	0.40397	70				Disintegrin and metalloproteinase domain-containing protein 15	ADAM15			NA		0.394629	0.404289	0.409118	0.406136			0.575809			Other
Q658P3-3;Q658P3;Q658P3-2	Q658P3	0.403877	49				Metalloreductase STEAP3	STEAP3			NA		0.398448	0.398767	0.410114	0.408167					0.504414	Other
Q32MZ4-3	Q32MZ4	0.403844	68				Leucine-rich repeat flightless-interacting protein 1	LRRFIP1			NA		0.388449	0.393683	0.412173	0.416531				0.378272		Other
Q14005-2;Q14005	Q14005	0.403839	101				Pro-interleukin-16;Interleukin-16	IL16			NA		0.400886	0.419937	0.417812	0.420757			0.242216	0.340694	0.670538	Other
Q8NC96	Q8NC96	0.403771	58				Adaptin ear-binding coat-associated protein 1	NECAP1			NA		0.437419	0.374013	0.403008	0.406751	0.223285	5				Other
Q13574;Q13574-3;Q13574-7	Q13574	0.403699	61				Diacylglycerol kinase zeta	DGKZ			NA		0.396669	0.395819	0.395313	0.406278			0.434984		0.545711	Other
Q8ND71	Q8ND71	0.403462	40				GTPase IMAP family member 8	GIMAP8			NA		0.372331	0.427083	0.398855	0.417586						Other
Q9Y2W6;Q9Y2W6-3	Q9Y2W6	0.403461	49				Tudor and KH domain-containing protein	TDRKH			NA		0.390189	0.40641	0.403207	0.401476						Other
Q9H0K6;Q9H0K6-2	Q9H0K6	0.403422	53				Pseudouridylate synthase 7 homolog-like protein	PUS7L			NA		0.365222	0.406978	0.401749	0.401878	0.318057	6				Other
Q9BZL1	Q9BZL1	0.403387	156				Ubiquitin-like protein 5	UBL5			NA		0.42187	0.40534	0.411503	0.408458	0.0383966	12	0.725131	0.610734	0.408813	Other
A6NHX0;A6NNH0	A6NHX0	0.403289	42				GATS-like protein 2;GATS-like protein 1	GATSL2;GATSL1			NA		0.392376	0.397082	0.398784	0.412373						Other
Q9Y3Q8	Q9Y3Q8	0.403256	166				TSC22 domain family protein 4	TSC22D4			NA		0.380372	0.417818	0.383371	0.411392			0.223164	0.254009	0.500431	Other
Q8NHL6;Q8NHL6-2	Q8NHL6	0.403255	57				Leukocyte immunoglobulin-like receptor subfamily B member 1	LILRB1			NA		0.382323	0.428706	0.423844	0.409331						Other
Q6NSJ0	Q6NSJ0	0.403124	32				Uncharacterized family 31 glucosidase KIAA1161	KIAA1161			NA		0.391176	0.402616	0.411045	0.406812						Other
Q9BRS2	Q9BRS2	0.403066	56				Serine/threonine-protein kinase RIO1	RIOK1			NA		0.396025	0.409076	0.427081	0.415436			0.479454			Other
O14879	O14879	0.403027	102				Interferon-induced protein with tetratricopeptide repeats 3	IFIT3			NA		0.406698	0.418671	0.430331	0.413369			0.136588	0.285132	0.432452	Other
A7E2V4-3;A7E2V4-4;A7E2V4-5;A7E2V4	A7E2V4	0.403018	59				Zinc finger SWIM domain-containing protein 8	ZSWIM8			NA		0.406524	0.408705	0.424633	0.398446						Other
Q96AD5	Q96AD5	0.402998	42				Patatin-like phospholipase domain-containing protein 2	PNPLA2			NA		0.442228	0.392224	0.399379	0.405565						Other
Q12834	Q12834	0.402887	96				Cell division cycle protein 20 homolog	CDC20			NA		0.43956	0.390377	0.440727	0.41917	0.0395447	12	0.327047	0.568025		Other
Q9BYX4	Q9BYX4	0.402793	110				Interferon-induced helicase C domain-containing protein 1	IFIH1			NA		0.380973	0.409644	0.427974	0.406031			0.235007	0.371274		Other
P04433	P04433	0.402747	35				Ig kappa chain V-III region VG				NA		0.387666	0.39951	0.418519	0.416204						Other
Q8N543;Q8N543-2	Q8N543	0.402722	151				Prolyl 3-hydroxylase OGFOD1	OGFOD1			NA		0.409803	0.415134	0.415305	0.414963	0.0303816	14	0.668539	0.499166	0.471893	Other
Q11201	Q11201	0.402624	42				CMP-N-acetylneuraminate-beta-galactosamide-alpha-2,3-sialyltransferase 1	ST3GAL1			NA		0.393604	0.41602	0.396468	0.402898						Other
Q07820;Q07820-2	Q07820	0.402609	41				Induced myeloid leukemia cell differentiation protein Mcl-1	MCL1			NA		0.405512	0.408411	0.404	0.413354						Other
Q6NXT4;Q6NXT4-2;Q6NXT4-4;Q6NXT4-3	Q6NXT4	0.402601	37				Zinc transporter 6	SLC30A6			NA		0.386091	0.394097	0.411881	0.394711						Other
Q14657	Q14657	0.402518	165				EKC/KEOPS complex subunit LAGE3	LAGE3			NA		0.394692	0.424025	0.383156	0.400374	0.369978	7	0.376454	0.462056	0.344123	Other
Q16706	Q16706	0.402448	186				Alpha-mannosidase 2	MAN2A1			NA		0.399634	0.416508	0.403719	0.406037			0.0876791	0.336248	0.610424	Other
O60229;O60229-2	O60229	0.402415	49				Kalirin	KALRN			NA		0.383298	0.417337	0.384489	0.395595					0.375227	Other
Q9UL63;Q9UL63-2	Q9UL63	0.402406	43				Muskelin	MKLN1			NA		0.408801	0.38848	0.404578	0.398602						Other
Q9Y4C2;Q9Y4C2-2	Q9Y4C2	0.402396	109				Protein FAM115A	FAM115A			NA		0.416147	0.393632	0.395261	0.412552	0.192757	7		0.446234		Other
Q5SRH9-5;Q5SRH9-6;Q5SRH9-4;Q5SRH9;Q5SRH9-2	Q5SRH9	0.402343	43				Tetratricopeptide repeat protein 39A	TTC39A			NA		0.379743	0.400465	0.40663	0.407151						Other
Q7Z589;Q7Z589-5;Q7Z589-7;Q7Z589-4;Q7Z589-2;Q7Z589-6	Q7Z589	0.40225	149				Protein EMSY	EMSY			NA		0.411581	0.389919	0.369612	0.402881	0.186474	9	0.471316	0.376341		Other
Q92598;Q92598-2	Q92598	0.402177	289				Heat shock protein 105 kDa	HSPH1			NA		0.397433	0.394487	0.386907	0.39461	0.12807	14	0.255409	0.688547	0.489813	Other
P49407-2	P49407	0.402076	162				Beta-arrestin-1	ARRB1			NA		0.38198	0.40993	0.383397	0.404452			0.272788	0.454785	0.319888	Other
O00712-4;O00712	O00712	0.401989	66				Nuclear factor 1 B-type	NFIB			DNA replication		0.410797	0.392412	0.403645	0.400887	0.164608	7				DNA replication
Q96EB6;Q96EB6-2	Q96EB6	0.401923	60				NAD-dependent protein deacetylase sirtuin-1;SirtT1 75 kDa fragment	SIRT1			NA		0.418014	0.393672	0.41209	0.400986	0.104727	9	0.384164			Other
O15037	O15037	0.401922	44				Protein KHNYN	KHNYN			NA		0.400578	0.394546	0.402378	0.417208						Other
P30408	P30408	0.401892	46				Transmembrane 4 L6 family member 1	TM4SF1			NA		0.362873	0.427926	0.412555	0.401835	0.498653	7				Other
Q7Z2W4;Q7Z2W4-2	Q7Z2W4	0.401528	276				Zinc finger CCCH-type antiviral protein 1	ZC3HAV1			NA		0.50769	0.393311	0.416949	0.410917	0.029121	12	0.416348	0.729866	0.842755	Other
P56524;P56524-2	P56524	0.401396	43				Histone deacetylase 4	HDAC4			NA		0.389608	0.406073	0.399855	0.423314						Other
Q96EA4;Q96EA4-3;Q96EA4-2	Q96EA4	0.401306	63				Protein Spindly	SPDL1			NA		0.407952	0.394137	0.426395	0.428707					0.691693	Other
Q96CG3	Q96CG3	0.401239	99				TRAF-interacting protein with FHA domain-containing protein A	TIFA			NA		0.383156	0.405273	0.403781	0.419951			0.0841538	0.183627	0.479484	Other
Q9H2D6;Q9H2D6-3	Q9H2D6	0.401161	112				TRIO and F-actin-binding protein	TRIOBP			NA		0.411843	0.395159	0.409198	0.412064	0.480289	6		0.295427	0.650159	Other
Q9HBG6;Q9HBG6-5;Q9HBG6-10;Q9HBG6-9;Q9HBG6-4;Q9HBG6-3;Q9HBG6-6;Q9HBG6-11;Q9HBG6-8;Q9HBG6-7	Q9HBG6	0.401149	40				Intraflagellar transport protein 122 homolog	IFT122			NA		0.409946	0.410703	0.402927	0.403658	0.242504	6				Other
Q4ZIN3-2;Q4ZIN3	Q4ZIN3	0.401034	37				Membralin	TMEM259			NA		0.38864	0.39322	0.403523	0.410177						Other
P08069	P08069	0.400932	70				Insulin-like growth factor 1 receptor;Insulin-like growth factor 1 receptor alpha chain;Insulin-like growth factor 1 receptor beta chain	IGF1R			NA		0.358637	0.416124	0.407865	0.406735						Other
Q70Z53-3	Q70Z53	0.40093	69				Protein FRA10AC1	FRA10AC1			NA		0.400885	0.404717	0.40405	0.410061	0.346302	9				Other
Q9NRW1	Q9NRW1	0.400772	37				Ras-related protein Rab-6B	RAB6B			NA		0.403742	0.390858	0.408627	0.403153						Other
O43303;O43303-2	O43303	0.400732	41				Centriolar coiled-coil protein of 110 kDa	CCP110			NA		0.358232	0.414234	0.386185	0.390757						Other
O75410;O75410-2;O75410-7;O75410-3;O75410-6;O75410-5;O75410-4	O75410	0.400471	154				Transforming acidic coiled-coil-containing protein 1	TACC1			NA		0.411638	0.391777	0.394709	0.412675			0.688529	0.498624	0.287614	Other
O95149	O95149	0.400309	39				Snurportin-1	SNUPN			NA		0.410423	0.412326	0.40786	0.401684						Other
Q8NBN3;Q8NBN3-3	Q8NBN3	0.400251	72				Transmembrane protein 87A	TMEM87A			NA		0.392122	0.399314	0.393774	0.406655						Other
Q9P1Q0-4;Q9P1Q0-2;Q9P1Q0	Q9P1Q0	0.400213	47				Vacuolar protein sorting-associated protein 54	VPS54			NA		0.381682	0.408572	0.405509	0.387986						Other
P84243	P84243	0.399929	113				Histone H3.3	H3F3A			NA		0.394355	0.397266	0.391923	0.401486	0.501067	8	0.274326	0.369091		Other
Q8N3E9	Q8N3E9	0.399905	35				1-phosphatidylinositol 4,5-bisphosphate phosphodiesterase delta-3	PLCD3			NA		0.409695	0.38882	0.394599	0.400235						Other
P30455	P30455	0.399846	142				HLA class I histocompatibility antigen, A-36 alpha chain	HLA-A			NA		0.401318	0.409214	0.408921	0.409159			0.100579	0.539148	0.64245	Other
O15020	O15020	0.399783	148				Spectrin beta chain, non-erythrocytic 2	SPTBN2			NA		0.382462	0.398066	0.413757	0.408674	0.155202	10	0.239931	0.438844	0.250142	Other
P57735	P57735	0.399738	56				Ras-related protein Rab-25	RAB25			NA		0.387102	0.38438	0.392345	0.398621			0.399683			Other
Q99719	Q99719	0.39966	52				Septin-5	SEPT5			NA		0.390925	0.416016	0.399535	0.401971						Other
P58107	P58107	0.399514	174				Epiplakin	EPPK1			NA		0.415124	0.377319	0.396896	0.39357	0.0100901	14	0.554875	0.515403	0.297913	Other
Q9H1E3;Q9H1E3-2	Q9H1E3	0.399501	189				Nuclear ubiquitous casein and cyclin-dependent kinase substrate 1	NUCKS1			DNA replication		0.409634	0.408854	0.404753	0.409659	0.242039	14	0.156355	0.351885	0.446805	DNA replication
P04839	P04839	0.399491	107				Cytochrome b-245 heavy chain	CYBB			NA		0.378465	0.41672	0.42659	0.399572			0.082941	0.319148	0.334228	Other
Q8TCY9-2;Q8TCY9-3;Q8TCY9-4	Q8TCY9	0.399487	61				Up-regulator of cell proliferation	URGCP			NA		0.397671	0.395839	0.385143	0.418364						Other
Q9UIB8-3;Q9UIB8-2;Q9UIB8;Q9UIB8-5;Q9UIB8-4;Q9UIB8-6	Q9UIB8	0.399376	41				SLAM family member 5	CD84			NA		0.383511	0.396081	0.416284	0.402518						Other
Q96NY8	Q96NY8	0.399244	49				Nectin-4;Processed poliovirus receptor-related protein 4	PVRL4			NA		0.372982	0.418986	0.393493	0.400772						Other
Q9Y3I1;Q9Y3I1-3;Q9Y3I1-2	Q9Y3I1	0.399221	164				F-box only protein 7	FBXO7			NA		0.399337	0.385536	0.416966	0.397321	0.187685	5	0.225856	0.335755	0.793166	Other
Q8TF01	Q8TF01	0.398978	44				Arginine/serine-rich protein PNISR	PNISR			NA		0.421891	0.39676	0.400294	0.417007	0.196252	6				Other
O14715;Q99666-2	O14715	0.398822	57				RANBP2-like and GRIP domain-containing protein 8;RANBP2-like and GRIP domain-containing protein 5/6	RGPD8;RGPD5			NA		0.388528	0.404834	0.404324	0.39701						Other
Q6ZRS2-2;Q6ZRS2;Q6ZRS2-3	Q6ZRS2	0.398791	171				Helicase SRCAP	SRCAP			NA		0.373841	0.396851	0.410406	0.392696	0.517333	12	0.337019	0.740781	0.0860409	Other
Q9NR30;Q9NR30-2	Q9NR30	0.398781	275				Nucleolar RNA helicase 2	DDX21			NA		0.420663	0.395979	0.396621	0.407479	0.164611	15	0.496779	0.36515	0.701241	Other
Q9HBM0	Q9HBM0	0.398776	33				Vezatin	VEZT			NA		0.408955	0.394722	0.396644	0.405875						Other
Q8N8Y2	Q8N8Y2	0.398708	46				V-type proton ATPase subunit d 2	ATP6V0D2			NA		0.381318	0.394352	0.390225	0.401393						Other
O14975;O14975-2	O14975	0.398697	95				Very long-chain acyl-CoA synthetase	SLC27A2			NA		0.421183	0.388176	0.384089	0.392912	0.044465	13	0.537905			Other
Q6EEV4-2;Q6EEV4	Q6EEV4	0.398678	54				DNA-directed RNA polymerase II subunit GRINL1A, isoforms 4/5	POLR2M			NA		0.392919	0.401035	0.397923	0.39811						Other
Q9NQG6	Q9NQG6	0.39866	35				Mitochondrial dynamics protein MID51	MIEF1			NA		0.381031	0.374749	0.402262	0.395715						Mitochondrial
Q14938-6;Q14938-5;Q14938-3;Q14938-4;Q14938;Q14938-2	Q14938	0.398641	33				Nuclear factor 1 X-type	NFIX			DNA replication		0.411707	0.379902	0.402119							DNA replication
Q8IYL3	Q8IYL3	0.398399	108				UPF0688 protein C1orf174	C1orf174			NA		0.389214	0.413112	0.375223	0.416182	0.427998	8		0.269303	0.382833	Other
Q96CB8	Q96CB8	0.398389	103				Integrator complex subunit 12	INTS12			NA		0.38472	0.393122	0.393667	0.403897	0.128862	9	0.741318	0.376445		Other
Q9Y385	Q9Y385	0.398242	143				Ubiquitin-conjugating enzyme E2 J1	UBE2J1			NA		0.387812	0.432754	0.403482	0.413164			0.266166	0.411804	0.729861	Other
O43426;O43426-2;O43426-4	O43426	0.398219	76				Synaptojanin-1	SYNJ1			NA		0.40877	0.41007	0.403417	0.39497			0.286886			Other
Q9BSK2	Q9BSK2	0.398106	40				Solute carrier family 25 member 33	SLC25A33			NA		0.40727	0.403907	0.396159	0.404211						Other
Q06546	Q06546	0.398073	180				GA-binding protein alpha chain	GABPA			NA		0.456515	0.390281	0.401789	0.387621	0.0801536	8	0.187454	0.357285	0.699768	Other
Q13227-2;Q13227	Q13227	0.397941	59				G protein pathway suppressor 2	GPS2			NA		0.444439	0.399724	0.407427	0.392537	0.069434	5				Other
P14384	P14384	0.397914	46				Carboxypeptidase M	CPM			NA		0.416944	0.402166	0.406659	0.385488	0.134475	11				Other
P28347;P28347-2	P28347	0.397894	45				Transcriptional enhancer factor TEF-1	TEAD1			NA		0.445045	0.378474	0.400835	0.404209	0.0273624	15				Other
O00257	O00257	0.397867	59				E3 SUMO-protein ligase CBX4	CBX4			NA		0.414264	0.39253	0.409348	0.40958	0.128643	13				Other
Q5BJF2	Q5BJF2	0.397865	131				Transmembrane protein 97	TMEM97			NA		0.46988	0.383531	0.393126	0.414857	0.0889218	8	0.372898	0.280214	0.82505	Other
Q5VYS4	Q5VYS4	0.397851	38				Mesenteric estrogen-dependent adipogenesis protein	MEDAG			NA		0.366785	0.417351	0.389861	0.401615						Other
Q8WWK9-6;Q8WWK9-5;Q8WWK9;Q8WWK9-4	Q8WWK9	0.397828	97				Cytoskeleton-associated protein 2	CKAP2			NA		0.407181	0.38795	0.401421	0.39108	0.0687279	11		0.457234		Other
P35556;P35556-2	P35556	0.397745	36				Fibrillin-2	FBN2			NA		0.408223	0.387564	0.404866	0.404865						Other
Q9P2R6	Q9P2R6	0.397677	33				Arginine-glutamic acid dipeptide repeats protein	RERE			NA		0.38297	0.390312	0.398489	0.411504						Other
P17029	P17029	0.397467	68				Zinc finger protein with KRAB and SCAN domains 1	ZKSCAN1			NA		0.353971	0.389627	0.403098	0.398344	0.213825	7				Other
P62324	P62324	0.397385	42				Protein BTG1	BTG1			NA		0.399082	0.426385	0.386616	0.390001						Other
Q9UKP4	Q9UKP4	0.397379	32				A disintegrin and metalloproteinase with thrombospondin motifs 7	ADAMTS7			NA		0.394375	0.39448	0.407382	0.399401						Other
P51610-4	P51610	0.397371	284				Host cell factor 1;HCF N-terminal chain 1;HCF N-terminal chain 2;HCF N-terminal chain 3;HCF N-terminal chain 4;HCF N-terminal chain 5;HCF N-terminal chain 6;HCF C-terminal chain 1;HCF C-terminal chain 2;HCF C-terminal chain 3;HCF C-terminal chain 4;HCF C-terminal chain 5;HCF C-terminal chain 6	HCFC1			NA		0.442306	0.3791	0.392458	0.384836	0.0425199	15	0.656706	0.47211	0.625864	Other
Q9UGU5	Q9UGU5	0.397192	47				HMG domain-containing protein 4	HMGXB4			NA		0.419399	0.39072	0.404414	0.395319	0.0619473	11				Other
O60942;O60942-2;O60942-4;O60942-3	O60942	0.397147	180				mRNA-capping enzyme;Polynucleotide 5-triphosphatase;mRNA guanylyltransferase	RNGTT			NA		0.447155	0.411506	0.402601	0.425785	0.0187546	12	0.507239	0.406057	0.347647	Other
Q9UHN6;Q9UHN6-2	Q9UHN6	0.397114	112				Transmembrane protein 2	TMEM2			NA		0.400153	0.418676	0.408562	0.403447			0.504435	0.507783	0.534207	Other
Q9BTA9;Q9BTA9-2	Q9BTA9	0.397097	151				WW domain-containing adapter protein with coiled-coil	WAC			NA		0.430519	0.379257	0.402401	0.41255	0.221736	9	0.533161	0.710357	0.417791	Other
P30414	P30414	0.396936	59				NK-tumor recognition protein;Putative peptidyl-prolyl cis-trans isomerase	NKTR			NA		0.390401	0.392822	0.399882	0.397715						Other
Q96PV6-2	Q96PV6	0.396842	110				Leukocyte receptor cluster member 8	LENG8			NA		0.421143	0.386876	0.392213	0.395783	0.12001	5	0.151841	0.368032	0.208692	Other
Q9BZ29-4;Q9BZ29-3;Q9BZ29	Q9BZ29	0.396786	107				Dedicator of cytokinesis protein 9	DOCK9			NA		0.404387	0.390512	0.397872	0.395251			0.358997	0.385125		Other
P02787	P02787	0.396765	69				Serotransferrin	TF			NA		0.394367	0.401815	0.396951	0.402296						Other
O15344;O15344-2	O15344	0.396724	31				E3 ubiquitin-protein ligase Midline-1	MID1			NA				0.40326							Other
Q9H8M2;Q9H8M2-3;Q9H8M2-1	Q9H8M2	0.396712	42				Bromodomain-containing protein 9	BRD9			NA		0.392403	0.401272	0.399765	0.408235						Other
Q96RN5-3;Q96RN5-2;Q96RN5	Q96RN5	0.3967	190				Mediator of RNA polymerase II transcription subunit 15	MED15			NA		0.399367	0.38459	0.40461	0.386658	0.136791	9	0.101496	0.538012	0.39034	Other
P06239;P06239-3	P06239	0.396696	99				Tyrosine-protein kinase Lck	LCK			NA		0.346939	0.37567	0.419508	0.39707			0.286028	0.305781	0.235854	Other
Q9H9A7	Q9H9A7	0.396687	31				RecQ-mediated genome instability protein 1	RMI1			DNA replication			0.403083			0.121982	12				DNA replication
Q9UER7;Q9UER7-3;Q9UER7-4;Q9UER7-5	Q9UER7	0.396679	103				Death domain-associated protein 6	DAXX			NA		0.389733	0.3855	0.403606	0.413058	0.408384	11	0.376337			Other
P11474;P11474-2	P11474	0.396581	57				Steroid hormone receptor ERR1	ESRRA			NA		0.368156	0.394201	0.401596	0.404198	0.194506	12				Other
A5D8V6	A5D8V6	0.396544	60				Vacuolar protein sorting-associated protein 37C	VPS37C			NA		0.373176	0.409471	0.398334	0.40276						Other
Q9NYZ3	Q9NYZ3	0.396458	45				G2 and S phase-expressed protein 1	GTSE1			NA		0.421081	0.385551	0.397484	0.406778	0.0803448	12				Other
Q15149-2	Q15149	0.396448	42				Plectin	PLEC			NA		0.370831	0.401501	0.401808	0.400394						Other
Q7Z449	Q7Z449	0.396312	33				Cytochrome P450 2U1	CYP2U1			NA		0.390402	0.393647	0.386754	0.395926						Other
Q9UPQ9-1;Q9UPQ9	Q9UPQ9	0.396213	43				Trinucleotide repeat-containing gene 6B protein	TNRC6B			NA		0.390655	0.406616	0.401429	0.410978			0.648845			Other
P39060-2;P39060-1;P39060	P39060	0.396065	74				Collagen alpha-1(XVIII) chain;Endostatin	COL18A1			NA		0.406825	0.40679	0.406243	0.413034						Other
P30047	P30047	0.396051	66				GTP cyclohydrolase 1 feedback regulatory protein	GCHFR			NA		0.383713	0.392307	0.391366	0.399861	0.361424	10		0.324518		Other
Q9Y2C9;Q9Y2C9-2	Q9Y2C9	0.396011	36				Toll-like receptor 6	TLR6			NA		0.38455	0.391253	0.395249	0.417136						Other
P47224	P47224	0.39599	168				Guanine nucleotide exchange factor MSS4	RABIF			NA		0.386338	0.404928	0.400096	0.391541	0.184358	5	0.251427	0.242063	0.389572	Other
Q8IUZ5	Q8IUZ5	0.39599	41				5-phosphohydroxy-L-lysine phospho-lyase	PHYKPL			NA		0.372472	0.39498	0.399944	0.389105						Other
Q9H3P2	Q9H3P2	0.395842	206				Negative elongation factor A	NELFA			NA		0.445586	0.359262	0.41242	0.406384	0.0180416	14	0.337895	0.531975	0.706244	Other
Q92686	Q92686	0.395831	44				Neurogranin;NEUG(55-78)	NRGN			NA		0.381964	0.40139	0.378862	0.395535						Other
Q9ULM3	Q9ULM3	0.395823	110				YEATS domain-containing protein 2	YEATS2			NA		0.412944	0.389837	0.404848	0.412203	0.0963062	8	0.637722	0.953096	0.494061	Other
Q9NZM4-2;Q9NZM4	Q9NZM4	0.395767	43				Glioma tumor suppressor candidate region gene 1 protein	GLTSCR1			NA		0.394984	0.399879	0.405035	0.408814				0.316326		Other
O14979-3;O14979-2	O14979	0.395737	109				Heterogeneous nuclear ribonucleoprotein D-like	HNRNPDL			NA		0.374837	0.412358	0.410132	0.394449			0.49588	0.637734	0.628355	Other
Q969U7-2;Q969U7	Q969U7	0.395671	175				Proteasome assembly chaperone 2	PSMG2			NA		0.409794	0.419389	0.387723	0.398663	0.122826	10	0.825425	0.429638	0.650613	Other
Q9BW72	Q9BW72	0.395571	61				HIG1 domain family member 2A, mitochondrial	HIGD2A			NA		0.3764	0.396756	0.399481	0.398785						Mitochondrial
O14965	O14965	0.395515	87				Aurora kinase A	AURKA			NA		0.429066	0.397052	0.405395	0.40684	0.0203734	14		0.442658		Other
Q15911;Q15911-2	Q15911	0.395468	96				Zinc finger homeobox protein 3	ZFHX3			NA		0.34568	0.398652	0.393834	0.407226	0.576073	7	0.264626		0.266792	Other
P05161	P05161	0.395451	247				Ubiquitin-like protein ISG15	ISG15			NA		0.375028	0.420035	0.401502	0.402595	0.266396	8	0.264213	0.342344	0.465798	Other
P59666;P59665	P59666	0.39543	49				Neutrophil defensin 3;HP 3-56;Neutrophil defensin 2;Neutrophil defensin 1;HP 1-56;Neutrophil defensin 2	DEFA3;DEFA1			NA		0.357227	0.401211	0.377871	0.398138						Other
O76062;O76062-2	O76062	0.395425	51				Delta(14)-sterol reductase	TM7SF2			NA		0.373966	0.407468	0.386734	0.391554						Other
Q6SPF0	Q6SPF0	0.39534	114				Atherin	SAMD1			NA		0.423578	0.382795	0.384441	0.403585	0.047892	13	0.61534	0.508003		Other
Q9NYV6;Q9NYV6-3;Q9NYV6-4	Q9NYV6	0.395316	55				RNA polymerase I-specific transcription initiation factor RRN3	RRN3			NA		0.390926	0.392826	0.394303	0.387227	0.152001	7	0.443482	0.554898		Other
Q53S33	Q53S33	0.395306	89				BolA-like protein 3	BOLA3			NA		0.369718	0.392925	0.354029	0.392838	0.289534	8	0.199471	0.107553		Other
Q7Z7F0;Q7Z7F0-2;Q7Z7F0-3	Q7Z7F0	0.395245	81				UPF0469 protein KIAA0907	KIAA0907			NA		0.447795	0.392843	0.410517	0.404836	0.0573311	6	0.532837		0.584445	Other
Q7Z2E3-7;Q7Z2E3;Q7Z2E3-3;Q7Z2E3-8;Q7Z2E3-5;Q7Z2E3-10;Q7Z2E3-9;Q7Z2E3-11;Q7Z2E3-4;Q7Z2E3-2	Q7Z2E3	0.395126	75				Aprataxin	APTX			NA		0.417445	0.402747	0.406459	0.402171	0.249306	9		0.12897		Other
Q9H6U6-7;Q9H6U6-3;Q9H6U6-8;Q9H6U6-2;Q9H6U6	Q9H6U6	0.39504	65				Breast carcinoma-amplified sequence 3	BCAS3			NA		0.380442	0.37684	0.387862	0.406038			0.630504			Other
P08842	P08842	0.39501	55				Steryl-sulfatase	STS			NA		0.380752	0.369573	0.366598	0.387035				0.630347		Other
Q8WUI4-3;Q8WUI4-4;Q8WUI4;Q8WUI4-7;Q8WUI4-6;Q8WUI4-5;Q8WUI4-10	Q8WUI4	0.395008	117				Histone deacetylase 7	HDAC7			NA		0.479902	0.375767	0.432589	0.409868	0.0178758	13	0.294176	0.396652	0.574474	Other
P19793-2	P19793	0.394738	117				Retinoic acid receptor RXR-alpha	RXRA			NA		0.41353	0.351679	0.381255	0.407287	0.106094	11	0.261817		0.452863	Other
P62328	P62328	0.394658	170				Thymosin beta-4;Hematopoietic system regulatory peptide	TMSB4X			NA		0.390155	0.393253	0.394235	0.400362			0.213898	0.328344	0.675936	Other
Q96RT8;Q96RT8-2	Q96RT8	0.394631	36				Gamma-tubulin complex component 5	TUBGCP5			NA		0.379397	0.404978	0.397212	0.388695						Other
P41567	P41567	0.394545	243				Eukaryotic translation initiation factor 1	EIF1			NA		0.420859	0.398826	0.39061	0.395377	0.106946	14	0.469284	0.816706	0.484517	Other
Q9BVA0	Q9BVA0	0.394436	47				Katanin p80 WD40 repeat-containing subunit B1	KATNB1			NA		0.384573	0.423718	0.403528	0.398977						Other
Q9NYB9-2;Q9NYB9-4;Q9NYB9;Q9NYB9-3	Q9NYB9	0.394395	53				Abl interactor 2	ABI2			NA		0.392411	0.397897	0.396869	0.377019						Other
P19440;P19440-2;A6NGU5	P19440	0.394368	62				Gamma-glutamyltranspeptidase 1;Gamma-glutamyltranspeptidase 1 heavy chain;Gamma-glutamyltranspeptidase 1 light chain;Putative gamma-glutamyltranspeptidase 3;Putative gamma-glutamyltranspeptidase 3 heavy chain;Putative gamma-glutamyltranspeptidase 3 light chain	GGT1;GGT3P			NA		0.387523	0.379154	0.41525	0.400923						Other
O95104;O95104-2;O95104-3	O95104	0.394331	194				Splicing factor, arginine/serine-rich 15	SCAF4			NA		0.424658	0.388045	0.406098	0.406526	0.0692085	10	0.650542	0.572275	0.428812	Other
Q8WUD4	Q8WUD4	0.394298	157				Coiled-coil domain-containing protein 12	CCDC12			NA		0.39455	0.391572	0.399961	0.404518	0.127488	10	0.259707	0.626706	0.446819	Other
P28702;P28702-3	P28702	0.39424	88				Retinoic acid receptor RXR-beta	RXRB			NA		0.414361	0.389381	0.363088	0.407213	0.139329	10	0.551873			Other
Q08AG7	Q08AG7	0.394218	50				Mitotic-spindle organizing protein 1	MZT1			NA		0.37018	0.39202	0.418172	0.406337			0.236064			Other
Q6PK18;Q6PK18-2	Q6PK18	0.394176	35				2-oxoglutarate and iron-dependent oxygenase domain-containing protein 3	OGFOD3			NA		0.409725	0.400295	0.410672	0.40083						Other
O60906	O60906	0.394131	35				Sphingomyelin phosphodiesterase 2	SMPD2			NA		0.382577	0.379124	0.392403	0.391149						Other
Q9NPH2-2;Q9NPH2-3;Q9NPH2	Q9NPH2	0.394045	156				Inositol-3-phosphate synthase 1	ISYNA1			NA		0.359179	0.421398	0.399808	0.39224			0.446015	0.280558	0.368477	Other
Q9Y6I4;Q9Y6I4-2	Q9Y6I4	0.393948	159				Ubiquitin carboxyl-terminal hydrolase 3	USP3			NA		0.384502	0.379389	0.40068	0.408722	0.152326	14	0.170787	0.46994	0.625608	Other
Q96ME7-3;Q96ME7;Q96ME7-2	Q96ME7	0.393939	74				Zinc finger protein 512	ZNF512			NA		0.373174	0.387047	0.390078	0.410373	0.217814	15	0.263822	0.568226		Other
O95365	O95365	0.393635	76				Zinc finger and BTB domain-containing protein 7A	ZBTB7A			NA		0.396405	0.398848	0.389234	0.395402	0.175704	5				Other
Q8IZD2-5;Q8IZD2-7;Q8IZD2;Q8IZD2-2;Q8IZD2-8;Q8IZD2-4	Q8IZD2	0.393619	48				Histone-lysine N-methyltransferase 2E	KMT2E			NA		0.420866	0.398821	0.402488	0.405078						Other
Q9NSI2-2;Q9NSI2	Q9NSI2	0.393605	136				Protein FAM207A	FAM207A			NA		0.388792	0.386552	0.388198	0.406288	0.134127	12	0.817494	0.576912		Other
O60462-4;O60462-5;O60462-2;O60462-3;O60462;O60462-6	O60462	0.393557	52				Neuropilin-2	NRP2			NA		0.37086	0.411206	0.392159	0.393514						Other
Q9NY27;Q9NY27-3	Q9NY27	0.393505	192				Serine/threonine-protein phosphatase 4 regulatory subunit 2	PPP4R2			NA		0.423665	0.391767	0.423114	0.39108			0.120594	0.449116	0.362327	Other
P48730-2	P48730	0.39346	190				Casein kinase I isoform delta	CSNK1D			NA		0.449948	0.377018	0.429823	0.41652	0.0780384	11	0.661008	0.360385	0.849388	Other
Q86Y37;Q86Y37-2;Q86Y37-4	Q86Y37	0.393434	30				CDK2-associated and cullin domain-containing protein 1	CACUL1			NA											Other
Q96C24;Q96C24-2	Q96C24	0.39335	54				Synaptotagmin-like protein 4	SYTL4			NA		0.380683	0.40234	0.38806	0.392131					0.507196	Other
Q7L7V1	Q7L7V1	0.393114	38				Putative pre-mRNA-splicing factor ATP-dependent RNA helicase DHX32	DHX32			NA		0.407445	0.392824	0.393497	0.394608						Other
P46020-2;P46020;P46020-3	P46020	0.392889	84				Phosphorylase b kinase regulatory subunit alpha, skeletal muscle isoform	PHKA1			NA		0.395569	0.400624	0.4011	0.383257			0.398514			Other
P68543-2;P68543	P68543	0.392828	35				UBX domain-containing protein 2A	UBXN2A			NA		0.38252	0.410574	0.397743	0.396939						Other
Q7Z7L7	Q7Z7L7	0.3927	57				Protein zer-1 homolog	ZER1			NA		0.355365	0.391128	0.439136	0.394097						Other
Q9UQR1	Q9UQR1	0.392666	127				Zinc finger protein 148	ZNF148			NA		0.401427	0.396277	0.413406	0.410866	0.206	10	0.220643	0.396823		Other
O60941-7;O60941;O60941-4;O60941-6	O60941	0.392358	52				Dystrobrevin beta	DTNB			NA		0.370853	0.374136	0.402468	0.394977			0.224281			Other
Q12929;Q12929-2	Q12929	0.392318	138				Epidermal growth factor receptor kinase substrate 8	EPS8			NA		0.395934	0.368634	0.395507	0.385232			0.461705	0.508901	0.238359	Other
Q9NR48-2;Q9NR48	Q9NR48	0.392237	66				Histone-lysine N-methyltransferase ASH1L	ASH1L			NA		0.433933	0.38631	0.38689	0.401448	0.0659375	11				Other
Q9UL54-2	Q9UL54	0.392205	84				Serine/threonine-protein kinase TAO2	TAOK2			NA		0.385269	0.402019	0.412063	0.401991			0.246047			Other
P29597	P29597	0.39213	92				Non-receptor tyrosine-protein kinase TYK2	TYK2			NA		0.404752	0.392884	0.383224	0.397697			0.547088	0.435419		Other
P42224	P42224	0.392084	288				Signal transducer and activator of transcription 1-alpha/beta	STAT1			NA		0.437431	0.381594	0.416082	0.399457	0.0207946	12	0.125668	0.358948	0.650264	Other
P35790;P35790-2	P35790	0.39201	33				Choline kinase alpha	CHKA			NA		0.408201	0.409073	0.390254	0.38842						Other
Q6ZN28	Q6ZN28	0.39199	72				Metastasis-associated in colon cancer protein 1	MACC1			NA		0.35455	0.386068	0.375289	0.393453						Other
P08047;P08047-3;P08047-2	P08047	0.391932	109				Transcription factor Sp1	SP1			NA		0.379439	0.396296	0.423	0.407095	0.330594	7	0.371874	0.375927		Other
P49069	P49069	0.391917	69				Calcium signal-modulating cyclophilin ligand	CAMLG			NA		0.40422	0.395168	0.397374	0.414586						Other
O00541;O00541-2	O00541	0.391836	275				Pescadillo homolog	PES1			NA		0.46295	0.398752	0.402313	0.422699	0.119793	15	0.692381	0.572853	0.507122	Other
Q5VZ66	Q5VZ66	0.391699	49				Janus kinase and microtubule-interacting protein 3	JAKMIP3			NA		0.358681	0.392713	0.379637	0.402319						Other
O94813-3;O94813-2;O94813	O94813	0.391686	38				Slit homolog 2 protein;Slit homolog 2 protein N-product;Slit homolog 2 protein C-product	SLIT2			NA		0.382708	0.40485	0.388462	0.387273						Other
O75145-2;O75145	O75145	0.391639	45				Liprin-alpha-3	PPFIA3			NA		0.378069	0.385292	0.386583	0.378045					0.316186	Other
P07358	P07358	0.39156	45				Complement component C8 beta chain	C8B			NA		0.375446	0.398773	0.398955	0.403154						Other
O76075;O76075-2	O76075	0.391511	48				DNA fragmentation factor subunit beta	DFFB			NA		0.421239	0.372756	0.377807	0.383129	0.157113	6				Other
Q9BQ75-2;Q9BQ75	Q9BQ75	0.391445	184				Protein CMSS1	CMSS1			NA		0.434221	0.399681	0.397586	0.409595	0.135964	15	0.65827	0.284066	0.516543	Other
O75843	O75843	0.391435	161				AP-1 complex subunit gamma-like 2	AP1G2			NA		0.382652	0.400578	0.390044	0.388302			0.508005	0.261789	0.820933	Other
A2RTX5;A2RTX5-2	A2RTX5	0.391371	64				Probable threonine--tRNA ligase 2, cytoplasmic	TARSL2			NA		0.377155	0.384831	0.371135	0.387939						Other
Q96SB4	Q96SB4	0.391055	225				SRSF protein kinase 1	SRPK1			NA		0.444814	0.40741	0.401651	0.421665	0.0169954	11	0.888451	0.386194	0.667215	Other
Q53S58	Q53S58	0.391002	37				Transmembrane protein 177	TMEM177			NA		0.371504	0.380593	0.395044	0.385388						Other
Q5VWN6;Q5VWN6-2	Q5VWN6	0.390884	88				Protein FAM208B	FAM208B			NA		0.332759	0.403151	0.4103	0.405361			0.0843403	0.499519		Other
Q86YR5-4;Q86YR5;Q86YR5-3	Q86YR5	0.39077	54				G-protein-signaling modulator 1	GPSM1			NA		0.419475	0.389887	0.396237	0.395922	0.0706547	6				Other
Q6AWC2-4;Q6AWC2;Q6AWC2-6;Q6AWC2-2;Q6AWC2-5;Q6AWC2-3	Q6AWC2	0.39076	34				Protein WWC2	WWC2			NA		0.369572	0.39535	0.385117	0.384329						Other
Q9ULV3-5;Q9ULV3;Q9ULV3-2;Q9ULV3-3;Q9ULV3-4	Q9ULV3	0.390738	98				Cip1-interacting zinc finger protein	CIZ1			NA		0.377872	0.387651	0.420543	0.406792	0.149555	11	0.268563	0.588416	0.262985	Other
Q9UPN6;Q9UPN6-2	Q9UPN6	0.390676	225				Protein SCAF8	SCAF8			NA		0.41832	0.372133	0.405811	0.404863	0.0974741	13	0.214738	0.518806	0.441172	Other
Q8WUF5	Q8WUF5	0.390366	128				RelA-associated inhibitor	PPP1R13L			NA		0.443865	0.377165	0.410149	0.403908	0.0912137	8	0.607861		0.700327	Other
P41223;P41223-2	P41223	0.390305	243				Protein BUD31 homolog	BUD31			NA		0.406076	0.39999	0.429621	0.409346	0.0504074	15	0.115377	0.749694	0.388683	Other
Q9UNF1;Q9UNF1-2	Q9UNF1	0.390301	252				Melanoma-associated antigen D2	MAGED2			NA		0.450201	0.361496	0.392274	0.41238	0.0394317	12	0.331939	0.367768	0.720708	Other
Q13191;Q13191-3;Q13191-2	Q13191	0.390194	54				E3 ubiquitin-protein ligase CBL-B	CBLB			NA		0.395477	0.395305	0.381692	0.395782						Other
P00450	P00450	0.390185	61				Ceruloplasmin	CP			NA		0.389853	0.375738	0.396945	0.397076						Other
O76041	O76041	0.390096	91				Nebulette	NEBL			NA		0.353532	0.377864	0.377393	0.403316					0.276842	Other
Q86Y07;Q86Y07-5;Q86Y07-2;Q86Y07-4	Q86Y07	0.390076	153				Serine/threonine-protein kinase VRK2	VRK2			NA		0.396391	0.36357	0.418664	0.406807	0.360791	6	0.217328	0.633918	0.514094	Other
Q5T0W9	Q5T0W9	0.390019	56				Protein FAM83B	FAM83B			NA		0.404536	0.383415	0.390798	0.392288						Other
O43567;O43567-2	O43567	0.389856	34				E3 ubiquitin-protein ligase RNF13	RNF13			NA		0.420635	0.379355	0.398812	0.401549						Other
Q96DP5	Q96DP5	0.389852	35				Methionyl-tRNA formyltransferase, mitochondrial	MTFMT			NA			0.385757	0.380533	0.385796	0.648439	6				Mitochondrial
P12830;P12830-2	P12830	0.389804	84				Cadherin-1;E-Cad/CTF1;E-Cad/CTF2;E-Cad/CTF3	CDH1			NA		0.391775	0.385177	0.399431	0.398036			0.47545			Other
Q9BRP1	Q9BRP1	0.389793	161				Programmed cell death protein 2-like	PDCD2L			NA		0.418356	0.388262	0.38172	0.399325	0.0743849	9	0.487942	0.38256	0.648313	Other
O95402	O95402	0.389736	39				Mediator of RNA polymerase II transcription subunit 26	MED26			NA		0.386266	0.393414	0.402718	0.389294						Other
O00194	O00194	0.389667	61				Ras-related protein Rab-27B	RAB27B			NA		0.380019	0.384752	0.38958	0.39868						Other
P08473	P08473	0.389645	42				Neprilysin	MME			NA		0.385675	0.372159	0.396672	0.392462						Other
Q9UK99-3;Q9UK99-2;Q9UK99	Q9UK99	0.389539	86				F-box only protein 3	FBXO3			NA		0.36741	0.392217	0.405872	0.388613				0.191614	0.566116	Other
P58004	P58004	0.38951	59				Sestrin-2	SESN2			NA		0.367523	0.370281	0.390682	0.39851			0.0903349			Other
Q8N5B7;Q8N5B7-2	Q8N5B7	0.389375	33				Ceramide synthase 5	CERS5			NA		0.366918	0.413581	0.386964	0.388364						Other
Q8N5C8-2;Q8N5C8	Q8N5C8	0.389366	77				TGF-beta-activated kinase 1 and MAP3K7-binding protein 3	TAB3			NA		0.389939	0.373586	0.388116	0.399373	0.298876	7	0.251638	0.505706	0.52152	Other
Q86TC9;Q86TC9-2	Q86TC9	0.389282	38				Myopalladin	MYPN			NA			0.369715	0.399781	0.391829	0.0998164	12				Other
Q9ULG1	Q9ULG1	0.389217	102				DNA helicase INO80	INO80			NA		0.359707	0.384902	0.394064	0.390874	0.376487	8		0.58252	0.232391	Other
Q13243;Q13243-3;Q13243-2	Q13243	0.389136	255				Serine/arginine-rich splicing factor 5	SRSF5			NA		0.474376	0.368792	0.392333	0.404194	0.00354844	14	0.325057	0.46743	0.348461	Other
Q96RJ3;Q96RJ3-2	Q96RJ3	0.389129	38				Tumor necrosis factor receptor superfamily member 13C	TNFRSF13C			NA		0.373234	0.376494	0.372845	0.381217						Other
O14519;O14519-2	O14519	0.389052	100				Cyclin-dependent kinase 2-associated protein 1	CDK2AP1			DNA replication		0.349065	0.409733	0.38612	0.390283	0.546227	8	0.656669	0.335917		DNA replication
Q8IVG5	Q8IVG5	0.389043	124				Sterile alpha motif domain-containing protein 9-like	SAMD9L			NA		0.365832	0.416133	0.387382	0.395697			0.156056	0.417558	0.365525	Other
Q08380	Q08380	0.389029	131				Galectin-3-binding protein	LGALS3BP			NA		0.369661	0.369164	0.394975	0.411158				0.557321	0.675758	Other
Q8N335	Q8N335	0.388834	107				Glycerol-3-phosphate dehydrogenase 1-like protein	GPD1L			NA		0.395573	0.373413	0.383901	0.390613	0.281392	6	0.23813		0.212071	Other
Q96BI1	Q96BI1	0.388712	45				Solute carrier family 22 member 18	SLC22A18			NA		0.393734	0.387205	0.383948	0.3908						Other
Q9UKL6;Q9UKL6-2	Q9UKL6	0.388706	69				Phosphatidylcholine transfer protein	PCTP			NA		0.375543	0.380006	0.418027	0.405589				0.311061		Other
Q8ND83-4;Q8ND83;Q8ND83-2	Q8ND83	0.388575	48				SLAIN motif-containing protein 1	SLAIN1			NA		0.370266	0.399295	0.382374	0.388478						Other
O15541	O15541	0.388512	96				RING finger protein 113A	RNF113A			NA		0.369186	0.394281	0.371247	0.395343	0.235764	9		0.265306	0.443652	Other
Q68DH5	Q68DH5	0.38851	37				LMBR1 domain-containing protein 2	LMBRD2			NA		0.386208	0.4061	0.394438	0.401839						Other
P35269	P35269	0.38848	234				General transcription factor IIF subunit 1	GTF2F1			NA		0.447602	0.346742	0.404644	0.39497	0.246464	14	0.237311	0.555615	0.6933	Other
Q15742;Q15742-3;Q15742-2	Q15742	0.388447	93				NGFI-A-binding protein 2	NAB2			NA		0.429631	0.380412	0.399172	0.383308	0.0467155	6	0.537729			Other
Q9UBP0-3;Q9UBP0	Q9UBP0	0.388304	107				Spastin	SPAST			NA		0.403587	0.382573	0.401315	0.400977	0.395136	9	0.101763	0.400767	0.656699	Other
Q14766;Q14766-4;Q14766-2;Q14766-3;Q14766-5	Q14766	0.388274	67				Latent-transforming growth factor beta-binding protein 1	LTBP1			NA		0.378772	0.390581	0.377775	0.38415						Other
Q7Z7K6	Q7Z7K6	0.388201	158				Centromere protein V	CENPV			NA		0.378991	0.398157	0.391683	0.402708	0.347055	15	0.337735	0.232794	0.480296	Other
P49759-3;P49759	P49759	0.388047	43				Dual specificity protein kinase CLK1	CLK1			NA		0.406998	0.383935	0.393797	0.407234						Other
[truncated: 8,324 more rows]

## Sheet: Legend
The following columns were used in the data tab:
Majority_protein_IDs	UniProt IDs of the protein, as they are present in ProteomeHD. Note that, as for all proteomics data, these are "protein groups" for cases where peptides could not be unambiguously assigned to a single protein isoform
Simplified_protein_ID	Simplified UniProt ID (first entry of Protein_IDs, without isoform tags)
Mean_RF_score	Random Forest score obtained by progulonFinder for the standard search (full ProteomeHD). Averaged across all RF models created during the workflow. For training proteins this is obtained using leave-one-out crossvalidation.
Feature_count	The number of SILAC ratios (experiments) available for this protein in ProteomeHD
Used_for_positive_training	These proteins were actually used as positive training proteins
Training_label	These proteins were intended to be used as positive training proteins (but had less than 45 features and were thus not considered for training)
prot_in_prn	Was this protein classified as being part of the progulon?
Protein_names	Name of the protein
Gene_names	Name of the gene
tSNE_dim_1	Coordinates of the replisome t-SNE plot, dimension 1
tSNE_dim_2	Coordinates of the replisome t-SNE plot, dimension 2
GO_annotation	Does this protein have a GO term "DNA replication" annotation?
Screening_type	Type of candidate in the siRNA screen
RF_score_without_NCC	The RF score obtained by progulonFinder when using the same training proteins but ProteomeHD without the 15 NCC ratios as input
RF_score_without_15_random_ratios_1	The RF score obtained by progulonFinder when using the same training proteins but ProteomeHD without the 15 random ratios as input (execution 1)
RF_score_without_15_random_ratios_2	The RF score obtained by progulonFinder when using the same training proteins but ProteomeHD without the 15 random ratios as input (execution 2)
RF_score_without_15_random_ratios_3	The RF score obtained by progulonFinder when using the same training proteins but ProteomeHD without the 15 random ratios as input (execution 3)
RF_score_NCC_only	The RF score obtained by progulonFinder when using only the 15 NCC experiments as input
NCC_only_feature_count	The number of SILAC ratios (experiments) available for this protein when considering only the 15 NCC experiments
RF_score_15_random_exp_1	The RF score obtained by progulonFinder when using only 15 random experiments as input (execution 1)
RF_score_15_random_exp_2	The RF score obtained by progulonFinder when using only 15 random experiments as input (execution 2)
RF_score_15_random_exp_3	The RF score obtained by progulonFinder when using only 15 random experiments as input (execution 3)
Boxplot_annotation	Class annotation used for the boxplot in Extended Data Fig. 4

## Sheet: Readme
Dataset EV6 contains the progulonFinder (Random forest) result scores associated with the various predictions of replisome-related factors, including the runs that were carried out using all of ProteomeHD, or with 15x NCC or 15x random experiments as input.
