# Supplementary material for: Higher‐order modular regulation of the human proteome
Source: Mol Syst Biol. 2023 Mar 9;19(5):e9503. doi: 10.15252/msb.20209503 (PMC10167480; doi:10.15252/msb.20209503)
Supplement: Supplementary file 9 — Dataset EV7 [file MSB-19-e9503-s004.xlsx]

## Sheet: siRNAs_used
Name	Sequence	Manufacturer	Reference
NC1	not available	Ambion silencer select universal control #1
NC2	not available	Ambion silencer select universal control #2
CDC45	CAACGAUACCCAGAUCAAAtt	Ambion silencer select s15829	Toledo, L., Cell, 2013
ASF1A	GAGACAGAAUUAAGGGAAAtt	Ambion silencer select, custom synthesis	Groth et al ,Science 2007
ASF1B	CGGACGACCUGGAGUGGAAtt	Ambion silencer select, custom synthesis	Groth et al ,Science 2007
CDN1	GGAAAGAAUUCGUACCGUUtt	Ambion silencer select, custom synthesis	Ask et al, EMBO J, 2012
CHK1	GCAACAGUAUUUCGGUAUAtt	Ambion silencer select, custom synthesis	Syljuåsen RG, Cancer Res, 2006
TIPIN	AGGUCAUGAGGCUGAAGACtt	Ambion silencer select, custom synthesis

## Sheet: Candidates_siRNA_screen
Candidate	Process	SD_score	RSA_score	Protein_ID_in_ProHD	Type_of_candidate	SD_validation	RSA_validation
ACOX1	Cell cycle	1	3	Q15067-2	candidate_from_NCC_exps	not_validated	medium_confidence
ACOX1	DNA damage	2	1	Q15067-2	candidate_from_NCC_exps	not_validated	medium_confidence
ACOX1	Replication	1	1	Q15067-2	candidate_from_NCC_exps	not_validated	medium_confidence
APP	Cell cycle	3	3	P05067;P05067-11;P05067-8;P05067-9;P05067-6;P05067-7;P05067-4;P05067-5;P05067-3;P05067-10	candidate_from_NCC_exps	medium_confidence	high_confidence
APP	DNA damage	3	3	P05067;P05067-11;P05067-8;P05067-9;P05067-6;P05067-7;P05067-4;P05067-5;P05067-3;P05067-10	candidate_from_NCC_exps	medium_confidence	high_confidence
APP	Replication	0	2	P05067;P05067-11;P05067-8;P05067-9;P05067-6;P05067-7;P05067-4;P05067-5;P05067-3;P05067-10	candidate_from_NCC_exps	medium_confidence	high_confidence
ASF1A+B	Cell cycle	4	4	more_than_one	positive_control	high_confidence	high_confidence
ASF1A+B	DNA damage	3	2	more_than_one	positive_control	high_confidence	high_confidence
ASF1A+B	Replication	4	5	more_than_one	positive_control	high_confidence	high_confidence
ATAD2	Cell cycle	1	3	Q6PL18	new_replication_candidate	high_confidence	high_confidence
ATAD2	DNA damage	3	4	Q6PL18	new_replication_candidate	high_confidence	high_confidence
ATAD2	Replication	3	4	Q6PL18	new_replication_candidate	high_confidence	high_confidence
ATAD2B	Cell cycle	2	2	Q9ULI0;Q9ULI0-2	candidate_from_NCC_exps	not_validated	not_validated
ATAD2B	DNA damage	0	1	Q9ULI0;Q9ULI0-2	candidate_from_NCC_exps	not_validated	not_validated
ATAD2B	Replication	1		Q9ULI0;Q9ULI0-2	candidate_from_NCC_exps	not_validated	not_validated
BLVRA	Cell cycle	2	2	P53004	negative_control	not_validated	medium_confidence
BLVRA	DNA damage	1	2	P53004	negative_control	not_validated	medium_confidence
BLVRA	Replication	1	2	P53004	negative_control	not_validated	medium_confidence
C1QBP	Cell cycle	2	2	Q07021	candidate_from_NCC_exps	not_validated	not_validated
C1QBP	DNA damage	0		Q07021	candidate_from_NCC_exps	not_validated	not_validated
C1QBP	Replication	0		Q07021	candidate_from_NCC_exps	not_validated	not_validated
C8orf59	Cell cycle		1	Q8N0T1	new_replication_candidate	not_validated	medium_confidence
C8orf59	DNA damage	1	3	Q8N0T1	new_replication_candidate	not_validated	medium_confidence
C8orf59	Replication	0	2	Q8N0T1	new_replication_candidate	not_validated	medium_confidence
CDC45	Cell cycle	4	4	O75419-2;O75419;O75419-3	positive_control	high_confidence	high_confidence
CDC45	DNA damage	1	1	O75419-2;O75419;O75419-3	positive_control	high_confidence	high_confidence
CDC45	Replication	4	5	O75419-2;O75419;O75419-3	positive_control	high_confidence	high_confidence
CDCA7L	Cell cycle	4	4	Q96GN5-4;Q96GN5-2;Q96GN5;Q96GN5-5	candidate_from_NCC_exps	medium_confidence	medium_confidence
CDCA7L	DNA damage	0		Q96GN5-4;Q96GN5-2;Q96GN5;Q96GN5-5	candidate_from_NCC_exps	medium_confidence	medium_confidence
CDCA7L	Replication	2	1	Q96GN5-4;Q96GN5-2;Q96GN5;Q96GN5-5	candidate_from_NCC_exps	medium_confidence	medium_confidence
CENPM	Cell cycle	2	1	Q9NSP4;Q9NSP4-4	new_replication_candidate	not_validated	not_validated
CENPM	DNA damage	0	1	Q9NSP4;Q9NSP4-4	new_replication_candidate	not_validated	not_validated
CENPM	Replication	0		Q9NSP4;Q9NSP4-4	new_replication_candidate	not_validated	not_validated
CLPX	Cell cycle	1	1	O76031	candidate_from_NCC_exps	not_validated	not_validated
CLPX	DNA damage	0		O76031	candidate_from_NCC_exps	not_validated	not_validated
CLPX	Replication	2	1	O76031	candidate_from_NCC_exps	not_validated	not_validated
CNN3	Cell cycle	1	1	Q15417;Q15417-3	candidate_from_NCC_exps	not_validated	not_validated
CNN3	DNA damage	1	1	Q15417;Q15417-3	candidate_from_NCC_exps	not_validated	not_validated
CNN3	Replication	0		Q15417;Q15417-3	candidate_from_NCC_exps	not_validated	not_validated
CREBBP	Cell cycle	3	3	Q92793;Q92793-2	candidate_from_NCC_exps	medium_confidence	medium_confidence
CREBBP	DNA damage	1		Q92793;Q92793-2	candidate_from_NCC_exps	medium_confidence	medium_confidence
CREBBP	Replication	1	3	Q92793;Q92793-2	candidate_from_NCC_exps	medium_confidence	medium_confidence
DNAJA3	Cell cycle	3	2	Q96EY1	candidate_from_NCC_exps	not_validated	not_validated
DNAJA3	DNA damage	0		Q96EY1	candidate_from_NCC_exps	not_validated	not_validated
DNAJA3	Replication	0		Q96EY1	candidate_from_NCC_exps	not_validated	not_validated
DUT	Cell cycle	3	3	P33316-2	new_replication_candidate	medium_confidence	not_validated
DUT	DNA damage	1		P33316-2	new_replication_candidate	medium_confidence	not_validated
DUT	Replication	1	1	P33316-2	new_replication_candidate	medium_confidence	not_validated
EML2	Cell cycle	1	3	O95834-2;O95834-3;O95834	negative_control	not_validated	medium_confidence
EML2	DNA damage	0		O95834-2;O95834-3;O95834	negative_control	not_validated	medium_confidence
EML2	Replication	1	2	O95834-2;O95834-3;O95834	negative_control	not_validated	medium_confidence
FAM107B	Cell cycle	1	2	Q9H098	new_replication_candidate	medium_confidence	medium_confidence
FAM107B	DNA damage	1	1	Q9H098	new_replication_candidate	medium_confidence	medium_confidence
FAM107B	Replication	3	2	Q9H098	new_replication_candidate	medium_confidence	medium_confidence
FAM192A	Cell cycle		1	Q9GZU8	new_replication_candidate	not_validated	not_validated
FAM192A	DNA damage	0	1	Q9GZU8	new_replication_candidate	not_validated	not_validated
FAM192A	Replication	1	1	Q9GZU8	new_replication_candidate	not_validated	not_validated
FAM53C	Cell cycle	4	4	Q9NYF3	new_replication_candidate	high_confidence	high_confidence
FAM53C	DNA damage	2	2	Q9NYF3	new_replication_candidate	high_confidence	high_confidence
FAM53C	Replication	2	3	Q9NYF3	new_replication_candidate	high_confidence	high_confidence
FAR1	Cell cycle	4	4	Q8WVX9	new_replication_candidate	high_confidence	high_confidence
FAR1	DNA damage	0	1	Q8WVX9	new_replication_candidate	high_confidence	high_confidence
FAR1	Replication	3	3	Q8WVX9	new_replication_candidate	high_confidence	high_confidence
FASTKD3	Cell cycle	2	2	Q14CZ7	candidate_from_NCC_exps	medium_confidence	not_validated
FASTKD3	DNA damage	1		Q14CZ7	candidate_from_NCC_exps	medium_confidence	not_validated
FASTKD3	Replication	3	1	Q14CZ7	candidate_from_NCC_exps	medium_confidence	not_validated
FOXP4	Cell cycle	3	2	Q8IVH2-3;Q8IVH2-2;Q8IVH2	new_replication_candidate	high_confidence	high_confidence
FOXP4	DNA damage	1	1	Q8IVH2-3;Q8IVH2-2;Q8IVH2	new_replication_candidate	high_confidence	high_confidence
FOXP4	Replication	3	5	Q8IVH2-3;Q8IVH2-2;Q8IVH2	new_replication_candidate	high_confidence	high_confidence
FTO	Cell cycle	2	2	Q9C0B1	candidate_from_NCC_exps	medium_confidence	not_validated
FTO	DNA damage	2	1	Q9C0B1	candidate_from_NCC_exps	medium_confidence	not_validated
FTO	Replication	2	1	Q9C0B1	candidate_from_NCC_exps	medium_confidence	not_validated
GATAD2A	Cell cycle	3	3	Q86YP4;Q86YP4-3	new_replication_candidate	not_validated	medium_confidence
GATAD2A	DNA damage	1	2	Q86YP4;Q86YP4-3	new_replication_candidate	not_validated	medium_confidence
GATAD2A	Replication	0		Q86YP4;Q86YP4-3	new_replication_candidate	not_validated	medium_confidence
GCSH	Cell cycle	3	3	P23434	candidate_from_NCC_exps	medium_confidence	medium_confidence
GCSH	DNA damage	2	2	P23434	candidate_from_NCC_exps	medium_confidence	medium_confidence
GCSH	Replication	1	1	P23434	candidate_from_NCC_exps	medium_confidence	medium_confidence
GLRX5	Cell cycle	4	4	Q86SX6	candidate_from_NCC_exps	high_confidence	high_confidence
GLRX5	DNA damage	1	1	Q86SX6	candidate_from_NCC_exps	high_confidence	high_confidence
GLRX5	Replication	3	2	Q86SX6	candidate_from_NCC_exps	high_confidence	high_confidence
GPX1	Cell cycle		2	P07203	candidate_from_NCC_exps	not_validated	medium_confidence
GPX1	DNA damage	1	1	P07203	candidate_from_NCC_exps	not_validated	medium_confidence
GPX1	Replication	3	3	P07203	candidate_from_NCC_exps	not_validated	medium_confidence
GTF2I	Cell cycle	4	4	P78347-2;P78347-4;P78347-3;P78347	new_replication_candidate	high_confidence	high_confidence
GTF2I	DNA damage	2	3	P78347-2;P78347-4;P78347-3;P78347	new_replication_candidate	high_confidence	high_confidence
GTF2I	Replication	1		P78347-2;P78347-4;P78347-3;P78347	new_replication_candidate	high_confidence	high_confidence
GTF3C5	Cell cycle	2	2	Q9Y5Q8-3	new_replication_candidate	high_confidence	medium_confidence
GTF3C5	DNA damage	1	2	Q9Y5Q8-3	new_replication_candidate	high_confidence	medium_confidence
GTF3C5	Replication	4	2	Q9Y5Q8-3	new_replication_candidate	high_confidence	medium_confidence
HELLS	Cell cycle	2	1	Q9NRZ9-2;Q9NRZ9;Q9NRZ9-3;Q9NRZ9-4	new_replication_candidate	medium_confidence	medium_confidence
HELLS	DNA damage	2	3	Q9NRZ9-2;Q9NRZ9;Q9NRZ9-3;Q9NRZ9-4	new_replication_candidate	medium_confidence	medium_confidence
HELLS	Replication	2	1	Q9NRZ9-2;Q9NRZ9;Q9NRZ9-3;Q9NRZ9-4	new_replication_candidate	medium_confidence	medium_confidence
HPDL	Cell cycle	3	4	Q96IR7	new_replication_candidate	medium_confidence	high_confidence
HPDL	DNA damage	0	2	Q96IR7	new_replication_candidate	medium_confidence	high_confidence
HPDL	Replication	3	1	Q96IR7	new_replication_candidate	medium_confidence	high_confidence
IRF2BP1	Cell cycle	2	1	Q8IU81	new_replication_candidate	medium_confidence	not_validated
IRF2BP1	DNA damage	2	3	Q8IU81	new_replication_candidate	medium_confidence	not_validated
IRF2BP1	Replication	1		Q8IU81	new_replication_candidate	medium_confidence	not_validated
LGALS3	Cell cycle	3	2	P17931	negative_control	high_confidence	medium_confidence
LGALS3	DNA damage	1	2	P17931	negative_control	high_confidence	medium_confidence
LGALS3	Replication	3	2	P17931	negative_control	high_confidence	medium_confidence
MAP3K3	Cell cycle	3	3	Q99759;Q99759-2	candidate_from_NCC_exps	medium_confidence	medium_confidence
MAP3K3	DNA damage	1	1	Q99759;Q99759-2	candidate_from_NCC_exps	medium_confidence	medium_confidence
MAP3K3	Replication	2	1	Q99759;Q99759-2	candidate_from_NCC_exps	medium_confidence	medium_confidence
MRGBP	Cell cycle	3	3	Q9NV56	new_replication_candidate	high_confidence	not_validated
MRGBP	DNA damage	2	1	Q9NV56	new_replication_candidate	high_confidence	not_validated
MRGBP	Replication	2		Q9NV56	new_replication_candidate	high_confidence	not_validated
MTX2	Cell cycle	2	3	O75431;O75431-2	negative_control	medium_confidence	not_validated
MTX2	DNA damage	2	1	O75431;O75431-2	negative_control	medium_confidence	not_validated
MTX2	Replication	2		O75431;O75431-2	negative_control	medium_confidence	not_validated
NOB1	Cell cycle	4	3	Q9ULX3	new_replication_candidate	high_confidence	high_confidence
NOB1	DNA damage	1	4	Q9ULX3	new_replication_candidate	high_confidence	high_confidence
NOB1	Replication	3	1	Q9ULX3	new_replication_candidate	high_confidence	high_confidence
NUDT9	Cell cycle	2	1	Q9BW91-2;Q9BW91	candidate_from_NCC_exps	high_confidence	high_confidence
NUDT9	DNA damage	2	3	Q9BW91-2;Q9BW91	candidate_from_NCC_exps	high_confidence	high_confidence
NUDT9	Replication	3	5	Q9BW91-2;Q9BW91	candidate_from_NCC_exps	high_confidence	high_confidence
PARK7	Cell cycle	1	1	Q99497	candidate_from_NCC_exps	not_validated	not_validated
PARK7	DNA damage	1	1	Q99497	candidate_from_NCC_exps	not_validated	not_validated
PARK7	Replication	1		Q99497	candidate_from_NCC_exps	not_validated	not_validated
PET112	Cell cycle	2	2	O75879	candidate_from_NCC_exps	medium_confidence	medium_confidence
PET112	DNA damage	1	2	O75879	candidate_from_NCC_exps	medium_confidence	medium_confidence
PET112	Replication	2	1	O75879	candidate_from_NCC_exps	medium_confidence	medium_confidence
RIOK2	Cell cycle	3	3	Q9BVS4;Q9BVS4-2	new_replication_candidate	high_confidence	high_confidence
RIOK2	DNA damage	2	2	Q9BVS4;Q9BVS4-2	new_replication_candidate	high_confidence	high_confidence
RIOK2	Replication	2	3	Q9BVS4;Q9BVS4-2	new_replication_candidate	high_confidence	high_confidence
TALDO1	Cell cycle	2	3	P37837	candidate_from_NCC_exps	not_validated	medium_confidence
TALDO1	DNA damage	1	2	P37837	candidate_from_NCC_exps	not_validated	medium_confidence
TALDO1	Replication	0		P37837	candidate_from_NCC_exps	not_validated	medium_confidence
THNSL1	Cell cycle	4	3	Q8IYQ7	candidate_from_NCC_exps	medium_confidence	medium_confidence
THNSL1	DNA damage	1	1	Q8IYQ7	candidate_from_NCC_exps	medium_confidence	medium_confidence
THNSL1	Replication	0	1	Q8IYQ7	candidate_from_NCC_exps	medium_confidence	medium_confidence
VAPB	Cell cycle	1	2	O95292	negative_control	not_validated	medium_confidence
VAPB	DNA damage	0		O95292	negative_control	not_validated	medium_confidence
VAPB	Replication	2	3	O95292	negative_control	not_validated	medium_confidence
ZMYM3	Cell cycle	3	3	Q14202	new_replication_candidate	not_validated	high_confidence
ZMYM3	DNA damage	0	1	Q14202	new_replication_candidate	not_validated	high_confidence
ZMYM3	Replication	1	3	Q14202	new_replication_candidate	not_validated	high_confidence
ZNF121	Cell cycle	4	3	P58317	candidate_from_NCC_exps	medium_confidence	medium_confidence
ZNF121	DNA damage	1	2	P58317	candidate_from_NCC_exps	medium_confidence	medium_confidence
ZNF121	Replication	1	1	P58317	candidate_from_NCC_exps	medium_confidence	medium_confidence
ZNF706	Cell cycle	4	4	Q9Y5V0	new_replication_candidate	high_confidence	high_confidence
ZNF706	DNA damage	2	1	Q9Y5V0	new_replication_candidate	high_confidence	high_confidence
ZNF706	Replication	3	2	Q9Y5V0	new_replication_candidate	high_confidence	high_confidence

## Sheet: Readme
Dataset EV7 contains,
information about the siRNAs used for the screen (sheet 1 - siRNAs_used)
and for each of our test candidates, both types of scores (SD and RSA) that we used to evaluate the phenotypes of the RNAi screen (sheet 2 - Candidates_siRNA_screen).
