# Supplementary material for: Higher‐order modular regulation of the human proteome
Source: Mol Syst Biol. 2023 Mar 9;19(5):e9503. doi: 10.15252/msb.20209503 (PMC10167480; doi:10.15252/msb.20209503)
Supplement: Supplementary file 10 — Dataset EV8 [file MSB-19-e9503-s010.zip]

Archive with 5 entries (5 files):
- Progulons_GSEA_GeneID.gmt
- Progulons_GSEA_GeneID.gmx
- Progulons_GSEA_UniprotID.gmt
- Progulons_GSEA_UniprotID.gmx
- Readme.txt
