# Supplementary material for: Higher‐order modular regulation of the human proteome
Source: Mol Syst Biol. 2023 Mar 9;19(5):e9503. doi: 10.15252/msb.20209503 (PMC10167480; doi:10.15252/msb.20209503)
Supplement: Supplementary file 10 — Dataset EV8 [file MSB-19-e9503-s010.zip › Progulons_GSEA_GeneID.gmt]

P01	RAB GTPases	RAB1B	ARF1	RAB14	RAB1A	RAB7A	RAB6A	RAB11B;RAB11A	RAB2A	RAB5A	LAMTOR3	CANX	RAB5C	UGGT1	DDOST	LAMTOR1	BCAP31	PDCD10	RPN2	LAMTOR2	PSMD11	ARL1	CDC42	RAB10	ATP2A2	RAC2	TMED9	MOB4	GANAB	PRKACA	RAB5B	CAPZA1	YWHAZ	ARL8A	ARF4	RHOC	TMED10	PFKL	SH3BGRL	PSMD7	CS	RAB21	SEP15	SAR1A	ACTB	KIAA2013	RALA	PRKAG1	PGRMC2
P02	Myosin cytoskeleton	MYL6	MYL12B	MYH9	MYL1	GPX1	MYH14	SNAP23	TLN1	YWHAZ	FN1	SFN	FHL1	S100A9	CAP1	TAGLN2	CAP1	HCLS1	STOM	GSN	GNB1	SERPINB8	CD109	MGST3	GSN	LRRC57	UBA3	S100A8	FSCN1	FNTA	TPM2	MSN	NCKAP1L	ANXA2	PTK2B	TYMP	HMHA1	DGKA	TJP2	FMNL1	PARP4	SQRDL	TP53I3	FAM129A	ACTC1	SCCPDH	MFGE8	CAPNS1	ANXA3
P03	COP9 signalosome	COPS5	COPS4	COPS6	COPS2	COPS3	COPS8	GPS1	KPNB1	PPP2R1A	CAND1	OTUB1	GDI2	YWHAB	UBE2V2	PFDN5	TNPO1	PFDN1	CCT4	UBE2L3	VBP1	PSMA7	CCT3	CCT2	PSMA3	TCP1	RPL27	CCT8	PSMD9	PARK7	NUTF2	CCT5	CCT7	RPL30	HSPA4	PSMA4	PSMA1	NAP1L4	PPIA	GLRX3	CCT6A	YWHAQ	PFDN2	EIF3I	EIF5A	OLA1	PSMA2	RPS13	CUL2
P04	mito. 39S ribosome	MRPL44	MRPL18	MRPL19	MRPL27	MRPL4	ICT1	MRPL9	MRPL24	MRPL15	MRPL13	MRPL50	MRPL38	MRPL3	MRPL16	MRPL37	GADD45GIP1	MRPL43	MRPS18A	MRPL11	MRPL22	MRPL39	MRPL17	MRPL30	MRPL20	MRPL28	MRPL33	MRPL14	MRPL51	MRPS30	MRPL21	TIMM44	MRPL53	MRPL48	MRPS5	MRPS27	MRPS6	MRRF	MRPS14	MRPL2	MRPL54	MRPL47	MRPS23	POLDIP2	MRPL49	MRPS21	MRPL45	MRPL10	MRPL42
P05	mito. 28S ribosome	MRPS25	MRPS22	MRPS16	MRPS11	MRPS14	MRPS7	MRPS35	MRPS17	MRPS21	MRPS10	MRPS34	MRPS26	MRPS2	MRPS15	MRPS23	MRPS5	MRPS6	DAP3	PTCD3	PDHB	MRPS9	TOMM5	MRPS24	MRPS28	ACAT1	MRPS33	ATP5O	PDHA1	C1QBP	ATP5H	MTX1	UQCRC2	UQCRFS1	ATP5F1	MRPS12	TFAM	ATP5B	HSPE1	NFS1	ATP5D	TOMM20	TOMM22	ATP5L	ACO2	COQ9	CS	DLAT	PHB2
P06	ETC, complex I (a)	NDUFA13	NDUFV2	NDUFS1	NDUFA9	NDUFS3	NDUFB9	NDUFA12	NDUFB7	NDUFB8	NDUFV1	NDUFS8	NDUFS6	NDUFA2	NDUFA8	NDUFC2;NDUFC2-KCTD14	NDUFB3	NDUFS5	NDUFB4	NDUFA11	NDUFB10	SDHD	NDUFA7	NDUFA5	SDHA	SDHB	NDUFS4	SDHC	NDUFS2	NDUFB2	NDUFS7	VDAC1	SLC25A11	IARS2	ACO2	MT-ND3	NDUFB6	CYC1	VDAC2	UQCRB	NDUFB5	MECR	SFXN1	TMEM14C	TMED4	UQCRFS1	NDUFA3	HTRA2	CISD1
P07	ETC, complex I (b)	NDUFA13	NDUFB8	NDUFB7	NDUFB9	NDUFA12	NDUFS6	NDUFA8	NDUFB3	NDUFS8	NDUFA11	NDUFS3	NDUFS5	NDUFC2;NDUFC2-KCTD14	NDUFA2	NDUFS4	NDUFA9	SDHB	NDUFA5	NDUFB10	NDUFV1	NDUFS1	NDUFV2	SDHC	SDHD	IARS2	NDUFB2	SDHA	NDUFB5	NDUFS7	VDAC1	MECR	NDUFA3	VDAC2	SLC25A11	NDUFB1	MT-ND3	SCCPDH	HTRA2	NDUFB4	TMED4	NDUFA7	CYC1	NDUFB6	PLGRKT	GRHPR	DGUOK	ALDH3A2	TMEM14C
P08	ETC, complex IV	COX6C	MT-CO2	COX4I1	COX5B	COX5A	COX7A2	COX8A	COX7C	NDUFB8	NDUFB9	NDUFA9	NDUFB4	SDHD	NDUFB7	COX6B1	NDUFC2;NDUFC2-KCTD14	NDUFA13	NDUFB10	CISD1	NDUFA11	NDUFB3	ATP5L	CYC1	NDUFB2	DLST	NDUFV2	COX7B	DHTKD1	MT-ND3	NDUFS8	NDUFA12	UQCRQ	L2HGDH	UQCRB	UQCRFS1	PHB2	NDUFS1	NDUFS3	NDUFV1	PDPR	SLC25A20	COQ3	ALOX5	ACADSB	BAK1	NDUFA3	NDUFB6	NDUFS7
P09	ATP Synthase	ATP5F1	ATP5B	ATP5O	ATP5A1	ATP5H	ATP5L	ATP5I	ATP5J2	ATP5C1	USMG5	ATP5J2	ATP5D	MT-ATP8	DLST	MP68	COX6C	COX4I1	PEX11B	PHB2	SUCLG1	COX5A	MTCH2	UQCRB	TMED10	SLC25A3	NDUFB6	UQCRFS1	UQCRQ	COX5B	ACO2	TMED2	NDUFC2;NDUFC2-KCTD14	DLD	HADHB	PRDX3	MT-CO2	CPT2	COX8A	STOML2	COX7C	NDUFS3	SLC25A20	GLUD1	PDPR	NDUFB1	NDUFS8	NME3	NDUFA13
P10	Proteasome, core	PSMA6	PSMA2	PSMA7	PSMA4	PSMA1	PSMB3	PSMB2	PSMA3	PSMB1	PSMA5	PSMB4	PSMD11	PSMD7	PSMD1	MCTS1	PFDN6	PFDN5	YWHAB	EEF1B2	HMOX2	PSMD2	FAM26E	C11orf73	PSMD8	FITM2	PSMB7	PSMD4	DDB1	MYL12A	PSMB6	PSMD6	CDH11	DPAGT1	TNFAIP8L3	VTI1A	EMP3	DYSF	C7orf55	UBE2V1	NRCAM	CNRIP1
P11	Proteasome, 26S non-ATPase	PSMD11	PSMD12	PSMD1	PSMD7	PSMD6	PSMD14	PSMC6	PSMD8	PSMC3	PSMD3	PSMC5	PSMD13	PSMD2	PSMC4	PSMC2	PSMD4	PSMA1	PSMA3	AIMP2	PSMA7	EEF1G	PSMB4	EMC4	PSMA6	PSMA2	EMC3	EEF1A1;EEF1A1P5	PSMA5	C14orf166	EMC2	RTCB	HARS	PSMC1	CYB5B	RARS	PSMA4	SEC61G	EMC1	PSMB2	PSMB3	WDR61	CELF1	EEF1B2	EIF3L	PSMB1	HSPE1	SSBP1	EIF5
P12	Proteasome, 26S ATPase	PSMC4	PSMC2	PSMC5	PSMC3	PSMC1	PSMC6	PSMD2	PSMD1	PSMD3	PSMD11	ADRM1	PSMD4	PSMD12	PSMD13	PSMD14	PSMD6	PSMD8	RPS17L;RPS17	PSMD7	EMC8	DDX19A	EIF2S1	AIMP2	RARS	EEF1D	PFDN4	SRP68	SAR1B	RPS15A	PSMA3	EEF1G	EIF5	ALDH18A1	EEF1B2	RPL22	SRP72	EEF1A1;EEF1A1P5	PSMA5	ATIC	PSMA1	PRPS2	PRMT5	EIF3C;EIF3CL	GMFB	RPS18	EMC4	MRPS9	HYOU1
P13	Protein folding, Prefoldin	PFDN5	VBP1	PFDN6	PFDN2	STIP1	EIF3I	PSMA5	CCT4	CCT2	PSMA3	PSMA4	HSPA4	EEF1B2	NUDC	NME2	PA2G4	PSMA2	PSMA6	PFDN1	PSMA1	CCT8	PSMA7	EIF4H	PSMB1	PSMD2	PSMD11	UBE2V2	OLA1	EEF1G	EIF2S3;EIF2S3L	KPNB1	PSMD1	PSMB2	PSMD4	PSMB3	HSP90AA1	NME1	YWHAB	CCT5	USP14	EIF3B	EIF5A	SRP19	HSP90AB2P	ETF1	MARS	FKBP3	TBCA
P14	Protein folding, TriC	CCT5	CCT4	TCP1	CCT6A	CCT8	CCT7	CCT3	CCT2	NUDC	IPO5	EIF3I	HSPA4	EIF2S3;EIF2S3L	EEF1B2	CDO1	STIP1	EIF3B	EEF1G	HSP90AB1	EIF3G	HSP90AA1	PFDN5	BAG2	EIF3F
P15	rRNA processing	HEATR1	UTP15	WDR3	TBL3	UTP18	NOL11	WDR43	WDR36	CIRH1A	PWP2	IMP3	UTP6	BOP1	PDCD11	NOL10	WDR46	NOC4L	BMS1	NIFK	NOL6	UTP14A	RSL1D1	DCAF13	URB1	WDR75	URB2	MYBBP1A	DDX47	RRP12	NGDN	RRP1	RCL1	GTPBP4	AATF	NAT10	UTP11L	UTP20	NPM1	IMP4	BRIX1	DDX21	NOP14	PPAN	RPL7L1	EBNA1BP2	EMG1	DDX18	NOP16
P16	Actin cytoskeleton	ACTR3	ACTR2	ARPC4	ARPC2	ARPC3	ARPC5	ARPC1B	TLN1	WDR1	CNN2	SH3BGRL3	CAP1	CAP1	ACTC1	PDLIM4	OSTF1	PSTPIP2	ZYX	PRKCDBP	PARVA	CMTM6	CSRP2		MYL9	TPM4	APPL2	FBLIM1	TMSB4X	SLC9A1	RAI14	ACTN1	STON2	UBASH3B	MBP	CAPNS1	MSRB3	PLCD1	GNAI2	FLNB	ITGA2	IGFBP7	DOCK10	NCKAP1	KLC3	ITGB1	CAV2	SLC12A4
P17	mRNA processing (a)	SRSF1	SRRT	SRSF2	U2SURP	PRPF40A	CHERP	SYMPK	PLRG1	U2AF1	U2AF2	MATR3	LUC7L3	SAFB	CHD4	PUF60	RBM39	SNRNP70	SRSF11	SF1	RBM14	SNW1	SAFB2	TRA2B	CTNNBL1	CPSF2	SRSF6	SRSF3	DDX46	KHSRP	SRSF7	THRAP3	CPSF6	C7orf55;LUC7L2	ACIN1	BCLAF1	PRPF3	PTBP1	SRSF10	THOC2	RBMX	NONO	ADNP	SFPQ	SRRM2	FUBP1	NUDT21	ZNF638	HNRNPM
P18	mRNA processing (b)	CPSF6	SFPQ	SRRT	KHSRP	PTBP1	U2AF1	PLRG1	PUF60	SF1	FUBP1	NONO	SRSF2	PRPF40A	NUDT21	CHERP	SYMPK	HNRNPM	U2AF2	CTNNBL1	RBM39	SRSF6	SNRPA	U2SURP	HNRNPF	SRSF1	HDAC1	SF3B1	HNRNPH1	SRSF3	LUC7L3	ILF3	HNRNPL	CPSF7	KHDRBS1	MATR3	RBM14	BUB3	C7orf55;LUC7L2	HNRNPK	RBM25	CPSF2	SCAF8	TARDBP	PRPF4	CHD4	SRSF11	DDX5	FUS
P19	hnRNPs	HNRNPK	HNRNPA1	HNRNPH1	ELAVL1	HNRNPA2B1	HNRNPC	HNRNPL	HNRNPR	PTBP1	HNRNPM	MATR3	HNRNPA0	SNRPG;SNRPGP15	RBM14	NONO	TARDBP	SFPQ	HNRNPF	RBMX	ERH	HNRNPU	ALYREF	SNRPE	DDX39B	DHX9	ILF2	SRSF1	ILF3	HNRNPA3	HNRNPDL	KHSRP	SNRPD2	NUDT21	NCL	KHDRBS1	SRSF3	U2AF1	SF3B5	TAF15	SNRPF	PRPF19	CPSF1	HNRNPAB	SYNCRIP	HNRNPD	TRA2B	SNRNP70	SARNP
P20	snRNPs	SNRPE	SNRPF	SNRPG;SNRPGP15	SNRPD2	SNRPD3	SNRPD1	HNRNPA1	SF3B5	ERH	SF3B6	DDX39B	ELAVL1	SMU1	SNRPB	PRPF19	PABPN1	HNRNPC	MAGOHB	HNRNPL	HNRNPH1	NUDT21	SNRPA	HNRNPF	TAF15	SRSF7	HNRNPA0	HNRNPR	HNRNPK	HNRNPA3	PHF5A	DHX9	EFTUD2	SRSF1	TARDBP	LSM8	EIF4A3	XRCC5	ACTL6A	HNRNPM	MATR3	SNRNP70	SRSF3	SNRNP200	FBL	HNRNPAB	RBM8A	XRCC6	SF3B3
P21	Exosome	EXOSC2	EXOSC4	EXOSC3	EXOSC7	EXOSC5	SNRPA1	EXOSC9	EXOSC1	ILF2	EXOSC8	EMG1	NCL	EXOSC6	NAT10	EXOSC10	SNRPB2	NUDT21	SYNCRIP	SNRPG;SNRPGP15	HNRNPAB	GMPS	RRS1	PTBP1	HNRNPA1	SRSF3	SNRPD2	ILF3	PRPF4	SNRPD1	KHSRP	ELAVL1	SRRT	SYMPK	DHX9	LSM6	HNRNPL	SSB	PRPF3	NPM1	UTP11L	ALYREF	DIMT1	CMSS1	SARNP	HNRNPH1	WDR12	NOL11	PA2G4
P22	Cohesin	SMC1A	RAD21	SMC3	PDS5B	STAG2	TMPO	HIST1H4A	PARP1	TCERG1	PDS5A	SF3B1	TMPO	HIST1H2BO	HIST1H3A	IK	DEK	HMGB2	USP39	RBM17	CDC5L	SF3A1	RPA1	HIST2H2BF;HIST1H2BH	H2AFV;H2AFZ	HIST2H2AA3;HIST2H2AC	HMGB1	CSTF2	MSH2	SNRPB	SF3B2	MSH6	LSM14A	CTCF	POLD1	RBM10	VRK1	RBM25	TSR1	POLR2A	SF3A3	LMNB1	PNN	MRE11A	HIST1H1C	PRC1	RBM12	FNBP4	CHAMP1
P23	Coatomer	COPB1	COPB2	COPA	ARCN1	COPG1	COPE	COPZ1	SEC31A	PPP2R1A	SND1	SEC13	SRP54	GORASP2
P24	eIF-3	EIF3E	EIF3A	EIF3D	EIF3H	EIF3C;EIF3CL	EIF3F	EIF3M	EIF3L	EIF3B	EIF3K	RARS	ABCE1	EEF1G	EIF2S1	FARSA	PRMT5	ELP3	EIF5	EEF1B2	PDCD5	FARSB	EIF2S2	CCT8	GCN1L1	AIMP2	ZW10	EPRS	MYBBP1A	PAICS	IMPDH2	PFAS	DFFA	TCP1	EIF3G	EDC3	CDC37	NHP2L1	CCT4	RPTOR	CCT5	CCT3	IKBKAP	CCT7	RPS3	FBLL1	DARS	DDX52	RAN
P25	Ribosome	RPS13	RPS11	RPL26	RPS18	RPL31	RPL7	RPL18A	RPS3A	RPL21	RPS25	RPL27A	RPS8	RPL9	RPL27	RPL10A	RPS12	RPL17	RPL6	RPS7	RPL28	RPL13A	RPL13	RPL35	RPL7A	RPL12	RPL23	RPS3	RPS5	RPS14	RPL15	RPSA	RPS19	RPS10	RPS20	RPL3	RPL19	RPL5	RPS24	RPL10	RPL36	RPS6	GNB2L1	RPS9	RPS29	RPLP0;RPLP0P6	RPS23	RPS2	RPS17L;RPS17
P26	Condensin	SMC4	NCAPH	NCAPG	NCAPD2	SMC2	GINS2	GINS4	GINS3	DUT	KIAA1524	GINS1	FADS2	CENPM	POLA1	KIF15	ERCC6L	HAT1	SPC24	HLA-B	KIF4A	LGALS9	EDRF1	TBX21	STK3	EYA3	RIOK2	HLA-E	NFATC2	POLA2	SCD	FGD2	CRYM	ASF1B	RPL22L1	SSNA1	MS4A1	RAB38	ITGAM	LIMD2	HLA-DRB1	ERICH5	HLA-DRB5	FCRLA	RRM2	HLA-A	ANK1	TXLNG	CD53
P27	Nuclear pore	NUP205	NUP93	NUP155	NUP133	NUP160	NUP107	NUP188	NUP85	SMU1	NUP98	TPR	SEH1L	AHCTF1	EFTUD2	SMPD4	SNRNP200	NUP43	NUP35	AAAS	PRPF8	KIAA1429	URB2	TOMM22	TMEM209	YTHDC1	U2SURP	CSTF3	IK	THOC5	NUP62	SRSF7	RBM12B	NUP54	SF3B6	AQR	RANBP2	BLM	SF3B1	WDR18	NUP88	DDX46	POLR2E	TEX10	EIF4A3	DHX15	NUPL1	LMNB2	PELP1
P28	Vesicular transport	AP3B1	AP3D1	AP3M1	EXOC4	EXOC5	USO1	EXOC2	SH3GLB1	ARHGEF7	ZW10	DCTN1	COG1	ARFGEF2	EXOC3	EPS15	PRKAA1	FAM114A2	SCYL2	ARFGEF1	NEMF	NBAS	RABGGTA	NDUFV3	ARFGAP3	EXOC8	STAM	SEC31A	PPP1R12A	PIK3C3	RALGAPB	SEC24B	COG2	MTOR	EIF2B4	KIF5B	AP2A1	ARPC2	AP1B1	SEC23IP	ARCN1	STK4	EXOC7	RAB18	GAK	COPB1	DNAJC13	GIT1	FAM160B1
P29	DNA replication	MCM3	MCM6	MCM5	MCM4	MCM7	MCM2	RFC5	RFC2	RFC3	MSH6	RFC4	NASP	DUT	NCAPD2	LIG1	PRIM2	WDHD1	NCAPH	CHTF18	EIF2A	PAPOLA	SMC4	NCAPG	SMC2	GINS3	BMX	RNASEH2B	TFPI2	DNMT1	RFC1	SMIM13	NCAPG2	GOLM1	GINS1	POLA1	GINS4	PPDPF	GRAP	EYA3	GTF2I	SEPT9	RPL22L1	HN1L	FANCD2	FABP4	C19orf43	RIOK2	GINS2
P30	tRNA ligases	GARS	YARS	AARS	SARS	CARS	CUTA	RRM2B	SLC3A2	PCK2	PHGDH	WARS	PSAT1	BLVRB	MTHFD2	PGK1	PRDX5	DNPH1	PPCS	TXN	NARS	C11orf68	RNH1	GOT1	IAH1	UFM1	TUBB	TUBB4B	SCRN1	YWHAG	MIF	PDXK	ACTBL2	ANXA2	VAT1	HNRNPH3	LPXN	ABHD14B	TUBA1B	UBR4	FERMT3	EEF1A2	BOLA2	ENO2	CRYL1	STX4	PRKAG1	GPX4	NUDT14
P31	Nucleosome	HIST2H2BF;HIST1H2BH	HIST2H2AA3;HIST2H2AC	HIST1H3A	HIST1H4A	HIST1H2BO	HIST1H2AC	H2AFV;H2AFZ	HIST1H1C	HIST1H1B	HIST1H2AH;HIST1H2AG;HIST1H2AJ	HIST2H3A;H3F3C	HIST1H2BK	GPNMB	HIST1H1D	HIST1H1E	SP140L	HIST1H2AD	TFPI2	KIAA1432	HIST1H2BC	H3F3A	SMIM13	RABGAP1L	SLC25A29	HIST2H2AB	SEPT9	GOLM1	LMNB1
[truncated: 1,095 more columns]
