# Supplementary material for: Higher‐order modular regulation of the human proteome
Source: Mol Syst Biol. 2023 Mar 9;19(5):e9503. doi: 10.15252/msb.20209503 (PMC10167480; doi:10.15252/msb.20209503)
Supplement: Supplementary file 10 — Dataset EV8 [file MSB-19-e9503-s010.zip › Progulons_GSEA_GeneID.gmx]

P01	P02	P03	P04	P05	P06	P07	P08	P09	P10	P11	P12	P13	P14	P15	P16	P17	P18	P19	P20	P21	P22	P23	P24	P25	P26	P27	P28	P29	P30	P31
RAB GTPases	Myosin cytoskeleton	COP9 signalosome	mito. 39S ribosome	mito. 28S ribosome	ETC, complex I (a)	ETC, complex I (b)	ETC, complex IV	ATP Synthase	Proteasome, core	Proteasome, 26S non-ATPase	Proteasome, 26S ATPase	Protein folding, Prefoldin	Protein folding, TriC	rRNA processing	Actin cytoskeleton	mRNA processing (a)	mRNA processing (b)	hnRNPs	snRNPs	Exosome	Cohesin	Coatomer	eIF-3	Ribosome	Condensin	Nuclear pore	Vesicular transport	DNA replication	tRNA ligases	Nucleosome
RAB1B	MYL6	COPS5	MRPL44	MRPS25	NDUFA13	NDUFA13	COX6C	ATP5F1	PSMA6	PSMD11	PSMC4	PFDN5	CCT5	HEATR1	ACTR3	SRSF1	CPSF6	HNRNPK	SNRPE	EXOSC2	SMC1A	COPB1	EIF3E	RPS13	SMC4	NUP205	AP3B1	MCM3	GARS	HIST2H2BF;HIST1H2BH
ARF1	MYL12B	COPS4	MRPL18	MRPS22	NDUFV2	NDUFB8	MT-CO2	ATP5B	PSMA2	PSMD12	PSMC2	VBP1	CCT4	UTP15	ACTR2	SRRT	SFPQ	HNRNPA1	SNRPF	EXOSC4	RAD21	COPB2	EIF3A	RPS11	NCAPH	NUP93	AP3D1	MCM6	YARS	HIST2H2AA3;HIST2H2AC
RAB14	MYH9	COPS6	MRPL19	MRPS16	NDUFS1	NDUFB7	COX4I1	ATP5O	PSMA7	PSMD1	PSMC5	PFDN6	TCP1	WDR3	ARPC4	SRSF2	SRRT	HNRNPH1	SNRPG;SNRPGP15	EXOSC3	SMC3	COPA	EIF3D	RPL26	NCAPG	NUP155	AP3M1	MCM5	AARS	HIST1H3A
RAB1A	MYL1	COPS2	MRPL27	MRPS11	NDUFA9	NDUFB9	COX5B	ATP5A1	PSMA4	PSMD7	PSMC3	PFDN2	CCT6A	TBL3	ARPC2	U2SURP	KHSRP	ELAVL1	SNRPD2	EXOSC7	PDS5B	ARCN1	EIF3H	RPS18	NCAPD2	NUP133	EXOC4	MCM4	SARS	HIST1H4A
RAB7A	GPX1	COPS3	MRPL4	MRPS14	NDUFS3	NDUFA12	COX5A	ATP5H	PSMA1	PSMD6	PSMC1	STIP1	CCT8	UTP18	ARPC3	PRPF40A	PTBP1	HNRNPA2B1	SNRPD3	EXOSC5	STAG2	COPG1	EIF3C;EIF3CL	RPL31	SMC2	NUP160	EXOC5	MCM7	CARS	HIST1H2BO
RAB6A	MYH14	COPS8	ICT1	MRPS7	NDUFB9	NDUFS6	COX7A2	ATP5L	PSMB3	PSMD14	PSMC6	EIF3I	CCT7	NOL11	ARPC5	CHERP	U2AF1	HNRNPC	SNRPD1	SNRPA1	TMPO	COPE	EIF3F	RPL7	GINS2	NUP107	USO1	MCM2	CUTA	HIST1H2AC
RAB11B;RAB11A	SNAP23	GPS1	MRPL9	MRPS35	NDUFA12	NDUFA8	COX8A	ATP5I	PSMB2	PSMC6	PSMD2	PSMA5	CCT3	WDR43	ARPC1B	SYMPK	PLRG1	HNRNPL	HNRNPA1	EXOSC9	HIST1H4A	COPZ1	EIF3M	RPL18A	GINS4	NUP188	EXOC2	RFC5	RRM2B	H2AFV;H2AFZ
RAB2A	TLN1	KPNB1	MRPL24	MRPS17	NDUFB7	NDUFB3	COX7C	ATP5J2	PSMA3	PSMD8	PSMD1	CCT4	CCT2	WDR36	TLN1	PLRG1	PUF60	HNRNPR	SF3B5	EXOSC1	PARP1	SEC31A	EIF3L	RPS3A	GINS3	NUP85	SH3GLB1	RFC2	SLC3A2	HIST1H1C
RAB5A	YWHAZ	PPP2R1A	MRPL15	MRPS21	NDUFB8	NDUFS8	NDUFB8	ATP5C1	PSMB1	PSMC3	PSMD3	CCT2	NUDC	CIRH1A	WDR1	U2AF1	SF1	PTBP1	ERH	ILF2	TCERG1	PPP2R1A	EIF3B	RPL21	DUT	SMU1	ARHGEF7	RFC3	PCK2	HIST1H1B
LAMTOR3	FN1	CAND1	MRPL13	MRPS10	NDUFV1	NDUFA11	NDUFB9	USMG5	PSMA5	PSMD3	PSMD11	PSMA3	IPO5	PWP2	CNN2	U2AF2	FUBP1	HNRNPM	SF3B6	EXOSC8	PDS5A	SND1	EIF3K	RPS25	KIAA1524	NUP98	ZW10	MSH6	PHGDH	HIST1H2AH;HIST1H2AG;HIST1H2AJ
CANX	SFN	OTUB1	MRPL50	MRPS34	NDUFS8	NDUFS3	NDUFA9	ATP5J2	PSMB4	PSMC5	ADRM1	PSMA4	EIF3I	IMP3	SH3BGRL3	MATR3	NONO	MATR3	DDX39B	EMG1	SF3B1	SEC13	RARS	RPL27A	GINS1	TPR	DCTN1	RFC4	WARS	HIST2H3A;H3F3C
RAB5C	FHL1	GDI2	MRPL38	MRPS26	NDUFS6	NDUFS5	NDUFB4	ATP5D	PSMD11	PSMD13	PSMD4	HSPA4	HSPA4	UTP6	CAP1	LUC7L3	SRSF2	HNRNPA0	ELAVL1	NCL	TMPO	SRP54	ABCE1	RPS8	FADS2	SEH1L	COG1	NASP	PSAT1	HIST1H2BK
UGGT1	S100A9	YWHAB	MRPL3	MRPS2	NDUFA2	NDUFC2;NDUFC2-KCTD14	SDHD	MT-ATP8	PSMD7	PSMD2	PSMD12	EEF1B2	EIF2S3;EIF2S3L	BOP1	CAP1	SAFB	PRPF40A	SNRPG;SNRPGP15	SMU1	EXOSC6	HIST1H2BO	GORASP2	EEF1G	RPL9	CENPM	AHCTF1	ARFGEF2	DUT	BLVRB	GPNMB
DDOST	CAP1	UBE2V2	MRPL16	MRPS15	NDUFA8	NDUFA2	NDUFB7	DLST	PSMD1	PSMC4	PSMD13	NUDC	EEF1B2	PDCD11	ACTC1	CHD4	NUDT21	RBM14	SNRPB	NAT10	HIST1H3A		EIF2S1	RPL27	POLA1	EFTUD2	EXOC3	NCAPD2	MTHFD2	HIST1H1D
LAMTOR1	TAGLN2	PFDN5	MRPL37	MRPS23	NDUFC2;NDUFC2-KCTD14	NDUFS4	COX6B1	MP68	MCTS1	PSMC2	PSMD14	NME2	CDO1	NOL10	PDLIM4	PUF60	CHERP	NONO	PRPF19	EXOSC10	IK		FARSA	RPL10A	KIF15	SMPD4	EPS15	LIG1	PGK1	HIST1H1E
BCAP31	CAP1	TNPO1	GADD45GIP1	MRPS5	NDUFB3	NDUFA9	NDUFC2;NDUFC2-KCTD14	COX6C	PFDN6	PSMD4	PSMD6	PA2G4	STIP1	WDR46	OSTF1	RBM39	SYMPK	TARDBP	PABPN1	SNRPB2	DEK		PRMT5	RPS12	ERCC6L	SNRNP200	PRKAA1	PRIM2	PRDX5	SP140L
PDCD10	HCLS1	PFDN1	MRPL43	MRPS6	NDUFS5	SDHB	NDUFA13	COX4I1	PFDN5	PSMA1	PSMD8	PSMA2	EIF3B	NOC4L	PSTPIP2	SNRNP70	HNRNPM	SFPQ	HNRNPC	NUDT21	HMGB2		ELP3	RPL17	HAT1	NUP43	FAM114A2	WDHD1	DNPH1	HIST1H2AD
RPN2	STOM	CCT4	MRPS18A	DAP3	NDUFB4	NDUFA5	NDUFB10	PEX11B	YWHAB	PSMA3	RPS17L;RPS17	PSMA6	EEF1G	BMS1	ZYX	SRSF11	U2AF2	HNRNPF	MAGOHB	SYNCRIP	USP39		EIF5	RPL6	SPC24	NUP35	SCYL2	NCAPH	PPCS	TFPI2
LAMTOR2	GSN	UBE2L3	MRPL11	PTCD3	NDUFA11	NDUFB10	CISD1	PHB2	EEF1B2	AIMP2	PSMD7	PFDN1	HSP90AB1	NIFK	PRKCDBP	SF1	CTNNBL1	RBMX	HNRNPL	SNRPG;SNRPGP15	RBM17		EEF1B2	RPS7	HLA-B	AAAS	ARFGEF1	CHTF18	TXN	KIAA1432
PSMD11	GNB1	VBP1	MRPL22	PDHB	NDUFB10	NDUFV1	NDUFA11	SUCLG1	HMOX2	PSMA7	EMC8	PSMA1	EIF3G	NOL6	PARVA	RBM14	RBM39	ERH	HNRNPH1	HNRNPAB	CDC5L		PDCD5	RPL28	KIF4A	PRPF8	NEMF	EIF2A	NARS	HIST1H2BC
ARL1	SERPINB8	PSMA7	MRPL39	MRPS9	SDHD	NDUFS1	NDUFB3	COX5A	PSMD2	EEF1G	DDX19A	CCT8	HSP90AA1	UTP14A	CMTM6	SNW1	SRSF6	HNRNPU	NUDT21	GMPS	SF3A1		FARSB	RPL13A	LGALS9	KIAA1429	NBAS	PAPOLA	C11orf68	H3F3A
CDC42	CD109	CCT3	MRPL17	TOMM5	NDUFA7	NDUFV2	ATP5L	MTCH2	FAM26E	PSMB4	EIF2S1	PSMA7	PFDN5	RSL1D1	CSRP2	SAFB2	SNRPA	ALYREF	SNRPA	RRS1	RPA1		EIF2S2	RPL13	EDRF1	URB2	RABGGTA	SMC4	RNH1	SMIM13
RAB10	MGST3	CCT2	MRPL30	MRPS24	NDUFA5	SDHC	CYC1	UQCRB	C11orf73	EMC4	AIMP2	EIF4H	BAG2	DCAF13		TRA2B	U2SURP	SNRPE	HNRNPF	PTBP1	HIST2H2BF;HIST1H2BH		CCT8	RPL35	TBX21	TOMM22	NDUFV3	NCAPG	GOT1	RABGAP1L
ATP2A2	GSN	PSMA3	MRPL20	MRPS28	SDHA	SDHD	NDUFB2	TMED10	PSMD8	PSMA6	RARS	PSMB1	EIF3F	URB1	MYL9	CTNNBL1	HNRNPF	DDX39B	TAF15	HNRNPA1	H2AFV;H2AFZ		GCN1L1	RPL7A	STK3	TMEM209	ARFGAP3	SMC2	IAH1	SLC25A29
RAC2	LRRC57	TCP1	MRPL28	ACAT1	SDHB	IARS2	DLST	SLC25A3	FITM2	PSMA2	EEF1D	PSMD2		WDR75	TPM4	CPSF2	SRSF1	DHX9	SRSF7	SRSF3	HIST2H2AA3;HIST2H2AC		AIMP2	RPL12	EYA3	YTHDC1	EXOC8	GINS3	UFM1	HIST2H2AB
TMED9	UBA3	RPL27	MRPL33	MRPS33	NDUFS4	NDUFB2	NDUFV2	NDUFB6	PSMB7	EMC3	PFDN4	PSMD11		URB2	APPL2	SRSF6	HDAC1	ILF2	HNRNPA0	SNRPD2	HMGB1		ZW10	RPL23	RIOK2	U2SURP	STAM	BMX	TUBB	SEPT9
MOB4	S100A8	CCT8	MRPL14	ATP5O	SDHC	SDHA	COX7B	UQCRFS1	PSMD4	EEF1A1;EEF1A1P5	SRP68	UBE2V2		MYBBP1A	FBLIM1	SRSF3	SF3B1	SRSF1	HNRNPR	ILF3	CSTF2		EPRS	RPS3	HLA-E	CSTF3	SEC31A	RNASEH2B	TUBB4B	GOLM1
GANAB	FSCN1	PSMD9	MRPL51	PDHA1	NDUFS2	NDUFB5	DHTKD1	UQCRQ	DDB1	PSMA5	SAR1B	OLA1		DDX47	TMSB4X	DDX46	HNRNPH1	ILF3	HNRNPK	PRPF4	MSH2		MYBBP1A	RPS5	NFATC2	IK	PPP1R12A	TFPI2	SCRN1	LMNB1
PRKACA	FNTA	PARK7	MRPS30	C1QBP	NDUFB2	NDUFS7	MT-ND3	COX5B	MYL12A	C14orf166	RPS15A	EEF1G		RRP12	SLC9A1	KHSRP	SRSF3	HNRNPA3	HNRNPA3	SNRPD1	SNRPB		PAICS	RPS14	POLA2	THOC5	PIK3C3	DNMT1	YWHAG
RAB5B	TPM2	NUTF2	MRPL21	ATP5H	NDUFS7	VDAC1	NDUFS8	ACO2	PSMB6	EMC2	PSMA3	EIF2S3;EIF2S3L		NGDN	RAI14	SRSF7	LUC7L3	HNRNPDL	PHF5A	KHSRP	SF3B2		IMPDH2	RPL15	SCD	NUP62	RALGAPB	RFC1	MIF
CAPZA1	MSN	CCT5	TIMM44	MTX1	VDAC1	MECR	NDUFA12	TMED2	PSMD6	RTCB	EEF1G	KPNB1		RRP1	ACTN1	THRAP3	ILF3	KHSRP	DHX9	ELAVL1	MSH6		PFAS	RPSA	FGD2	SRSF7	SEC24B	SMIM13	PDXK
YWHAZ	NCKAP1L	CCT7	MRPL53	UQCRC2	SLC25A11	NDUFA3	UQCRQ	NDUFC2;NDUFC2-KCTD14	CDH11	HARS	EIF5	PSMD1		RCL1	STON2	CPSF6	HNRNPL	SNRPD2	EFTUD2	SRRT	LSM14A		DFFA	RPS19	CRYM	RBM12B	COG2	NCAPG2	ACTBL2
ARL8A	ANXA2	RPL30	MRPL48	UQCRFS1	IARS2	VDAC2	L2HGDH	DLD	DPAGT1	PSMC1	ALDH18A1	PSMB2		GTPBP4	UBASH3B	C7orf55;LUC7L2	CPSF7	NUDT21	SRSF1	SYMPK	CTCF		TCP1	RPS10	ASF1B	NUP54	MTOR	GOLM1	ANXA2
ARF4	PTK2B	HSPA4	MRPS5	ATP5F1	ACO2	SLC25A11	UQCRB	HADHB	TNFAIP8L3	CYB5B	EEF1B2	PSMD4		AATF	MBP	ACIN1	KHDRBS1	NCL	TARDBP	DHX9	POLD1		EIF3G	RPS20	RPL22L1	SF3B6	EIF2B4	GINS1	VAT1
RHOC	TYMP	PSMA4	MRPS27	MRPS12	MT-ND3	NDUFB1	UQCRFS1	PRDX3	VTI1A	RARS	RPL22	PSMB3		NAT10	CAPNS1	BCLAF1	MATR3	KHDRBS1	LSM8	LSM6	RBM10		EDC3	RPL3	SSNA1	AQR	KIF5B	POLA1	HNRNPH3
TMED10	HMHA1	PSMA1	MRPS6	TFAM	NDUFB6	MT-ND3	PHB2	MT-CO2	EMP3	PSMA4	SRP72	HSP90AA1		UTP11L	MSRB3	PRPF3	RBM14	SRSF3	EIF4A3	HNRNPL	VRK1		CDC37	RPL19	MS4A1	RANBP2	AP2A1	GINS4	LPXN
PFKL	DGKA	NAP1L4	MRRF	ATP5B	CYC1	SCCPDH	NDUFS1	CPT2	DYSF	SEC61G	EEF1A1;EEF1A1P5	NME1		UTP20	PLCD1	PTBP1	BUB3	U2AF1	XRCC5	SSB	RBM25		NHP2L1	RPL5	RAB38	BLM	ARPC2	PPDPF	ABHD14B
SH3BGRL	TJP2	PPIA	MRPS14	HSPE1	VDAC2	HTRA2	NDUFS3	COX8A	C7orf55	EMC1	PSMA5	YWHAB		NPM1	GNAI2	SRSF10	C7orf55;LUC7L2	SF3B5	ACTL6A	PRPF3	TSR1		CCT4	RPS24	ITGAM	SF3B1	AP1B1	GRAP	TUBA1B
PSMD7	FMNL1	GLRX3	MRPL2	NFS1	UQCRB	NDUFB4	NDUFV1	STOML2	UBE2V1	PSMB2	ATIC	CCT5		IMP4	FLNB	THOC2	HNRNPK	TAF15	HNRNPM	NPM1	POLR2A		RPTOR	RPL10	LIMD2	WDR18	SEC23IP	EYA3	UBR4
CS	PARP4	CCT6A	MRPL54	ATP5D	NDUFB5	TMED4	PDPR	COX7C	NRCAM	PSMB3	PSMA1	USP14		BRIX1	ITGA2	RBMX	RBM25	SNRPF	MATR3	UTP11L	SF3A3		CCT5	RPL36	HLA-DRB1	NUP88	ARCN1	GTF2I	FERMT3
RAB21	SQRDL	YWHAQ	MRPL47	TOMM20	MECR	NDUFA7	SLC25A20	NDUFS3	CNRIP1	WDR61	PRPS2	EIF3B		DDX21	IGFBP7	NONO	CPSF2	PRPF19	SNRNP70	ALYREF	LMNB1		CCT3	RPS6	ERICH5	DDX46	STK4	SEPT9	EEF1A2
SEP15	TP53I3	PFDN2	MRPS23	TOMM22	SFXN1	CYC1	COQ3	SLC25A20		CELF1	PRMT5	EIF5A		NOP14	DOCK10	ADNP	SCAF8	CPSF1	SRSF3	DIMT1	PNN		IKBKAP	GNB2L1	HLA-DRB5	POLR2E	EXOC7	RPL22L1	BOLA2
SAR1A	FAM129A	EIF3I	POLDIP2	ATP5L	TMEM14C	NDUFB6	ALOX5	GLUD1		EEF1B2	EIF3C;EIF3CL	SRP19		PPAN	NCKAP1	SFPQ	TARDBP	HNRNPAB	SNRNP200	CMSS1	MRE11A		CCT7	RPS9	FCRLA	TEX10	RAB18	HN1L	ENO2
ACTB	ACTC1	EIF5A	MRPL49	ACO2	TMED4	PLGRKT	ACADSB	PDPR		EIF3L	GMFB	HSP90AB2P		RPL7L1	KLC3	SRRM2	PRPF4	SYNCRIP	FBL	SARNP	HIST1H1C		RPS3	RPS29	RRM2	EIF4A3	GAK	FANCD2	CRYL1
KIAA2013	SCCPDH	OLA1	MRPS21	COQ9	UQCRFS1	GRHPR	BAK1	NDUFB1		PSMB1	RPS18	ETF1		EBNA1BP2	ITGB1	FUBP1	CHD4	HNRNPD	HNRNPAB	HNRNPH1	PRC1		FBLL1	RPLP0;RPLP0P6	HLA-A	DHX15	COPB1	FABP4	STX4
RALA	MFGE8	PSMA2	MRPL45	CS	NDUFA3	DGUOK	NDUFA3	NDUFS8		HSPE1	EMC4	MARS		EMG1	CAV2	NUDT21	SRSF11	TRA2B	RBM8A	WDR12	RBM12		DARS	RPS23	ANK1	NUPL1	DNAJC13	C19orf43	PRKAG1
PRKAG1	CAPNS1	RPS13	MRPL10	DLAT	HTRA2	ALDH3A2	NDUFB6	NME3		SSBP1	MRPS9	FKBP3		DDX18	SLC12A4	ZNF638	DDX5	SNRNP70	XRCC6	NOL11	FNBP4		DDX52	RPS2	TXLNG	LMNB2	GIT1	RIOK2	GPX4
PGRMC2	ANXA3	CUL2	MRPL42	PHB2	CISD1	TMEM14C	NDUFS7	NDUFA13		EIF5	HYOU1	TBCA		NOP16		HNRNPM	FUS	SARNP	SF3B3	PA2G4	CHAMP1		RAN	RPS17L;RPS17	CD53	PELP1	FAM160B1	GINS2	NUDT14
NOMO2;NOMO3	GNPDA2	PPP1CA	MRPS15	TUFM	NDUFB1	MTCH2	NDUFA2	NDUFB10		TUBA1C	RPS7	YWHAE		NOL7		CPSF1	ILF2	PABPN1	PTBP1	WDR43	DDX18		FAM160B2	RPS28	HLA-B	TBL3	B4GALT5	SLC25A29	CAPG
NIPSNAP3A	RHOC	PA2G4	SMIM12	ATP5C1	ETFA	ECI2	NDUFS5	APMAP		DNAJA2	SRPRB	CCT6A		DDX10		HNRNPF	SAFB	CPSF6	SF3A3	PPWD1	SRRM1		CCT2	RPS15A		PRKDC	CYFIP1	ERCC6L	TAX1BP3
PSMD12	FKBP1A	UBE2V1	MRPS11	UQCRB	ETFB	SQRDL	TMEM14C	NDUFS7		TRAPPC3	RPS26	EIF3G		WDR12		RBM27	SNRNP70	SNRPD3	SF3B1	PRPF19	VPRBP		WDR36	RPL8	HLA-C	SNRNP70	LETM1	KIF2C	GGPS1
RAP1B	CMBL	STIP1	MRPL41	PNPT1	DHRS7	GPX3	NDUFB1	PHB		TFG	IMMT	HSP90AB1		NOP2		MFAP1	SNRPA1	RALY	U2AF1	LSM4	API5		RPS9	RPLP2	SPATS2L	FIP1L1	JAK1	AASS	PEA15
EMC3	ACTB	PFDN6	MRPS28	MRPS18B	GLUD1	CYB5A	FUCA1	UQCRC2		COG6	KARS	PSMD7		RRP9		PRPF4	DHX38	CTNNBL1	NCL	HNRNPC	FAM96B		AIMP1	RPL35A	FANCI	CTNNBL1	ABI1	FEN1	EML2
ARL8B	TES	RPL31	CHCHD1	NDUFA5	SFXN3	CCDC90B	MTCH2	AGK		RAB5A	NCLN	CCT3		DDX27		SON	CPSF3	SNRPA	EXOSC2	POLR2H	TPR		KARS	RPL23A	KPNA2	TMPO	COG3	POLD3	HDDC3
ATL3	TMEM256	YWHAE	MRPL12	IDH3B	NDUFA10	PTGES2	SQRDL	SUCLG2		AIMP1	ADA	KARS		NOLC1		CDC73	PRPF3	POLR2L	SNRNP40	RCC1	CCAR1		EIF4A3	RPL30	NMI	SAP18	AP1M1	ERG	FAM129A
TMED5	MTIF3	PPP2CA	MRPL32	MRPL1	SCCPDH	ETFA	NDUFA5	NDUFB8		COG7	CCT7	EEF1A1;EEF1A1P5		ESF1		NUP153	SNRPC	U2AF2	HNRNPA2B1	ANP32B	AQR		SF3A3	RPL4	HMGCS1	ACTL6A	SLC25A12	ZNF618	YWHAZ
YWHAG	S100A6	RPL37A	MRPS31	UQCRC1	DGUOK	DHRS7	NDUFA7	TMEM256		COG5	EEF1D	PPIL1		DNTTIP2		CDK11B	RBM27	HNRNPDL	RBM14	SF3B6	DDX42		ADSS	RPS4X	ITGA4	MAGOH	ROCK1	C8orf59	SFN
CAPZA2	CAPN2	ILF2	MRPS2	TOMM7	ECI2	GLUD1	ATP5J2	BCAT2		CDC37	COPZ1	C11orf73		RRP7A		SCAF8	SNW1	MAGOH	ANP32A	PUF60	MAD1L1		SF3A1	RPL11	LAG3	WDR3	CCDC6	RTFDC1	FLNC
PSMD8	MYL9	TCEB2	DAP3	STOML2	C21orf33	CISD1	NDUFB5	ETFDH		IMPDH2	MRPS6	MCTS1		PES1		HDAC1	RAVER1	SF3B6	CTNNBL1	HNRNPK	HIST1H2AC		RPS26	RPL18	ASF1A	URB1	PPP1R21	PAK4	ASNS
ARL6IP5	CD44	TBCB	KDELC1	GSTK1	MTCH2	ETFDH	KPRP	SDHD		IDH3A	GOLGA5	TCEB2		RPF2		WTAP	ALYREF	PCBP2	ILF2	RPL27	UBTF		RPAP3	RPS21	CTSS	SCAF11	SEC23B	FAM192A	ATP6V1F
GDI1	CYFIP2	RPS20	EML1	PRDX3	PTGES2	MT-ATP6	SLC25A11	HIBADH		HSD17B10	RPL9	RPS20		DDX54		HNRNPH1	THRAP3	SNRPD1	U2SURP	PSMG3	DNAJC2		DDX1	RPS26	IFI35	SMC3	CHCHD3	GGT5	ARF4
VCP	TPM4	PSMB2	COX16	UQCRQ	TMLHE	TMED7	VDAC2	RHOT1		EMC7	GAPVD1	OTUB1		FTSJ3		CPSF7	CDK11B	RTTN	THOC5	RPL10A	SART1		DPH5	RPL34	SPAG5	XAB2	CLINT1	MAGED1	CBR1
MOGS	ALDH1A1	COPA	MRPS9	NDUFS3	CYCS	NDUFS2	PEX11B	HADHA		ARL1	WDR77	TCEB1		MPHOSPH10		RBM25	ELAVL1	SF1	MAGOH	POLR2G	ZNF207		EIF3I	RPS16	SPC25	PAXBP1	BRCC3	KIF4A	PSPH
SEC11A	RAC2	RPLP0;RPLP0P6	MEST	MRPL10	ACADSB	ACO2	ACAA2	MTX2		BNIP1	IKBKAP	PSME2		PAK1IP1		SF3B1	SF3B2	FAM160A1	CSTF1	RSL1D1	RANBP3		RTCB	RPS27	UBE2T	MAD1L1	SLC39A7	WASF1	SRXN1
TM9SF3	GNB4	COPB2	COMTD1	ATP5J2	DLST	ARL8B	CISD2	NDUFA5		TRAPPC4	RPS4X	QTRT1		GNL3		SIN3A	HNRNPA1	SRSF7	EXOSC4	BCAS2	HP1BP3		TBL3	RPS15	IFI30	HEATR1	UFSP2	SHANK3	TNFAIP8L3
ATP6V1E1	PSTPIP2	MBNL1	TFPI	DLST	HARS2	CCL22	DGUOK	NDUFB7		NDUFAB1	ERO1L	CCT7		RPS19BP1		WDR33	CDC73	RPLP2	API5	PRPF40A	RPL11		EFTUD1	RPL37A	CDKN2C	WDR36	RINT1	MRTO4	NRCAM
TIMM22	TUBA4A	CFL1	NOVA2	SUCLG1	ATP5S	SIGMAR1	SFXN1	OXSM		CCT4	EIF3D	PABPN1		NIP7		NELFA	RBM4	SRRT	HNRNPH3	LYAR	PPIE		IARS	RPL24	PYCARD	SNRPD2	DIAPH1	ARG2	BCL2L1
CAPZB	TPM3	EIF4E	KDELR2	MRPL22	MT-ATP6	FUCA1	TMED4	ATP5S		TRNT1	CCT4	RPS2		SKIV2L2		RBM15	HNRNPU	EXOSC7	THOC6	NONO	GLYR1		KRR1	RPL14	HLA-A	ACIN1	FAM21A	UBE2T	NIT1
ERGIC1	SERPINB9	IPO5	CLN3	ATP5A1	TMEM43	PEX11B	ATP5F1	VDAC2		EIF2S2	TRAP1	TBCB		FCF1		ALYREF	DDX46	SMU1	SARNP	PCBP2	CWC15		XPO4	RPLP1	DIAPH3	PNN	MFN2	GFPT2	HUWE1
TRAPPC1	VAMP3	COPB1	MRPS18C	MRPL15	TMED7	KPRP	ETFDH	MT-ATP6		MMGT1	FAM91A1	IPO5		DDX49		DHX38	HNRNPC	NUP35	SNRPB2	FEN1	SMNDC1		NOP56	RPL36AL	ITGA1	DDX39B	STIM1	CENPM	ACOT13
OPA3	THBS1	XPO1	CISD3	MRPL46	COQ3	ALOX5	RAB29	MT-ND3		UBXN1	PTCD3	DENR		LYAR		HCFC1	RBBP7	C9orf43	KHDRBS1	RPRD1A	GPKOW		IPO7	RPL38	C8orf59	LMNB1	FASTKD5	SSNA1	SLC7A5
RTN3	SNCA	SNX6	ARMCX1	PDPR	GRHPR	RHOT1	ETFB	VDAC1		RAN	PSMA2	PSMD8		DDX51		SRRM1	RNF20	C7orf55	EWSR1	SNRPA	DHX15		SNRPB	FAU	KNSTRN	NUP37	B4GALT1	COBLL1	TP53I3
TRAPPC4	MOB2	EIF2B1	LEPREL4	TBRG4	PEX11B	HMGCL	DSG1	UQCRC1		PSMD10	RABGGTA	RPS9		LAS1L		HNRNPK	SMARCC1	HSP90AB1	NONO	CAD	DDX47		WDR77	RPL32	C12orf57	SMC1A	PIGT	HAT1	ENG
HK1	PYGB	PSMB3	EDEM3	NDUFS2	NDUFA1	ETFB	CCL22	NDUFB11		ATP5D	CCT2	TNPO1		RRP15		CPSF3	SNRPG;SNRPGP15	RPL27	RPS16	HNRNPA0	SNRNP200		LRPPRC	RPL29	FABP4	TOMM40	GGA1	POLD1	SNX12
FKBP2	MGLL	NME2	EMC9	USMG5	PPM1A	TMLHE	USMG5	UGGT1		NOMO2;NOMO3	AP4S1	CHMP1A		DDX55		HNRNPL	DNAJC8	PHF5A	POLR2E	PSMG1	ELF1		RANBP2	PPP1R9A	BCAR1	TOMM5	AHCYL1	NCAPD3	ADK
TMED2	AHNAK2	PSMA6	IMPAD1	DLD	LETMD1	NDUFA1	VDAC1	NDUFS5		VPS52	UCHL5	RPL27A		DDX56		DNAJC8	RBMX	SNRPA1	DDX17	RPS24	BRD4		PSMD13	UBA52	CCL3;CCL3L1	XRCC5	COPZ1	PBK	ACTB
VAMP3	DPP9	NPEPPS	SUOX	ATP5I	COX8A	CYCS	MT-CO1	SLC25A11		PRMT5	PSMA6	RUVBL1		DDX52		NUP98	ADNP	RPL31	PRPF8	RPL24	WBP11		SNRPD3	NACA	KIF11	WTAP	EIF3C;EIF3CL	GTF3C5	HSP90AB2P
RAB39A	OSBPL3	RPLP2	GDE1	GBAS	SQRDL	C21orf33	FXN	ARL6IP5		PRPS1	FARSA	RPL18		UTP3		RNF20	GMPS	BUB3	ALYREF	GTF3C4	KDM1A		GNB2L1	EIF3I	LIG1	C2orf69	APPL1	ARMCX2	HAGH
MLEC	FERMT3	ADSL	MMP1	PHB	NIPSNAP1	TES	MP68	DLAT		TIMM10	PDAP1	EIF2S2		FBL		ELAVL1	SIN3A	THOC2	TEX10	PLRG1	XAB2		C19orf68	GAPDH	CD79B	PRPF6	COPA	RIF1	GSS
DECR1	SRC	PSMB1		MRPL21	HADHB	COX8A	ACO2	COX7B		COG2	DRG2	BZW1		RRP1B		PRPF4B	SCAF4	SNRPB2	SRSF9	IMP3	POLD2		RPL22	TUBA3C	PRTFDC1	SFSWAP	SEC24C	KNSTRN	TPI1
ATP5I	CSTA	HNRNPR		FAM98B	SAMM50	GSDMA	SCCPDH	OGDH		UBA5	RPL23	TCP1		RSL24D1		PPP1R10	HCFC1	CHTOP	RBBP5	UTP15	PSPC1		CELF1	NTN4	FAM53C	HNRNPA3	RBBP9	NID1	SMPD1
SEC61G	PLGRKT	EIF3G		PTRH2	ARL8B	CBR4	LETMD1	SMDT1		SEC61B	PMM2	HSPA8		KIAA0020		PDS5A	DHX9	ZNF326	PUF60	RAVER1	SNW1		RUVBL1		MKI67	THOC2	ARHGEF12	POLA2	GLOD4
CDIPT	GNPAT	COPE		UQCRH	RAB2B	HIBADH	KRT78	ANXA7		EIF3B	RPS12	RUVBL2		CMSS1		CDC5L	EXOSC10	LSM8	SF1	WDR5	RCC1		SNTB2		CDC45	SLTM	SCFD2	CDC73	FHL2
SCP2	SYNE3	UBE2N		AFG3L2	ETFDH	HLA-DRB1	FUT8	NDUFA9		DDB1	IARS	NAA10		DIEXF		RBM4	WBP11	C7orf55;LUC7L2	CELF1	RBM14	RBM27		RPS16		MTHFR	SNRPE	PNPLA6	SMARCAD1	ACYP1
ATP5E	FHL2	VPS26A		ATAD3A	ALDH3A2	GSN	TMEM43	HSD17B10		IRGQ	PMPCB	RPL6		NOC2L		HNRNPA2B1	BCLAF1	SAFB	SRRT	RPL7L1	NUP50		RPS5		GNG10	SNRPF	NCLN	HIST1H1A	PRDX1
CYB5B	PVR	RPL13A		ECI1	KDSR	PPM1A	ETFA	ATP5E		OPA3	TIMM10	VPS53		NOM1		EXOSC10	RBM15		POLR2H	PARN	DHX16		URB1			SART1	MT-ATP8	PALM	GNG12
ATP6V1D	SH3BGRL2	RPSA		MTX2	CBR4	LETMD1	NDUFA8	SIRT3		LAMTOR2	BAG2	AIMP1		USP36		HNRNPA1	RBM26		SF3A1	SNRPF	SNRPA		EIF2S3;EIF2S3L		NDC80	SF3B3	IMMT	IRF2BP1	S100A13
ATP5B	ARHGDIB	TARDBP		SAMM50	HSD17B8	CPT2	IARS2	COX7A2		TUFM	SRP54	EIF4E		RRS1		SNRPA1	CPSF1		GNB2L1	CEBPZ	LIG3		HEATR2		TYMS	MCM3AP	PSMD13	FOXO1	PVR
LMAN1	ITPR1	PSMD4		ATP5J2	DHTKD1	FUT8	GPX3	VDAC3		RABL3	MTHFD1	RPS16		NOP58		SARNP	SRRM2		ILF3	RPF2	RBM26		NUDC		RB1	RAD21	SKIV2L	HPDL	CLIC1
XPNPEP1	GLUL	EIF4H		NDUFA7	CCL22	DSG1	HSD17B8	PEX16		TRAPPC1	RMND1	RAE1		NCL		HNRNPA0	TRA2B		PRKDC	SRSF1	YY1		C14orf166		RRM1	XPO4	VPS4B	VNN1	HTRA1
ATP6V1G1	CDC42	AP1B1		SFXN4	PLGRKT	HSD17B8	ACADM	GBAS		NUDCD1	AP1B1	UBE2N		KRR1		DHX8	MTA2		SNRPA1	RPL3	NUPL1		GAR1		UBE2C	SRSF9	RRAGA;RRAGB	BGN	NIT2
LAMTOR4	TGFBI	PSMA5		HADHB	ALOX5	KRT78	TMEM256	NDUFA2		FAM91A1	TCP1	GLRX3		REXO4		PPIG	PRPF19		EXOSC7	PABPC1	TERF2		CCT6A		AAK1	XRCC6	WASF2	SHROOM4	SERPINB2
PSMB8	PRKAG1	RPL26		NDUFC2;NDUFC2-KCTD14	GBAS	MT-ND1	ARG1	CYC1		OLA1	PRPS1	SEC13		RBM34		BPTF	SARNP		SRP9	RCC2	DAZAP1		FBL			PPIH	C16orf62	GULP1	CARD8
RAP2B	AZGP1	RPL35A		TOMM40	RHOT1	HADHB	MT-ATP6	SDHA		PURB	PSMA7	COPE		DKC1		PPWD1	HNRNPA0		AAAS	RPS3A	NUP62		ZWILCH		UBE2L6	SKIV2L2	PRKAR2A	LARP4	NEGR1
STK24	CYB5R1	RPS12		NDUFV2	CYB5A	NDUFA10	ATP5J2	NDUFB5		CCDC132	SCFD1	FKBP4		MAK16		POLR2A	NASP		EIF3I	SRSF6	TMA16				CHI3L2	PPP1R8	EXOC1	TIPIN	LGALS3
DCTN4	AIM1	FKBP3		HARS2	TMEM126A	GANC	NDUFS6	NDUFV2		SEC24C	MRPS31	UFM1		PINX1		GATAD2B	THOC2		NPM1	MCM2	SIN3A				HPSE	SAFB	AGPAT5	FGD5	SLC16A3
PURB	SH3BGRL3	PPP5C		MRPL27	HIBADH	ATP5S	NUP210	NDUFS1		EIF3A	MON2	HINT1		WDR74		AKAP17A	HNRNPA2B1		C14orf166	QTRTD1	HIST1H1B				DLGAP5	ERH	CRLF3	APOL3	CSTB
TMOD3	TMEM14C	VPS35		C2orf47	GPX3	SPRR2B	PRSS3	NDUFA11		TOMM5	VTA1	USP15		CEBPZ		RBM26	RBM17		RPS3	RPL26	CWF19L1				HLA-B	NHP2	AP4S1	SCARF1	CDH11
EMC2	GGACT	RQCD1		NDUFAF4	HMGCL	LMNA	GBAS	TMED4		EEF1E1	RPL38	HNRNPR		DDX50		WBP11	RTF1		RBMX	CTNNBL1	BCCIP				LIN7A	NFYB	NDRG3	PRIM1	CAPN2
ACTC1	PLCD1	CUL3		ATP5S	GANC	LSP1	TMLHE	BAK1		FARSB	NOP16	SNX6		CCDC59		CTR9	PHF5A		UBE2I	MAD2L1	DDX50				ACTN1	RLTPR	VRK2	ERCC1	PPP1R7
VMA21	CARD8	PSMC1		COA1	NME6	MT-ND5	ALDH3A2	HIGD1A		EIF2S1	COPB1	ZPR1		NOP56		TRA2A	API5		DDX39A	SRSF7	METTL3				IFI44L	WDR92	WNK1	TIE1	SPTAN1
BRK1	CYB5R2	PTBP1		MRPL57	CISD2	TGM3	GANC	ERGIC1		FARSA	RPS3	RPS8		DDX31		ZNF326	CCNK		RPSA	RPS11	GNL3				SGK223	MATR3	SND1	NDC80	ZBTB8OS
NRAS	RTN4	RPS8		RHOG	SLC25A20	DSC1	HADHB	NDUFB4		ADRM1	COG2	GNB2L1		NOL8		RTF1	SUPT16H		BCAS2	NAA50	H2AFY				AP1S2	DIS3	SLC2A6	FADS2	AK1
ATP6V1A		EIF2S3;EIF2S3L		OPA3	FUCA1	MYO1D	PTGES2	NDUFV1		RAB7A	CCT5	RPL12		PWP1		RNPS1	SMARCA4		KHSRP	DHX15	DDX17				DHFR	SNRPG;SNRPGP15	TRAPPC5	RRM1	MCTS1
GNB2	ARHGAP4	RPL27A		MP68	CCDC90B	CR2	PCYOX1L	TMED9		MARS	COG1	NUTF2		GPATCH4		SMARCA5	FUBP3		RPS20	DDX18	SHMT2				MPP1	SMCHD1	MIPEP	CHTF8	CMBL
PPCS	SPTBN1	RPL7		FAM210A	EIF4A2	PRSS3	NIPSNAP1	NDUFA1		MCTS1	EIF2S3;EIF2S3L	SLC3A2		BYSL		SLTM	RBM12		NHP2	BCCIP	RBM22				NCF4	GAR1	MON2	C1QTNF5	LRRC57
TMEM167A	PLEC	MAPRE1		MRPL50	ACOT9	TAX1BP3	EBI3	MTX1		TOMM6	PRKRA	SMG1		MDN1		RNF40	NELFA		RALY	MCM6	DDX39A				FANCD2	PWP2	GLMN	RHBDD2	FKBP1A
TPM3	ITGA6	ETF1		MPDU1	FBXL8	FN1	MECR	RAB29		EIF2S3;EIF2S3L	EIF3E	HMOX2		GNL2		POLR2B	SF3A1		RUVBL1	C1D	PRPF8				CHTF18	SRRT	ARHGEF1	AMPH	PHLDA3
RPN1	RFTN1	ILF3		NDUFS5	COX6C	KDSR	DSP	TMEM11		PFDN4	RPL35	ATG3		SRFBP1		SMARCC1	SRRM1		FIP1L1	MRTO4	HIST1H1D				PRIM2	DDX17	ACOT2	KIAA1524	CPQ
P4HB	RAB2B	RPL19		NDUFAF2	FTL	NDUFC1	DCD	SDHB		CMAS	ZFPL1	LSM12		DHX33		SNRPA	ZNF207		SFPQ	PES1	GTF2E1					SON	RNPEP	RBP4	SSBP1
DPM3	ACTBL2	NUDT21		TOMM6	NOMO1	NDUFA6	HIGD1A	MDH2		TOMM7	MRPS23	PSMB7		DCTPP1		RBM17	FIP1L1		EXOSC5	RPL17	HIST2H3A;H3F3C				FDFT1	MED11	KLC1	UHRF1	TUBB3
PYGB	DFNA5	ARCN1		NDUFS1	KPRP	CARS2	NME6	COQ9		EMC6	EDC3	EEF2		ISG20L2		HNRNPC	TRIM28		HNRNPDL	QTRT1	ADNP				GDA	TOMM7	VAPA	TIMELESS	SLC38A2
HSD17B12	PSMB8	RBX1		HADHA	FUT8	TSPO	ACSF3	ALDH9A1		NDUFAF3	KIF5B	RPL4		CTDSPL		RBM10	SAFB2		SF3A2	NOP2	PSIP1				IFI44	TOMM20	ACE	RAD51C	PFKP
APMAP	GNG12	RPS15		GRPEL1	RAP1A	XP32	CYB5A	NDUFB3		EMC8	PSMB1	PSMB4		MRTO4		SMARCA4	WTAP		RPL11	THOC1	DIMT1				GCLC	GLYR1	RPTOR	DNMT1	TSTD1
ATP5L	ANPEP	MARS		NDUFS7	LMNA	GNG2	TMED2	POLB		ATG5	RPS25	COPS6		NOC3L		FUS	UBTF		EXOSC1	GART	ZC3H11A				EPB41L3	RBM22	DNM2	CRK	SLC7A1
VAMP7	FLNB	RPL34		NDUFA2	NDUFC1	SCRN2	ALDH6A1	ATP5J		TCEB1	CDK5RAP3	TTC1		NHP2		SNRPD2	WDR82		THOC1	NOC2L	SUN2				FAR1	TCERG1	TPP2	LBR	PFN2
EMC4	TPM4	RPL7A		MTIF2	NDUFA6	S100A7	C21orf33	PLGRKT		YWHAB	QARS	PARK7		NSA2		THOC1	CDC5L		TRA2A	SMC5	CCAR2				CD180	NOL6	MRPS12	FAM53C	S100A6
RAB18	LRRFIP2	RPL18A		GOT2	UGGT1	UGGT1	SDHB	NDUFA3		CCT8	BNIP1	AARS		BTF3		SREK1	GTF2F2		NHP2L1	CPSF6	PHF8				PIK3AP1	TOMM6	PPP2R5A	USP10	ISOC1
DAD1	NIT1	MCTS1		OGDH	MT-ND5	CMBL	GRHPR	PTGES2		HNRNPH3	PSMB4	C14orf166		PROM2		SUPT5H	NCBP1		BUB3	ATG3	THRAP3				ARHGAP27	THOC1	GOSR1	RAVER1	PLGRKT
ATP5F1	CALD1	PSMC5		NDUFV1	BAK1	IRF5	SAMM50	NIPSNAP1		PCYT1A	TPT1	PROSC		RPP38		CCNK	PDS5A		RPA2	RBMX	YTHDC1				LRRK1	THOC6	GSDMD	MED25	LACC1
MINOS1	CDH13	DRG1		C19orf10	CR2	LYPLA1	SDHC	COX6B1		CCT2	LOC102288414	HNRNPAB		ZCCHC7		BUB3	RNF40		SLIRP	RPL31	ZC3HC1				AES	NCOR1	SRP72	LIMD2	GNB2
MMGT1	SLC27A1	RPL11		ECSIT	ACAD8	RNASEL	ECI2	NDUFB9		KPNB1	NPM1	PAK2		TSEN2		SNRPG;SNRPGP15	SNRPB2		PPIH	RRP12	RBM42				TMA7	SRRM1	SH3GL1	SORBS3	ANXA5
VDAC3	SERPINB2	RPS24		NDUFS8	TMEM68	FBXL8	FTL	UQCRH		GOT2	TRAPPC12	BOLA2		POLR1D		PTMA	SNRPD2		TPR	UTP3	NCBP1				PCNA	NOP58	COG4	CHAF1B	NCS1
ATP5J2	ZBTB8OS	YWHAH		ME2	GCSAM	DLST	LPCAT1	HARS2		ATP5E	SRM	GDI2		SLC39A14		NELFB	ACIN1		PRPF4	SNRNP70	DDX41				SLC1A5	BCLAF1	OSBPL8		CDH13
RAB2B	CD70	RPS3		SDHD	UQCRC1	SERPINB12	DSC1	TMEM14C		PREB	HSPE1	YARS		DDX41		TRIM28	SON		THOC2	SSRP1	SLC25A10				IRF7	RBM12	MRPL20		PTX3
ERLEC1	FASTKD1	UBQLN1		FH	DNAJC11	GLDC	HIBADH	ETFB		UCHL5	EIF3B	LSM2		TSR1		SUPT16H	UBAP2L		CPSF6	HNRNPDL	SFSWAP				CLMN	DDX23	QRSL1		LDHA
RAB22A	CES2	SEC23IP		PRKCSH	SPTBN1	SPTBN1	XP32	ARL1		NUP54	RPS5	PPID		CCDC137		SUPT6H	SMEK1		THOC7	EIF4H	NUMA1				SEMA7A	NOP10	RAB3A		HIST1H1E
GNB1	KDSR	RPL5		NDUFB1	PHB2	SPTAN1	PHB	NDUFA12		VPS33B	PSMA4	TUBB3		SKA1		ERH	SF3B6		RUVBL2	MCM7	TOP2B				HLA-DRB1	COX20	ITSN2		CCBL1
C16orf13	LCP1	LRRC47		MRPL44	RAB29	MAN2A2	UQCRC1	TRAPPC6B		TIMM9	PDXDC1	PIN4		PUS7		ARID1A	PPWD1		DDX1	HNRNPA2B1	TAX1BP1				KEAP1		HSD17B4		PFN2
LYPLA2	TNFRSF8	KARS		MRPL43	GSTM2	DHTKD1	TMED10	MINOS1		NFS1	UFL1	POLR1C		RPP25L		CHD8	DHX8		NIP7	CHD4	SSRP1				SH3KBP1		FAM175B		PEBP1
SSBP1	IVL	ELAVL1		SIRT3	UQCRQ	FAM129A	GSDMA	ERLIN2		MRPS26	EIF2S2	RPL14		FASTKD2		GMPS	DHX15		DHX15	NAA20	SCAF8				PARP14		DCTN3		LGALS1
CCS	KRT2	TCEB1		TOMM70A	SPRR2B	UQCRB	MT-CO3	MCUR1		SUCLG1	PLOD3	RWDD1		ZAP70		SAP30BP	ILKAP		CHTOP	RPS12	MRPS31				SYPL1		COPG2		TAGLN2
MP68	NT5E	RPS23		QIL1	ECI1	BCAT2	TMEM11	SAMM50		IKBKAP	CLPP	PSMC1		DNAJC15		TARDBP	SAP30BP		RBM12	MCM4	HIST1H2AH;HIST1H2AG;HIST1H2AJ				CD81		CPD		MYL12A
ATP5A1	LGALS1	RPL9		ATP5E	GSDMA	SLC25A20	NDUFB11	TOMM7		TBCA	IMPDH2	DNAJB1		ELAC2		NUP133	XRN2		NUP93	USP10	STAG1				PIK3R6		NDE1		ANXA11
CYB5R1	S100A4	RPL10		ICT1	ABCB7	LGALS3	GSTM2	ME2		CTDSPL	SEC23B	DNAJA2		TRMT1		SCAF4	CRNKL1		RPLP0;RPLP0P6	RFC3	MTPAP				NUF2		QPCTL		GDI1
ATP6V1H	LPXN	NUDC		MRPS27	GNPDA1	PYGM	SPRR2B	PRKAG1		MRPL46	NDUFAB1	TTC9C		MFAP2		DDX5	DAZAP1		WDR12	HDAC1	UBA2				POLE3		TRIM22		PEPD
ACTR1B		RPS3A		TMEM126A	ACSF3	OXLD1	APMAP	TMED5		SENP8	UFM1	SYNCRIP		UTP23		ARGLU1	SF3A3		C1QBP	PRMT3	NIPBL						ARHGAP31		DYNLRB1
TRIM23		PCBP1		NDUFA9	HLA-DRB1	RAB2B	NDUFS2	LMAN1		TOMM70A	MRPL39	XPOT		GLI3		DHX9	MFAP1		CSTF3	RPL19	SLC25A40				HLA-DMB		DAB2		MTIF3
PRDX6		LSM2		SUPV3L1	OGDH	CR1	STARD5	DHRS7		RAB22A	XRCC6	PCBP2				FIP1L1	XAB2		SSB	NPM3	C4orf27				GLA		SPARC		DDAH2
ALG5		PSMD3		COX6C	C19orf12	COQ3	ATP5S	EBI3		EIF3E	DDX6	RNF114				ILF3	ZC3H15		ASH2L	EEF2	SUPT16H				TBC1D4		HLA-A		NQO2
C11orf73		RPL36		TMEM11	MAN2A2	DCD	DMD	EMC3		USP7	CTPS1	YWHAB				NCBP1	PTMA		EIF3M	NIFK	NRF1				CHAF1B		RTCA		CES2
STX12		EIF3B		VDAC1	SCRN2	NIPSNAP1	MYO1D	ACAT1		ATP5C1	HARS	LRSAM1				CRNKL1	ZC3H4		RTCB	NIP7	PUS7				FAM107B		CAST		SNCG
ME2		COPZ1		SCO1	CPOX	SSH1	NME3	TMED7		RCN2	NAMPT	PSMD9				SNRPB2	ZNF326		NUDC	ORC5	MED30				C15orf39		GIMAP7		PSMD10
TRAPPC6B		UPF1		PEX16	BCL2L1	SAMSN1	VDAC3	OPA3		MOGS	FTSJ3	SF3B5				ZC3H11A	NCBP2		GAR1	CPSF3	SMC1B				CIB1		TRAPPC10		HSPB6
KIAA0196		RPL3		MT-ATP6	LSP1	MTX2	AGK	EMC1		GAPDH	USO1	SETD3				XAB2	EWSR1		EMG1	UMPS	KHDRBS1				STAMBPL1		GOLPH3L		MT2A
TRAPPC3		TSN		MRPS31	BDH1	HAGH	HARS2	DGUOK		MRPL1	KLC1	HNRNPH3				WAPAL	HNRNPD		RBM17	SAAL1	AHCTF1				KBTBD8		SCFD1		PNPO
ACOT8		USP5		RHOT1	ERO1LB	CYB5R2	ATP5B	ACAA2		TSN	SEC61B	HSPA9				SNRPC	SRSF5		BRIX1	U2AF1	HDAC1				ITGAX		SEPT6		PLXNA2
VPS52		RPL10A		BCS1L	S100A7	DNAJC11	KRT18	TUFM		RCN1	OPA1	NANS				TIAL1	SRSF7		HNRNPUL1	MCM5	PCNP				CDCP1		RARS		RHOC
PRKAB1		PPA1		DUT	SIGMAR1	GHITM	HLA-DRB1	ETFA		DLD	EIF3H	RPLP2				YTHDC1	GATAD2B		RPL31	SNRPE	ITSN2				BCL10		KIF1B		ALDH1L2
MRPL40		SRRT		BET1	CPT2	TMEM68	SERPINB12	DNAJC11		PTPMT1	ABCE1	GUK1				RBM8A	SSRP1		HNRNPU	THOC2	TBC1D22A				HLA-B		SUPV3L1		ENO1
PSMD13		PSMD1		NDUFB10	PYGM	S100A9	NDUFS4	FXN		HUWE1	ARL2	ATIC				INTS3	NUP214		LYRM7	SUPT16H	DCTPP1				GUCY1B3		PDCD6IP		ABLIM1
SAR1B		SEC13		RAP1A	TES	UQCRQ	NDUFA10	CYCS		SF3B3	SSBP1	EIF3M				TOX4	ARGLU1		RPL12	HSPD1	RABGAP1L				PRMT7		WDR11		PTPN11
ARPC4		HINT1		MRPL18	PRSS3	EBI3	ARL8B	TMLHE			CCDC132	UPF1				IK	EXOSC4		WDR5	RRP1	RNF20				GBP1		ELMOD2		SEP15
MTX1		RPL12		RAB29	RAB21	HARS2	SPTBN1	RFTN1			TRMT10C	UBE2I				COIL	SSU72		GRPEL1	RPLP2	CDKN2AIP				KTN1		PPP1R9B		RAB4B
GMPPA		USP14		TMED7	KRT78	GCSAM	ATP5H	PPOX			SPCS3	UBA5				GTF3C3	TIAL1		U2AF2	RPL5	RAD50				TK1		NFKB2		PDCD6
VPS25		CNOT7		NARS2	GLDC	ZRANB1	TMED7	SDHC			CDC37	RHEB				TCOF1	PPM1G		RPS23	GTF2F2	ALKBH5				OFD1		MSTO1		ACTN1
BNIP1		CCDC25		AGK	IRF5	ACAA2	TMEM126A	LYPLA1			PFDN5	CDC37				RBBP7	RBM10		EIF3F	NELFB	MRPS9				FASN		FOXO1		FHL1
NSF		RPS10		MUT	SAMSN1	UQCRFS1	CR2	IARS2			RANBP9	HMBS				RAVER1	SERBP1		XAB2	ILKAP	VAPA				UBE2S		VPS51		SH3BGRL2
H6PD		PLAA		CLPP	MT-ND1	CHCHD6	ABCB7	COQ3			TCP11L1	PDRG1				PHAX	RCC1		WDR18	LAS1L	GTPBP4				MITD1		COLGALT1		TAGLN
MRPS24		DCTN2		MT-CO2	SSH1	DSP	NOMO1	C21orf33			TUBA1C	SARS				PCF11	THOC1		C17orf85	SF3B4	BMS1				CD19		NDUFA10		ATRIP
AK3		COPG1		FXN	TRIP10	TRIP10	SIRT3	MTIF3			RABL3	ENOPH1				EXOSC9	ZNF638		SUMO1	RPS15	TOR1AIP1				FAM107B		ARFGAP1		IBTK
SUCLG1		PPP6C		ACAD9	TGM3	CASP14	ARL6IP5	HINT2			GSTZ1	XRCC5				NUP214	RPS28		SMNDC1	GLE1	SMC5				MGST1		SPAG9		MOB2
RDH11		RPL18		NUP54	NME3	VTN	GLDC	MAN2A2			GRSF1	RPL15				TPR	DDX39A		DKC1	UTP18	RCL1				CECR1		SAR1B		CBS
ISCU		ACP1		FASTKD1	XP32	POU2AF1	NDUFA1	NDUFA8			FXR1	NEDD8				RBBP5	QRICH1		BCCIP	RPL35A	TRAP1				CDCA8		TRAPPC12		ACTC1
ARPC3		AP1M1		GLUD1	NDUFB11	RAP1A	ROMO1	NDUFS4			COX17	SAP18				PHF3	CNOT1		RPS5	RBM4	SRP14				DPYSL2		GBF1		HARS
PSMD14		GNB2L1		SFXN1	RNASEL	CRYL1	MRM1	TMEM126A			DAP3	RPL13				SUGP1	SNRNP200		POLR2L	DDX19A	KIAA1432				APOBR		ODR4		DNASE1L1
MTIF2		ANP32A		NDUFA6	CR1	NOMO1	MGMT	MT-CO3			RPL11	PSMC5				API5	SRP9		HSPD1	TRMT112	DDX24				CYP51A1		HOOK3		ATP6V1D
PEF1		EIF3F		SLC25A3	DSG1	TGM1	GALK1	RAB2B			CHCHD3	PAIP1				CWC22	EMG1		RPS13	NOC4L	RPA3				MMS22L		PBXIP1		C1orf123
PRDX5		RUVBL2		EMC6	PYCR2	MT-ND4	NSUN5	TOMM6			CDKAL1	CELF1				NFRKB	SREK1		SERBP1	C7orf55;LUC7L2	ARHGEF1				AK6		RASSF5		GLO1
MRPS10		PAK2		MRPL48	ACADM	S100A8	CRYL1	TROVE2			DARS	TPI1				CDK12	NUP98		RPLP2	RFC5	SMC6				MLKL		DDX42		FDXR
PAFAH1B2		NFKB1		MT-ATP8	CYB5R2	HAL	MARS2	CBR4			GORASP2	CSTF1				PNN	RCC2		LMNB1	RPS29	CDK11B				PHF6		SH3PXD2B		TSPO
MPDU1		SYNCRIP		CYB5B	CRYL1	CPOX	BASP1	SEC23A			ATP5C1	C11orf68				KDM3B	SNRPF		MBNL1	DHX38	AKR1D1				MIA3		KIAA1279		CYB5R2
SMDT1		RPL6		PGRMC2	MTX2	LHPP	AGPAT3	ARL8B			ARF5	PFDN4				SSRP1	DDX17		FUBP3	SRSF2	TFB2M				ETNK1		USE1		GLUL
COMMD10		RPS29		MRPL49	GHITM	BCL2L1	MCCC1	NDUFA6			PSMB3	ATP6V1F				PRPF38B	NUP153		SMC1A	RPS13	SNRNP40				ITGB2		CLASP2		TM6SF1
TMEM258		AIMP1		RAB21	TAX1BP3	MGMT	SDHA	BET1			SNRPB	SETD7				SPEN	SUPT5H		UBA2	DDX56	NPM1				POLE4		UBXN4		ATXN1
TIMM9		PCBP2		COX5A	TSPO	GSTM2	ERLIN2	EMC6			COG3	KPNA4				FAM160A1	ARID1A		DDX23	PNO1	NUCKS1				FCGR2B		LACTB		CLIC3
TOLLIP		SNRPD1		MCUR1	OXLD1	LGALS7	ALDH5A1	TRAPPC9			RPS9	USP5				PPM1G	XRCC1		NOP58	STRBP	PTCD3				GRAP		PPP1R13L		SOD1
COMMD5		NAA10		NDUFAF3	CHCHD6	GNPDA1	ACAD8	NDUFS2			PGM3	EIF6				XRCC1	EXOSC9		RPS2	SNRPC	CDKAL1				KIAA0101		TBC1D22A		APIP
SEC13		PGD		NDUFA10	PPAT	NME3	ACOT9	GTF2H4			GOLIM4	PDAP1				POLR2L	CXorf56		SAP18	RPL30	PAF1				FLNB		PSMC2		NEDD8
GSTK1		EIF3M		AIMP2	RHOG	HIGD1A	RNASEL	NDUFB2			RPL11	RPLP0;RPLP0P6				WDR82	CLNS1A		NUP54	ORC3	LYAR				FABP3		GOLIM4		ALDH1A1
MYL1		SGTA		COX4I1	NRM	FTL	UQCRC2	CYB5R1			EIF3F	SOD1				INTS1	POLR2A		HSPE1	PCBP2	CDC73				SLC29A1		TBC1D15		SAP18
TRADD		BZW1		MFN2	BCAT2	PITPNM1	FECH	HSD17B8			MYBBP1A	RABGGTB				POLR2G	NELFB		RPL27	SAFB	HIST1H1E				XRCC3		DBNL		SPTAN1
TM9SF4		QARS		NDUFB5	ACAA2	ACADSB	TGM3	SARS2			SLC25A6	C12orf10				HNRNPU	SNRPB		ZNF326	RPL10	TERF2IP				SELH		ABI3		AHNAK
YIPF4		DDX1		NDUFB4	HAGH	GSTO1	HMGCL	PDHX			SF3B2	SRP54				MTA2	CDKN2AIP		RPF2	HNRNPR	PHIP				PAPOLA		OPTN		ALDH1A3
PSMD1		COMMD9		MRPL9	ALDH6A1	ARG1	F5	COA1				COPB2				ILF2	MCM7		LSM3	HNRNPF	RELA				CAMK2D		ACTR1A		PGLS
GMPPB		AHCY		KDELC1	ZRANB1	REL	SAMSN1	AK2				RTTN				LUC7L2	STRBP		TRA2B	PCGF5	EIF3C;EIF3CL				ZNF706		CTDNEP1		DCBLD2
NDUFB5		RPL17		RAB2B	SPTBN1	CSTA	MCUR1	TRAF3IP3				NRBP1				SMU1	SMARCA5		CPSF2	SUPT5H	CENPC				FAIM		EIF3D		HYI
RAB4B		USP15		NDUFB6	GNG2	EIF4A2	ACAD9	LYPLA2				PDCD5				SF3B2	AKAP17A		RAN	SCAF4	GABPA				GBP4		CDV3		TUBB4A
PRKCSH		DYNLL1		ERCC2	FHIT	ECM1	PLGRKT	MECR				DDB1				TRIM33	NUP50		LSM2	RPL21	RSF1				FCGR2A		ARMCX2		CDH2
USMG5		PPP4C		NDUFA1	SPTAN1	IGHG3	S100A8	NOS3				RPSA				FEN1	SUGP1		NUP35	RPS28	UBA52				LRRK2		C15orf40		PLCD1
VAMP8		SUGT1		GTF2H4	MT-CO2	ALOX12B	PDE4D	RNASEL				PDCD10				HNRNPDL	SAE1		RPS15A	RPS25	GATAD2B				TONSL		BABAM1		FAHD1
RAP2C		EIF3H		NDUFB11	MYO1D	PHB2	CPT2	ROMO1				PSMB6				POLR2D	MBNL1		LSM6	C9orf114	IMMT				GBP5		LAT2		MTAP
SEPT7		RPS26		NDUFA8	RAB12	MFSD10	NRM	CYB5B				ARPC5L				ILKAP	MED14		RPS8	RFC2	PRKDC				LEPRE1		AP3S1		PNP
APOO		CPSF6		AK2	COA1	IGHA1	HTRA2	NDUFA10				YKT6				EP400	FEN1		KARS	CCDC58	TBL1XR1				ARID3B		CHKB		UXT
NNT		SKP1		COX5B	DSC1	IGHD	S100A7	ECI1				EIF3F				GATAD2A	EXOSC2		EEF1A1;EEF1A1P5	UTP20	SKIV2L2				CDC26		SNX18		SERPINE1
BRE		RPS28		TMED9	UQCRC2	OGDH	EMC6	PTRH2				ARMC10				GTF2F2	RALY		RPL35A	NUP35	PAXBP1				CNTNAP1		NID1		HINT2
UBA5		VPS29		NDUFA13	CCR7	ZFAND1	ANKRD13A	TOMM70A				RPL28				PBRM1	PNN		DAZAP1	RPS10	RRP12				KCTD12		WDR37		SIRT5
RAB8B		EIF5B		EMD	FXN	CRIP1	APOB	UQCR11				COPS4				POLDIP3	DDX18		HDAC1	RPL7A	POGZ				HIP1R		STK10		AK3
SCFD2		RPS19		MTFP1	LY75	NQO2	S100A9	BCKDHB				MAGOHB				DDX50	EXOSC3		EEF2	CPSF2	TLK2				S100A11		ADSL		DYNLT3
MRPL21		MAT2B		TMED10	CASP14	HLA-B	SFXN3	ACADM				NUP93				SNRNP200	PCBP2		HMGB1	HYPK	CHD1				EIF2A		KLC4		CBX1
PFN1		PSMD8		MRPL2	BLVRA	LOR	YARS2	C2orf47				EIF5				MED1	WDR33		RPL9	RRP8	MED14				PDLIM7		AP2A2		PRDX6
DCTN5		SNRPG;SNRPGP15		MRPL12	MCUR1	CARKD	CBR4	ALDH6A1				EPS15L1				SF3B6	ZFR		RTTN	RPL13A	SLC4A1AP				CCND2		PPP1R16B		TUBA1A
PITPNA		HNRNPL		TRAP1	AGK	COA1	AP1S1	GCDH				PPP2R1A				AHCTF1	POLDIP3		LSM7	PHF5A	USP48				CDK1		PSMC6		OASL
SNF8		KHDRBS1		MTIF3	GSN	FXN	LSP1	ACADSB				TUBB8				ZC3H4	SMNDC1		RPS4X	MCM3	EIF4A3				IPO8		GIT2		YES1
HADHA		ATIC		BAK1	ARMC9	FHIT	IGHM					ELAVL1				SMARCD2	PHAX		RPS3A	CNBP	NUP214				HLA-DQA2		TIE1		TMEM14C
YIPF5		KPNA6		PTPMT1	AGPAT3	IGHM	NADSYN1					PPP2CA				MCM3	MCM5		WTAP	MRPL52	NOP16				HNF1B		FAM120A		FAM210B
FAM210A		VPS53		TMED1	HDHD2	GAA	BDH1					UBA1				RCC1	ERH		CWF19L1	MRRF	SAE1				TOR3A		ARL6		SERPINB9
PSMD3		LSM3		VDAC3	NTHL1	HLA-A	RALB					NRCAM					UPF1		NOP56	UTP14A	OXSR1				IPCEF1		SAR1A		MDH2
ANXA7		PROSC		DNAJC11	ECM1	FAM210A	C19orf12					NPEPPS				LIG3	HNRNPR		RPL18A	HNRNPU	ZC3H14				IGLL5;IGLC1		IRF6		GSN
USP47		RPS4X		TARS2	VTN	WBSCR16	CARS2					RPS3A				ENY2	SYNCRIP		RPS9	RPL7	GTF2E2				GLB1		EXOC6		LYPLAL1
C19orf10		RPL35		EMC4	SERPINB12	GGACT	MT-ND5					PPP3CC				CXorf56	DRG1		CPSF1	RPL27A	PRPF31				MAX		CC2D1B		APOA1BP
DNAJB11		RPS11		HIBADH	ATP5J2	S100A6	PDHX					SKP1				NUP107	RPS15		PFDN5	METTL1	DAXX				HLA-DMA		ZEB1		SNAP23
MRPL10		DDX6		APMAP	L2HGDH	PARS2	ZFAND1					DYNC1I2				PAF1	GATAD2A		PLRG1	RPP25L	GOLM1				IFITM3		DCTN6		MZB1
EMC7		LSM6		IDH3A	FECH	TNFSF4	CAMK4					CCDC58				MCM7	XRCC6		EIF2S1	METAP2	DHX38				MOV10		PI4K2A		GSTP1
IER3IP1		DRG2		BCAT2	TMED2	NME6	COX6A1					PSMD6				FAM208A	PCNP		ZC3H11A	ISY1	WDR5				RNASEH2B		TFB2M		EEF1A1;EEF1A1P5
DHRS7B		RPL36AL		XPC	PARS2	LYZ	LYZ					GEMIN6				PRPF38A	YY1		RPL34	CBX3	RNF40						TMEM165		MIF4GD
HINT2		C14orf166		ETFDH	HAL	DMXL1	DAPK1					HSPB8				NASP	CCAR2		PA2G4	AHCY	ZNF22				SHCBP1		IL6ST		HS1BP3
PDCD6		YKT6		MRPL28	CLYBL	CDSN	NDUFA6					NCL				DHX15	SRSF10		SAFB	THOC6	NBN				CHMP3		BMX		PRNP
PSMD2		SSB		ATP5J	MT-ND4	C1orf50	DHRS7					APOA1BP				PCNP	METTL1		AQR	RPP40	XRCC1				LRMP		TRAF1		VAMP2
RER1		RPS16		CISD2	ARG1	APMAP	SHMT1					OCRL				ZC3H18	RBM33		PSME3	RNASEH2A	EHMT2				RAI1		MTDH		TNFSF4
COG6		EIF2B5		BCKDHB	PCYOX1L	NTHL1	SEC22B					SLC25A5				ZFR	DNAJC9		HIST1H2AH;HIST1H2AG;HIST1H2AJ	DDX27	COIL				CTSC		ITSN1		HEBP1
LNP		RPS2		TMEM186	COX7C	STARD5	AP1S3					NAA50				SRSF5	TOE1		HMGB2	DNAJC8	C2orf47				FABP5		GIMAP8		CRIP1
NCLN		EEF2		TMEM43	PITPNM1	CLYBL	NLRX1					RPL7A				GMEB2	BRD4		RPS17L;RPS17	TRMT1	DDX19B				MTTP		TNFAIP8L1		FNTA
ATP5D		OSBP		OARD1	LGALS3	TMED2	BCAT1					CRK				PRPF19	NXF1		HSP90AB1	RPL23	DIEXF				CCDC134		HUS1		FSCN1
VTI1A		KLC1		EMC1	C1orf50	ERO1LB	SLC25A19					RPS12				SAP130	SMARCE1		YTHDC1	PRPF38B	PPP1R8				GMPR		ICAM1		REEP6
ARF6		RPS21		LMAN1	SFXN4	SPRR1B	VTN					ZBTB8OS				DIDO1	HNRNPDL		DDX18	RPL34	CHERP				IGHG1		ARL1		GMPR2
SNAPIN		RPL23A		TMEM160	C9orf89	NLRP2	DLD					EMC7				KHDRBS1	BTF3		RPL18	HSP90AA1	SP140L				BST2		ERG		RNF121
ACTR2		SNRPE		MCCC2	NCF2	LTF	DCXR					GPI				RPS28	SMARCD2		RPS26	NUDCD2	U2SURP				TFPI2		APOL3		CD46
LNPEP		RPL23		MINOS1	PDHX	AP1S3	MAN2A2					TPD52				TFIP11	PPP4C		C2orf69	RPL8	GGT5						RARS2		USP14
LMAN2		CSNK2A2		CYC1	LGALS7	RASSF4	JUP					LSM3				MLH1	NUP35		CPSF3	NTMT1	VTA1						TMTC3		VAMP5
ZFYVE1		ARHGDIA		COQ3	FAH	COX6C	IRF5					PPP1R7				RPLP2	RPLP2		NFYB	RBM39	SCAF11						RALGAPA1		MDH1
IDH2		UBA1		MRPL24	ANKRD13A	GIMAP5	PRDX3					UBQLN1				MCM5	PES1		EIF3H	MED4	MCM4						MYH9		GNB1
MRPL46		SNRPD2		APOO	LHPP	NSUN5	RAB2B					RPL9				UBTF	KDM3B		HIST2H2BF;HIST1H2BH	FBL	DDX55						FHOD1		SH3BGRL
PSMB2		GPI		IBA57	GAA	DAPK1	FN1					TIGAR				USP28	WAPAL		PTMA	EIF5A	TOP1						MAP4K4		GNAS
UQCRH		RPS18		NOS3	DDHD2	MCUR1	CRIP1					CCDC132				NXF1	YTHDF3		PFDN6	NXF1	RPS27						TRAPPC8		CYFIP2
RAP1A		RPL8		CYCS	POU2AF1	COX5B	GCSAM					TSN				NUMA1	SF3B4		NUP85	SAFB2	NDUFAF1						WASL		NAGK
TMEM55B		SARNP		CCDC51	LYPLA1	UQCR11	GLUD1					NUDCD2				CCNT1	COIL		CCT8	HEATR1	THOC1						RPS27L		FHL3
CHID1		PTGES3		ERGIC1	COX4I1	TNFRSF8	IGHA1					SNRPG;SNRPGP15				DHX16	NELFCD		EEF1B2	CPSF7	HNRNPUL2						MYO9B		ALDOC
MOB2		VPS4B		ETFB	FAM129A	ACAD8	BET1L									MPHOSPH8	PCBP2		MED22	MPHOSPH6	CACYBP						MAP2K6		SETD7
ANXA6		PSMD11		SFXN3	MFSD10	C19orf12	OXSM					CARS				LSM3	PRPF4B		XPO1	IMP4	MPG						TFPI2		MYO1D
NDUFB1		PPP6R3		FDX1L	LONP1	CCR7	SSH1					CAND1				IWS1	SERF2		RAE1	GEMIN5	PPP2R5A								RAN
ATP5C1		NMT1		TMEM256	TGM1	ROMO1	TGM1					RPL35A				LSM8	CDK12		NUP98	RBBP7	LOC102288414								PAAF1
STX11		RPS5		COX7C	NIT2	NIT2	KDSR					EEF1E1				TRIP12	SAP130		NOP10	PSMG2	SMARCC1								GSTT1
TMED7		RPL21		ATL3	RALB	L2HGDH	C16orf58					BOD1				TRRAP	EDF1		RPL14	C12orf10	PPDPF								C14orf159
M6PR		LDHB		AARS2	IGHD	FLOT1	PYGM					UBE2M				GTF3C1	PRPF38B		TOMM7	SMARCA4	SAP30BP								LAMTOR2
GUK1		IPO9		SARS2	MGMT	BDH1	HMGN4					PTGES3				LSM6	LARP7		MRPS34	RPS19	PLRG1								STAMBP
MRPL48		XPO7		SHMT2	CMBL	TMEM43	COA1					RPL18A				HNRNPDL	MCM2		HIST1H1E	C4orf27	HIST1H2BK								TMEM55B
UFL1		DHX29		SDHA	PKM	EPHX2	ECM1					BCAS2				LSM4	PPP1R10		SAE1	CCDC12	BMX								TRADD
TSG101		RUVBL1		OPA1	NLRP2	ACOT9	IGHG3					TRNT1				ZC3H15	POLR2B		PRPF6	RFC4	NIFK								ETFA
STX4		CNOT1		MDH2	LOR	AGK	ATP5I					EPHB4				POLD3	SZRD1		QTRT1	DDX50	PRPF38B								MYADM
TWF2		NUDCD2		SLC25A22	RASSF4	CD226	TES					DCUN1D1				XRN2	RPS19		EIF2S3;EIF2S3L	AHSA1	NSUN2								ASS1
COPZ1		STRAP		WRB	SEC22B	BET1L	APOM					PSMD12				SMEK1	PAF1		RPL37A	SNW1	FUBP1
DCTN3		HNRNPK		COX8A	CCDC71L	ANKRD13A	FBXL8					DTD1				SNRNP27	ANP32A		DDB1	FAM195A	C19orf53								FN3KRP
HADHB		PSME2		POLB	EZR		CR1					FITM2				SNRPD1	RTFDC1		NUP160	LSM3	H3F3A								BLOC1S3
EML2		RPL24		UGGT1	CARS2	CLIC2	TRAF3IP3					PDPK1;PDPK2				NELFCD	FUBP1		NAT10	PFDN5	CMSS1								ENO3
PSMB1		CAPZA1		SDHB	EBI3	SFXN3	GSN					GLTP				SCAF11	DDX50		RPRD1B	UBL4A	FIP1L1								PEX19
AKR7A2		CRKL		ERLIN2	HLA-B	CCDC71L	LTF					DNAJA3				CEBPZ	PRPF38A		SF3B2	FXR1	PQBP1								PRDX4
FAH		RPS25		RPUSD3	OXNAD1	FAM169A	APOE					PACSIN3				SUGP2	TOX4		MRPL12	STIP1	C7orf50								CD59
COX6B1		RPL28		VARS2	POLG	NRM	PEX16					SNRNP70				GTF3C5	NCL		CPSF4	SF3B5	RBBP6								MAP1LC3B;MAP1LC3B2
ATP5O		HNRNPH1		RASSF3	WBSCR16	C7orf55	FAM3C					CNRIP1				CHTOP	TCERG1		EIF3A	ATPAF2	HSPA14								VPS37A
NDUFS5		RPS14		FKBP7	REL	UBE2V1	UGGT1					ACTL6A				DDX39A	MED1		EXOSC3	POLD2	EDC3								CETN2
RHOA		IQGAP1		TIMM44	AP1S3	SPTBN1	HAL					SNX12				BRD2	PRKDC		CNBP	SRM	THOC5								MYL6
CNPY2		CIAPIN1		DHRS2	DPYSL4	F11R	MCU					MSI2				FUBP3	PABPC1		SMPD4	SERF2	CMTR1								S100A10
IDH3G		PSMD2		NOVA2	FAM210A	WDFY1	NDUFC1					RPS27A				HNRNPR	FAM160A1		ADAR	SFPQ	PHF3								GPR89A;GPR89B;GPR89C
RRAGC		RPL13		ACADM	APMAP	NCF2	CPOX					S100A13				SNRPF	RQCD1		UPF1	NCBP1	METTL16								PDK3
PSMB3		RPS7		LONP1	TNFRSF8	SPG7	ACOT8					IST1				BRD4	SNRPD1		EIF3B	RPL13	UVRAG								PAFAH1B2
NDUFAF3		DDRGK1		NDUFAF1	LMAN1	C9orf89	ABAT					DYNLRB1				YY1	CTR9		PPP1R8	SSU72	PHF2								PGPEP1
PEX11B		FAM120A		NOMO2;NOMO3	PDPR	AZGP1	RTN2					DDX39B				ISY1	BPTF		GMPS	NUDT16	LEMD2								PHPT1
C17orf62		DDX19A		SCO2	HLA-A	MT-CO1	CMBL					TUBA1C				TLK1	INTS3		NOL11	RPL18A	SUPT5H								LRCH1
MTX2		VPS4A		UQCR11	ACTBL2	COX4I1	NCF2					DRG2				MCM2	CDC40		MRPL40	RPL35	MTFP1								CCR7
MAGT1		TUBG1;TUBG2		CDC42	ATHL1	PFN2	NDUFV3					EIF2D				HNRNPAB	MED20		SSU72	MATR3	FOXRED1								MTIF2
MRPS33		PSME1		TIMM9	TMED10	BAK1	ERO1LB					RPL31				LENG8	POLR2D		PELP1	NACA	SLC25A29								HNRNPA3
SELT		CDC23		CPT2	IGHG3	FAH	REL					EIF2B2				RCC2	NUP133		HIST1H2BO	RBM28	U2AF1								SIAE
UQCRQ		RPLP1		GTF2H3	IGHA1	TMEM256	COX17					PPP2CB				QRICH1	HNRNPUL1		CCT5	RPL28	USE1								NUDT5
TSSC1		TIAL1		SPG7	CDSN	NADSYN1	UQCR11					BLOC1S1				RBM12	RPS29		RPS18	BUB3	KIAA0907								BPNT1
TRAPPC11		SERBP1		DPYSL4	ZFAND1	ACTBL2	GTF2H4					GARS				NUP50	MED25		RBM4	WBSCR22	COX17								SGTB
PSMA1		RPL15		ACOX3	DCD	RAB29	ANXA7					RPS3				TOE1	RBBP4		CSTF2	DHODH	BGN								RNF14
SURF4		SNRPA		RAD50	S100A9	IGHG2	SEC11C					HSPA6				CLNS1A	BCCIP		SMARCD2	EIF3I	SUB1								SLC1A5
STT3B		EDF1		SUCLG2	DSP	PDHX	RHOT1					CDO1				STRBP	SMARCB1		PAXBP1	MTHFD1L	MEPCE								TSEN15
NBAS		ACTR1A		NDUFS6	CRIP1	LY75	ELMO2					ERH				MED14	CHTOP		RPL30	DDX39B	LEPREL2
PSMA7		PSMD12		PTGES2	ALOX12B	SFXN1	NLRP2					IBTK				CHAMP1	RBM8A		RPL26	BLMH	CCNK
SUCLA2		CTNNBL1		SCP2	CROCC	CD47	POLB					CCDC43				ORC3	MCM3		MED23	MORF4L1	ARID1A
MRPL22		SNRPA1		SDHC	FN1	SERPINB3	RHOG					SSBP1				IFI16	TAF4		C7orf55;LUC7L2	RPL4	SARS2
ABHD10		KHSRP		MTCH2	PECR	PFN2	GNG2					MIEN1				ZRANB2	CEBPZ		RPS19BP1	PABPN1	QRICH1
FERMT3		TXNL1		NDUFA3	COQ9	COX7C	CHCHD2;CHCHD2P9					NUP43				NCBP2	RBM42		RNPS1	DPF2	TBL3
ATP5S		DHX9		EMC3		SPTAN1	TAX1BP3					DNM2				SMNDC1	NACA		VRK1	INTS7	SMIM13
DNAJC11		EIF2S2		DCXR		F5	ADA					UBL4A				SSU72	GABPA		HDAC2	SMARCB1	AASS
ACO2		CTPS1		SLC25A19		MTIF3	MTX2					NCS1				RBBP4	PBRM1		RBM12B	CLPB	MCM3
LMAN2L		HNRNPC		AURKAIP1			ALOX12B					MYL12A				HNRNPD	YTHDC1		RPS28	RANBP1	ZNF618
MIEN1		RPAP3		LETM1		AHNAK	SPCS1					RPL7				ZC3H13	ZC3H18		SRSF10	RRP9	FGD5
CHMP6		CHMP1A				ARMC9	PDCD4					DTD2				RPS21	CREB1		TSN	SET	SCAF4
DHRS7		TBCD				TK2	POU2AF1					NACA				PCID2	POLR2H		FXR1	RPS21	TFB1M
POFUT2		DCUN1D1				DYSF	HDHD2					EIF4E2				SART1	MCM6		CHD4	PYCRL	ALDH18A1
TOMM5		GMPR2				SEMA4A	GALK2					TKT				WAC	RBM28		CCT4	ASUN	URB2
BLVRB		DAZAP1				CTC1	SCRN2					RAN				PPHLN1	TRIP12		TCERG1	POLR2D	TBC1D15
PKHD1L1		TALDO1				APOM	RFTN1					NGDN				TCERG1	IWS1		EXOSC10	DNAJC9	MFN1
ERGIC2		TPD52L2				ECI1	GAA					LRRC47				NFYC	MED4		AHCY	RPS6	CHD1L
C16orf62		PHF5A				SEC22B	SUCLG2					NARS				FUBP1	GTF3C3		RBBP4	NCBP2	RPRD1B
ERP44		MOB1A				DMD	MT-ND4					MTMR9				DNAJC9	MRRF		RPL6	CWC27	KDM1B
SLC25A20		STRIP1				IAH1	TMEM230					SLC7A5				EXOSC3	PHF6		RPL23	FUBP3	TIE1
PIGS		RTCB				TESC	APOC3					PSMC2				UIMC1	CWC22		HIST2H2AA3;HIST2H2AC	SET	MMP1
MSN		EIF2S1				RAB39B	KRT2					BTF3L4				INTS10	PHF3		TMEM209	BTF3	ACIN1
TRIM4		GAPDH				ATHL1	KRT1					PPP1CA				POGZ	ZC3H11A		RPS29	RBM34	XRCC4
RDH14		EIF3E				CARD9	MDH2					PTPN11				PMS2	MCM4		RPL27A	GTF3C2	MCM5
PPA2		ADH5				GSG2	ACTBL2					YWHAQ				NCL	CCNT1		AKAP8L	EIF6	URB1
OSTC		AP1G1				EML2	TRIM27					VANGL1				FNBP4	SAAL1			TRA2B	RCC2
SDF2		DNAJC8					TACO1					XPO1				CDC23	AQR			THOC7	TFPI2
ATP6V1F		KIAA1033				CCDC127	RASSF4					RBM8A				GTF3C4	PPIG			RBBP5	ELMSAN1
C1orf123		SNRPB2				TEK	ARHGAP10					TNFAIP8L3				MYCBP	RPL10A			ANP32A	C2orf69
TOMM7		DENR				UBA3	SENP8					CDH11				SAAL1	TCOF1			RPL6	ERG
COG7		ST13;ST13P5				TBXAS1	MREG					PPIA				ASXL2	SUPT6H			RNASEH2C	HSF1
PCYOX1		IGBP1				BLK	PET100					TRA2A				YEATS2	RPL5			NAA25	DHX8
EEF1E1		RPS9				AK2	TSPO					HARS				NUP35	RANBP1			LYRM7	M6PR
VKORC1L1		RPL32				PECR	HLA-A					SNAPIN				MCM6	SSB			POLR2E	FAM198B
MRPS26		RPL4				TMEM65	PPAT					PSMD10				SCAF1	ENY2			SAE1	PPP1R2;PPP1R2P3
DIABLO		PRPF19				TMED10	GFM1					GOSR2				TOP1	GTF3C4			SMARCE1	PRPF39
VPS28		VPS33A				PTK2B	CD47					PSMC4				POLD2	RNPS1			NKRF	MTHFD1
CPT2		TNPO3				PHYKPL	OXLD1					WDR12				UPF1	EFTUD2			SAP130	DHX37
SSR4		UBQLN4				CD69	STAP1					HDDC2				CCDC12	PRCC			NASP	SSU72
PFKP		DYNC1LI1				PCYOX1	MARCKS					RPL27				RNGTT	MED24			HNRNPM	RXRB
PDIA3		HNRNPF				CALML5	SURF4					UBE2Z				EDF1	GTF2F1			LSM2	KIAA1429
TMEM243		ENOPH1				TMEM189	IGHD					ATP6V1D				MED25	EIF4E2			PPP1R14B	DNTTIP2
MPV17		MMS19				TMEM222	TMEM120A					APIP				SNRPE	LIG3			GSPT1	TCOF1
MYL12B		COMMD3				SLC25A3	LGALS7					FAM26E				NACA	DDX39B			PTMA	SIN3B
ACTR10		EIF2B3				EZR	ACAD10					PRPSAP2				SENP1	HNRNPDL			GABPA	FAM21A
BDH2		RPS15A				HMGN4	LYPLA1					UBR4				TERF2	POLR2G			RALY	TOMM40
SUCLG2		NAP1L1				SLC25A24	SMDT1					EVPL				NUP88	POP1			CD3EAP	ZW10
COX8A		GBF1					BLVRA					HAX1				SF3A1	LSM3			TRIM28	ACE
KATNAL2		TTC1				FLOT2	TBXAS1					TGFBRAP1				ZNF207	ISY1			PTPN2	SMU1
NCKAP1L		YWHAB				TUBB1	GSTM3					LPIN3				SERBP1	MLH1			DDX39A	GIT2
SCO1		PEF1				TINAGL1	ITPR1					SCRN1				EFTUD2				UTP6	LETM1
SEC22B		RPS17L;RPS17				TRIM27	CYB5R2					IARS				POLR2C	PNO1			YEATS2	RECQL
HIBADH		SNRNP70				ADAMTS7	ACSS1					RPL11				DNAJC17	SART1			PDCD2L	GIMAP7
ARF5		DYNC1I2				TM6SF1	MT-ATP8					COMMD1				C9orf43	RFC3			C8orf33	RPA2
OXSM		RPL22				PDXK	LMAN1					UMPS				NAT10	NIFK			POLD3	MORC3
HDHD2		PSMD14				AK3	MCCC2					CDC37L1				CNBP	OXA1L			SRP9	IRF6
PSMA5		NACA				MREG	LY75					YRDC				MAD2L1	RPL26			TSR1	RPL38
PSMA3		CDK5RAP3				ECHDC3	CASP14					ASRGL1				RIF1	CDC23			WDR82	DBR1
RAB35		HNRNPUL1				CAMK4	CLYBL					FXR2				NCOA5	TFIP11			RPS8	PES1
FN3KRP		HNRNPM				LYN	BET1					HCCS				SERF2	NAA50			RPS14	METTL9
DNM2		GMFB				CDKN2A	COQ9					SRSF9				BAZ1B	TRIM33			ZNF326	ORC3
MAP2K2		VTA1				CISD2	SLC25A15					PSMC3				PARN	GLE1			HMBS	NELFA
MRPS11		CLTA				PROCR	BCKDHB					EEF1A2				TAF15	SLTM			EIF4E2	PRCC
MRPL2		PPID				CDS2	PYCR1					PRPF4				RBM33	RRP8			CLNS1A	GTF2F2
RABL3		CCDC22				SENP8	C1orf50					CHN1				DRG1	MED16			MED16	FBL
CALR		SRSF3				ABHD4	ZRANB1					ARFIP2				THOC5	YME1L1			DEK	SBNO1
GOLT1B		AIFM1				F10	BDH2					CAPZA1				CHD1	DNAJC17			HMGB2	RCN3
VAPA		GSR				D2HGDH	EMC3					HNRNPL				POLR1A	RPL17			BYSL	MRPS12
AIDA		UBE4B				H2AFX	SPTBN1					TXN				IKZF3	RANGAP1			NGDN	CCDC86
ATP6V1B2		KPNA4				PTX3	CAMK1D					TEX10				SUZ12	HNRNPAB			NOL7	MCM7
PREB		SF3B6				MECP2	MICU1					RBBP5				PQBP1	MED21			AAAS	CTDSPL2
PPOX		PGP				APLP2	ERCC2					LSM1				ASUN	PPP1R8			MED20	CHCHD1
CUL5		AKR1B1				RBFOX2	EIF4A2					STRAP				CDKN2AIP	RPL35			DNAJC17	SUPT6H
NDUFC2;NDUFC2-KCTD14		DIS3L2				RENBP	LOR					CNBP				EXOSC4	SMC1A			TSEN2	DCP1A
STXBP3		TBCE				PRDX3	ZCCHC8					SNRPB2				SIPA1	SNRPE			LSM12	SEPT9
MRPS17		DDX39B				MYL6B	DNAJC11					VPS52				MCM4	PARN			DRG1	SEPN1
HSD17B4		SRP9				BDH2	CARKD					SUMO2				OXA1L	LUC7L			THOC5	MDC1
ADPRH		VPS51				RAB12	CHDH					GMPR2				RBM22	FNBP4			WDR3	C1QTNF5
PDHB		CALM1				LONP1	OXNAD1					PRPF19				AQR	SUGP2			RPP14	APPL1
TMEM256		C12orf10				MDH2	DUT					RPL34				YTHDF3	TRMT1L			GMEB2	CECR5
MRPS35		EIF3D				UBE2D2	ARMC9					ACTN1				PNISR	RPS21			RPL23A	CTBP2
ECHS1		ZC3H6				SAMM50	F11R					RAB22A					DIDO1			MED21	BABAM1
PPP2R5A		ZPR1				PPAT	HADHA					ALDOA					POLD3			SIPA1	RSL1D1
AHCYL1		LSM8				ALG3	CHKB					CDH2					IKZF3			ETF1	PATL1
CHMP4B		PPP2R2A				NCS1	STOML2					ZFYVE21					PPP4R2			EEFSEC	ARHGEF7
MT-ATP8		PSMB7					ALG3					FXR1					GMEB2			DDX21	NFATC2IP
VKORC1		STX18					FCER2					UBE4A					NUDT16			NSMCE1	ESYT2
SEC23A		UBE2D3					TMED9					FAM127A					UTP14A			ANAPC10	RBP4
TMEM205		UBE3C					HBA1					EIF2S1					GTF2B			MSH2	NUP107
CALU		NEDD8					C5orf22					LSM6					TLK1			TARDBP	DHX30
DYNLL2		CCAR2					FAM129A					RPS23					EXOSC5			RPIA	SON
BCKDK		PUF60					AZGP1					CFL1					GTF3C5			NELFCD	ARL5A
PARK7		SNX2					ACADS					CBX1					TAF15			RPS18	TMTC3
ERGIC3		RPS6					MGLL					RFK					USP28				VCPIP1
COA3		CSNK2B					BLK					CRIP2					CHD8				SAFB
COMMD6		GSPT1					PPOX					TNFAIP8					STAG2				NASP
NIT1		SNX1					HLA-B					TPD52L1					NPM1				RTF1
ERMP1		SND1					FASTKD5										VEZF1				ARHGAP4
PDDC1		TPR					CCDC90B										BYSL				BRCC3
TOMM6		ADRM1					NTHL1										DPF2				NUSAP1
TRAPPC9		COPS7B					GMFG										FXR1				HIST1H2BM
BLOC1S1		EXOSC4					HAGH										IK				HIST2H2AB
REEP5		SAE1					BCL2L1										PSME3				PLVAP
MT-CO3		AGFG1					UQCRH										THOC5				C2orf49
CAPNS1		TRAPPC3					BCAT2										INTS1				KIF2A
DAK		HSP90AB1					TGOLN2										NFRKB				ABI3
TMED4		EEF1D					NOS3										RPS10				SORBS3
TPM4		MYD88					COA4										CGGBP1				FNBP1
ATP5H		EXOSC2					TRAPPC6B										TPR				WDR36
RAB24		XRCC6					GGACT										TAF6				APBB1IP
IDH3A		PKM					ATP5O										INTS10				CREB1
GNAI2		DCTN5					LGALS3										THOC7				MED8
LRRC57		DCTN6					ATP5A1										EIF4A3				BOP1
SPCS1		TUBB8					SEPT1										INTS7				LAMA1
NPC1		SNRPF					RAB12										TOP1
PEX19		RPS27A					PPM1A										LSM6
MYL6		EXOSC7					BCKDK										DIMT1
RHOT1		ALYREF					HLA-A										USP10
SEC62		TRIM56															NAT10
CYFIP2		ARPC5															ANAPC1
PEPD		PSMF1															RPL21
RAB8A		SRM															UBA52
YWHAB		ARPC5L															BCAS2
PDPR		DKC1															RPL3
MUT		TSTA3															MSH2
VPS33B		ARPC2															RPLP1
ANXA5		PAICS															FAU
SOD2		TBK1															RPRD1B
SCFD1		TTLL12															TRMT112
RHEB		ZNF326															MED10
CIAO1		TUBGCP2															RBBP5
PSMA2		EIF2B2															SF3A2
MRPL57		EIF3J															DDX56
ATP5J2		PSMD5															LUC7L2
ACTBL2		VCP															HIGD2A
PSMB10		UCHL5															SMU1
ETFDH		PSMC4															LSM8
WDR11		DDB1															DEK
DNPH1		EIF6															NUP107
ALDH9A1		ARPC3															GTF2E2
SMIM7		AP3B1															APEX1
ACTR1A		TSSC1															LARP1
ACBD3		CUL4A															INTS5
DDRGK1		SF3A3															RFC5
SERPINB9		PPIL1															SENP3
TFG		SCFD1															RPL36AL
PSMA6		AKT1															POGZ
APOBEC3F		FUBP3															NOP2
HINT3		NIF3L1															MRTO4
HARS		RPL38															UTP3
COPB2		SRP68															DDX21
MT-ND4		RPL29															ZCCHC3
HSCB		PABPN1															RBM5
CDK5RAP3		RBM14															CDC27
CCDC53		IARS															SCAF11
FAM162A		HSPA8															CREBBP
WIPI2		TRAPPC5															NUMA1
PTER		MON2															GRWD1
NDUFA3		TRIM25															SF3B5
MT-CO2		UNC119B															INSRR
GUK1		NONO															RPS24
WDR61		PSMD13															GIGYF2
SEPT11		RBM4															PRPF8
DENR		SEPT11															UBQLN4
MCU		SMARCC2															RPL31
BET1		COMMD10															NAA20
MTPN		CLTC															RFC4
TCEB1		EIF2B4															PABPN1
NDUFA12		MAGOHB															YBX1
ARPC5		SMS															ATXN2L
TRAPPC2P1;TRAPPC2		C10orf76															SYNRG
UGP2		WDR48															RPS25
CNP		RAB35															ORC3
EMC10		EIF3A															MZT2B
FAM175B		XRCC5															CCNC
ACOX3		HDAC1															STMN2
ATP5J		TRIM4															EDC4
ACSL5		PLRG1															CKAP5
VPS26A		PRPS1															TMPO
CUTA		HDLBP															C19orf43
C14orf1		DNM2															EIF3G
NFS1		SEC31A
PRUNE		CDO1
ZMPSTE24		GRPEL1
VPS36		HBS1L
PGLS		BCAS2
NDUFA11		CAD
WBP2		CNOT10
SNAP23		FAU
NDUFS4		SNAPIN
TBL2		PTPN11
GALNT2		MRPS34
TMEM230		DCTN3
TMX3		UVRAG
MT-CO1		HNRNPA1
TSN		EIF4G2
C17orf80		ACTL6A
PSMB4		MEMO1
C19orf68		ARPC4
UROD		MRPL13
NDUFB6		FUBP1
RAB23		DPP3
UQCRB		PRKDC
PSMC6		HGS
CORO1B		COMMD1
WDR44		PPP2R4
LAP3		RPS27
NLRX1		SCYL2
GLG1		TMOD3
DNAJC19		DYNC1H1
NOP10		ERH
DEF6		NUDT16
ARL5A		PIN1
HIST1H2BK		SF3B4
CNEP1R1		SRP19
MT-ND2		UPF2
EMC1		PSMD6
LSM7		ERP29
MRPS14		GART
GANAB		SNRPD3
NDUFS8		MRPL38
CLPP		ATG3
COMMD9		C6orf211
PDXK		LSM4
APOBEC3G		RABGGTB
IRGQ		PSMC3
AP2M1		CHTOP
HIST1H2AC		RAB11B;RAB11A
MAPK3		UMPS
COASY		RALY
MYL6B		SEPHS1
TPM2		CFAP20
SNX6		HNRNPA2B1
PAFAH1B1		HERC4
DPY30		CAPZB
MRPS25		TPI1
GFM2		HSP90AA1
MCCC2		YARS
ABHD11		GNAI3
PPP2CB		TUBB4B
TMEM30A		RAB5C
MRPL55		SEC24C
COG2		ASNA1
PPP1R7		TRMT112
TUBA1B		CAPZA2
STOML2		ARPC1B
CAMK1		RELA
GOT2		RPL14
LAMP2		MRPL4
ASL		CTBP1
ROMO1		DYNLRB1
COX20		VARS
CARKD		ACIN1
MYCT1		NAA15
NME3		HEATR5B
COX7B		PSMD7
COX7C		RAN
G6PD		SEC24B
YPEL5		SF3B3
VPS37A		FXR2
BLOC1S5		LTA4H
CAT		APRT
MRPL49		NSFL1C
ASNA1		SF3B5
C18orf32		PSMB4
RHOG		PAFAH1B1
STXBP2		SLK
HAGH		NAA50
MAN1A2		EXOSC1
SPCS3		ARL3
CLIC1		AP3D1
G6PC3		POLR2E
HIST1H2BC		SRP54
ATG5		EEF1B2
UNC119B		NT5C2
NCEH1		MATR3
GOLGB1		U2AF1
COQ7		SNX12
IRF3		PDAP1
STT3A		LDHA
PANK4		TKT
GORASP2		LARP7
		RBBP5
DYNLT3		PRMT5
TNFAIP8		CCDC93
PTPMT1		MRPL17
YWHAE		BTF3
MRPS16		GORASP2
HSD17B10		ATG7
EPS15L1		APEX1
RRM2B		UBA2
GNPDA2		RPN1
GPNMB		TRAPPC8
ERI3		CDC37
TMED1		MRPL1
ADPRHL2		CRK
PTGS1		LAP3
		PDCD6
		SRP72
		CBFB
		DDX17
		TPP2
		PPP1R8
		RECQL
		RANBP1
		FLII
		MPP6
		MYCBP
		LRRC59
		FAM98A
		ACTR2
		OCIAD1
		ABCF1
		HNRNPU
		PFDN4
		EIF4A3
		GID8
		CHMP6
		AP2A1
		SNX5
		SEPT2
		THOC1
		ANKFY1
		PDCD6IP
		TTC9C
		NUP88
		DNAJB1
		PRPF40A
		PPP1R7
		UBA52
		ANAPC4
		HSPD1
		HNRNPA3
		EWSR1
		EIF4E2
		DTYMK
		ALDOA
		POLR2H
		ATP2A2
		NME1
		TMEM109
		MRPL32
		CIAO1
		U2AF2
		SRSF1
		ARF5
		DCK
		EXOSC5
		GPHN
		CSNK2A1;CSNK2A3
		CDC16
		PDRG1
		VPS45
		DNAJC13
		ZW10
		THOP1
		AP2M1
		MIEN1
		ESD
		VPS11
		MRPL12
		NCBP1
		MRPL48
		NRBP1
		TSNAX
		COPS7A
		IMPDH1
		IPO11
		C7orf55;LUC7L2
		ZC3H15
		VIPAS39
		MRPL39
		DNAJA1
		SMARCD2
		TEX10
		AASDHPPT
		COMMD7
		POLR2C
		CUL4B
		INTS1
		PRPF4
		EXOC3
		TBC1D15
		BAX
		VPS52
		UBL4A
		PIH1D1
		SNRPB
		EPRS
		DR1
		KPNA3
		CHMP1B
		RANBP3
		SF1
		MAPK1
		PITPNB
		TBC1D13
		CUL5
		PSMC2
		PDE12
		EXOSC3
		EIF3C;EIF3CL
		DIABLO
		BLMH
		BRI3BP
		HNRNPD
		SPATA5
		RBM12
		PEX14
		RBM8A
		EEF1E1
		WDR18
		LRRC40
		PFN1
		SEH1L
		WDR5
		MRPL49
		ARMC8
		ANP32B
		HNRNPA0
		ARFGAP1
		NOL9
		MRPL9
		NUP107
		CNOT2
		TXNDC12
		TMEM263
		GUK1
		HECTD3
		EXOSC8
		TRAPPC12
		NUP35
		PEBP1
		HNRNPDL
		PPM1G
		MRPS5
		BUB3
		SEC11A
		QTRT1
		SSR3
		DCTN4
		RAB39A
		ZNF622
		ALG5
		UBE2Q1
		CCDC43
		GUK1
		MMGT1
		HNRNPAB
		PPWD1
		C2CD5
		ICT1
		SMEK1
		EIF2AK2
		SNRPC
		MAP2K2
		DPM1
		PPP2R5D
		YWHAG
		PURA
		EXOC2
		RWDD1
		VPS39
		DBNL
		ADSS
		PRPSAP2
		RABGEF1
		COMT
		LAMTOR1
		MRPL14
		UFM1
		RAD23B
		BLOC1S2
		PDCD6IP
		NUP98
		ATP6V1E1
		UBE4A
		RER1
		BANF1
		CNDP2
		FXR1
		PLIN3
		KIAA0196
		LUC7L2
		CNOT11
		NUP93
		GAK
		VPS18
		HSPA6
		SET
		LSM12
		ACTR3
		RAB11A
		THOC6
		ATP1B3
		SMARCC2
		EEFSEC
		UBR4
		RPL39P5;RPL39
		RPL37
		GEMIN6
		TUBB
		UBE2I
		CSTF3
		SEC61A1
		UBQLN2
		CPNE3
		PPM1B
		CCDC132
		ARL2
		MRPS14
		BZW2
		PPIB
		SNTB2
		RCC2
		PHPT1
		HNRNPUL2
		KIF5B
		ASCC3
		LRRFIP1
		UFL1
		SFPQ
		MRPL18
		XPO4
		PCNP
		GLMN
		BIRC6
		EEF1D
		BRCC3
		RBMX
		MRPL23
		EEA1
		CKAP5
		MGEA5
		TAF15
		PPP1CC
		VPS36
		HNRNPH2
		PIN4
		CCDC47
		BAG2
		CCDC124
		GEMIN7
		CCDC53
		AP3S1
		UBE2K
		APEH
		EXOSC6
		MTHFD1
		MAP4
		PFKP
		TFCP2
		PGLS
		GET4
		DNAJC10
		BCAP31
		NELFB
		RAP1GDS1
		NUDCD3
		EFTUD2
		MAGOH
		INSRR
		SZRD1
		EEF1A1;EEF1A1P5
		RAC1
		VPS16
		RAB1B
		DCTN1
		MGAT2
		C10orf32
		ECM29
		VPS25
		WDR12
		MAP2K1
		LSM7
		UBXN1
		ARF6
		THOC2
		C11orf68
		C11orf73
		PRCC
		UBXN6
		AP2S1
		MRPS28
		CNOT3
		ESYT1
		DDOST
		NCBP2
		CLASP1
		RPL26L1
		MTMR1
		SAFB
		ARHGEF2
		MRPL16
		SH3GL1
		MRPL53
		CLPB
		NUP133
		TUBA1B
		ELP3
		GSK3B
		ITSN2
		CDV3
		YIF1A
		VAC14
		SMARCD1
		MRPL47
		VAV2
		CBL
		VPS8
		PTPN23
		MRPS2
		PPP1R21
		ZMPSTE24
		MRPS23
		POLR2D
		TIMM44
		SLIRP
		RAB8A
		MFAP1
		WDR77
		IKBKAP
		DNAJA2
		CAPN1
		CHMP4B
		MNAT1
		SRRM1
		CPSF1
		RINT1
		LANCL2
		AP3M1
		AP2B1
		SEPT9
		HSP90AB2P
		API5
		CPSF7
		LCP1
		PRPSAP1
		RPL11
		RNF114
		COMMD6
		AP4S1
		SYNJ2
		ASCC2
		VAMP7
		CLIP1
		SCAMP3
		CNBP
		SF3B2
		ACAP1
		C16orf62
		ARAF
		LSM5
		RPRD1B
		CLTB
		POFUT1
		PRMT1
		OSBPL11
		DOCK8
		HPS6
		MAT2A
		SNRNP200
		PGK1
		LSM1
		OSTF1
		PBDC1
		CARS
		EFHD2
		PPM1F
		G3BP2
		MRPS18B
		SARS
		FAM127A
		PRKACA
		MESDC2
		TIGAR
		ARFGAP2
		MRPL27
		ACTG1
		AIMP2
		DDT
		ARHGEF1
		CALR
		UGP2
		AHCYL1
		KATNAL2
		NUP85
		CMPK1
		NHP2
		LAS1L
		ACTN4
		AGAP2
		SRSF11
		TP53RK
		ANAPC1
		MRPL45
		PPP6R2
		STT3A
		CDK5
		IPO7
		TM9SF3
		RDH14
		RANGAP1
		CHUK
		FKBP8
		SENP3
		SEC22A
		OGT
		DIAPH1
		DHX15
		RNF126
		FIP1L1
		TPT1
		RNPEP
		UBE2M
		ANAPC7
		CSTF1
		UBR1
		MAD2L1BP
		RPN2
		PTDSS1
		ATP5D
		PDIA6
		NDUFAF4
		BCLAF1
		PABPC1
		RARS
		AARSD1
		SFN
		IDE
		KIAA1279
		MRPS36
		GLTP
		NUP62
		USP9X
		INTS8
		ADAR
		NOP56
		HAUS1
		TMX1
		FDPS
		EBP
		ATP6V1F
		PSMG1
		WDR82
		XRN1
		MRRF
		EMG1
		ARHGAP1
		SMU1
		PRDX1
		SAR1A
		SETD3
		COL4A3BP
		MED24
		CUL1
		SMARCE1
		IST1
		NAT10
		EXOC7
		PPP1R9A
		FRYL
		ATP6V1B2
		SCYL1
		TM9SF4
		GSS
		SMARCB1
		SNX3
		AKAP8L
		MAP4K2
		NT5C
		FNTA
		MRPL43
		EEF1G
		HARS
		HDGFRP2
		NOP10
		MRPL46
		RABGGTA
		RABEP1
		LOH12CR1
		MRPS11
		PAFAH1B3
		PARN
		NEMF
		SMG1
		PTPN9
		ACAP2
		ABR
		MRPL51
		SEC61G
		RTTN
		MIOS
		FAM96B
		PPP4R1
		NHP2L1
		ENO1
		PTRHD1
		SMC1A
		SMARCC1
		NBAS
		TRA2A
		C18orf8
		LNP
		MRPL21
		SCFD2
		RTCA
		VWA9
		SF3B1
		MYCBP2
		CASP7
		ATXN2
		FKBP4
		HDGF
		MRPL24
		TBCA
		MTDH
		TXNDC17
		RPA2
		NAA20
		WDR1
		CEPT1
		GANAB
		FH
		SNRNP40
		OTULIN
		SSU72
		YTHDF3
		SOD1
		PRKAA1
		TAB1
		PMPCB
		MRPL2
		SRSF7
		TRAPPC4
		CDC42
		ACAT2
		WBP2
		STAM
		GALNT14
		ITPA
		TUBA1C
		PPP3CB
		CHMP2A
		EIF4G3
		RABGAP1
		RBM25
		PGM2
		ACBD3
		HOOK3
		TSFM
		MRPL41
		STMN2
		COMMD8
		SPATA5L1
		CDC42BPB
		ASCC1
		EDC4
		MRPS22
		ARHGAP30
		PSMC6
		ERP44
		C1QBP
