# Supplementary material for: Higher‐order modular regulation of the human proteome
Source: Mol Syst Biol. 2023 Mar 9;19(5):e9503. doi: 10.15252/msb.20209503 (PMC10167480; doi:10.15252/msb.20209503)
Supplement: Supplementary file 10 — Dataset EV8 [file MSB-19-e9503-s010.zip › Progulons_GSEA_UniprotID.gmt]

P01	RAB GTPases	Q9H0U4	P84077	P61106	P62820	P51149	P20340	Q15907	P61019	P20339	Q9UHA4	P27824	P51148	Q9NYU2	P39656	Q6IAA8	P51572	Q9BUL8	P04844	Q9Y2Q5	O00231	P40616	P60953	P61026	P16615	P15153	Q9BVK6	Q9Y3A3	Q14697	P17612	P61020	P52907	P63104	Q96BM9	P18085	P08134	P49755	P17858	O75368	P51665	O75390	Q9UL25	O60613	Q9NR31	P60709	Q8IYS2	P11233	P54619	O15173
P02	Myosin cytoskeleton	P60660	O14950	P35579	P05976	P07203	Q7Z406	O00161	Q9Y490	P63104	P02751	P31947	Q13642	P06702	Q01518	P37802	Q01518	P14317	P27105	P06396	P62873	P50452	Q6YHK3	O14880	P06396	Q8N9N7	Q8TBC4	P05109	Q16658	P49354	P07951	P26038	P55160	P07355	Q14289	P19971	Q92619	P23743	Q9UDY2	O95466	Q9UKK3	Q9Y6N5	Q53FA7	Q9BZQ8	P68032	Q8NBX0	Q08431	P04632	P12429
P03	COP9 signalosome	Q92905	Q9BT78	Q7L5N1	P61201	Q9UNS2	Q99627	Q13098	Q14974	P30153	Q86VP6	Q96FW1	P50395	P31946	Q15819	Q99471	Q92973	O60925	P50991	P68036	P61758	O14818	P49368	P78371	P25788	P17987	P61353	P50990	O00233	Q99497	P61970	P48643	Q99832	P62888	P34932	P25789	P25786	Q99733	P62937	O76003	P40227	P27348	Q9UHV9	Q13347	P63241	Q9NTK5	P25787	P62277	Q13617
P04	mito. 39S ribosome	Q9H9J2	Q9H0U6	P49406	Q9P0M9	Q9BYD3	Q14197	Q9BYD2	Q96A35	Q9P015	Q9BYD1	Q8N5N7	Q96DV4	P09001	Q9NX20	Q9BZE1	Q8TAE8	Q8N983	Q9NVS2	Q9Y3B7	Q9NWU5	Q9NYK5	Q9NRX2	Q8TCC3	Q9BYC9	Q13084	O75394	Q6P1L8	Q4U2R6	Q9NP92	Q7Z2W9	O43615	Q96EL3	Q96GC5	P82675	Q92552	P82932	Q96E11	O60783	Q5T653	Q6P161	Q9HD33	Q9Y3D9	Q9Y2S7	Q13405	P82921	Q9BRJ2	Q7Z7H8	Q9Y6G3
P05	mito. 28S ribosome	P82663	P82650	Q9Y3D3	P82912	O60783	Q9Y2R9	P82673	Q9Y2R5	P82921	P82664	P82930	Q9BYN8	Q9Y399	P82914	Q9Y3D9	P82675	P82932	P51398	Q96EY7	P11177	P82933	Q8N4H5	Q96EL2	Q9Y2Q9	P24752	Q9Y291	P48047	P08559	Q07021	O75947	Q13505	P22695	P47985	P24539	O15235	Q00059	P06576	P61604	Q9Y697	P30049	Q15388	Q9NS69	O75964	Q99798	O75208	O75390	P10515	Q99623
P06	ETC, complex I (a)	Q9P0J0	P19404	P28331	Q16795	O75489	Q9Y6M9	Q9UI09	P17568	O95169	P49821	O00217	O75380	O43678	P51970	O95298	O43676	O43920	O95168	Q86Y39	O96000	O14521	O95182	Q16718	P31040	P21912	O43181	Q99643	O75306	O95178	O75251	P21796	Q02978	Q9NSE4	Q99798	P03897	O95139	P08574	P45880	P14927	O43674	Q9BV79	Q9H9B4	Q9P0S9	Q7Z7H5	P47985	O95167	O43464	Q9NZ45
P07	ETC, complex I (b)	Q9P0J0	O95169	P17568	Q9Y6M9	Q9UI09	O75380	P51970	O43676	O00217	Q86Y39	O75489	O43920	O95298	O43678	O43181	Q16795	P21912	Q16718	O96000	P49821	P28331	P19404	Q99643	O14521	Q9NSE4	O95178	P31040	O43674	O75251	P21796	Q9BV79	O95167	P45880	Q02978	O75438	P03897	Q8NBX0	O43464	O95168	Q7Z7H5	O95182	P08574	O95139	Q9HBL7	Q9UBQ7	Q16854	P51648	Q9P0S9
P08	ETC, complex IV	P09669	P00403	P13073	P10606	P20674	P14406	P10176	P15954	O95169	Q9Y6M9	Q16795	O95168	O14521	P17568	P14854	O95298	Q9P0J0	O96000	Q9NZ45	Q86Y39	O43676	O75964	P08574	O95178	P36957	P19404	P24311	Q96HY7	P03897	O00217	Q9UI09	O14949	Q9H9P8	P14927	P47985	Q99623	P28331	O75489	P49821	Q8NCN5	O43772	Q9NZJ6	P09917	P45954	Q16611	O95167	O95139	O75251
P09	ATP Synthase	P24539	P06576	P48047	P25705	O75947	O75964	P56385	P56134	P36542	Q96IX5	P56134	P30049	P03928	P36957	P56378	P09669	P13073	O96011	Q99623	P53597	P20674	Q9Y6C9	P14927	P49755	Q00325	O95139	P47985	O14949	P10606	Q99798	Q15363	O95298	P09622	P55084	P30048	P00403	P23786	P10176	Q9UJZ1	P15954	O75489	O43772	P00367	Q8NCN5	O75438	O00217	Q13232	Q9P0J0
P10	Proteasome, core	P60900	P25787	O14818	P25789	P25786	P49720	P49721	P25788	P20618	P28066	P28070	O00231	P51665	Q99460	Q9ULC4	O15212	Q99471	P31946	P24534	P30519	Q13200	Q8N5C1	Q53FT3	P48556	Q8N6M3	Q99436	P55036	Q16531	P19105	P28072	Q15008	P55287	Q9H3H5	Q5GJ75	Q96AJ9	P54852	O75923	Q96HJ9	Q13404	Q92823	Q96F85
P11	Proteasome, 26S non-ATPase	O00231	O00232	Q99460	P51665	Q15008	O00487	P62333	P48556	P17980	O43242	P62195	Q9UNM6	Q13200	P43686	P35998	P55036	P25786	P25788	Q13155	O14818	P26641	P28070	Q5J8M3	P60900	P25787	Q9P0I2	P68104	P28066	Q9Y224	Q15006	Q9Y3I0	P12081	P62191	O43169	P54136	P25789	P60059	Q8N766	P49721	P49720	Q9GZS3	Q92879	P24534	Q9Y262	P20618	P61604	Q04837	P55010
P12	Proteasome, 26S ATPase	P43686	P35998	P62195	P17980	P62191	P62333	Q13200	Q99460	O43242	O00231	Q16186	P55036	O00232	Q9UNM6	O00487	Q15008	P48556	P0CW22	P51665	O43402	Q9NUU7	P05198	Q13155	P54136	P29692	Q9NQP4	Q9UHB9	Q9Y6B6	P62244	P25788	P26641	P55010	P54886	P24534	P35268	O76094	P68104	P28066	P31939	P25786	P11908	O14744	Q99613	P60983	P62269	Q5J8M3	P82933	Q9Y4L1
P13	Protein folding, Prefoldin	Q99471	P61758	O15212	Q9UHV9	P31948	Q13347	P28066	P50991	P78371	P25788	P25789	P34932	P24534	Q9Y266	P22392	Q9UQ80	P25787	P60900	O60925	P25786	P50990	O14818	Q15056	P20618	Q13200	O00231	Q15819	Q9NTK5	P26641	P41091	Q14974	Q99460	P49721	P55036	P49720	P07900	P15531	P31946	P48643	P54578	P55884	P63241	P09132	Q58FF8	P62495	P56192	Q00688	O75347
P14	Protein folding, TriC	P48643	P50991	P17987	P40227	P50990	Q99832	P49368	P78371	Q9Y266	O00410	Q13347	P34932	P41091	P24534	Q16878	P31948	P55884	P26641	P08238	O75821	P07900	Q99471	O95816	O00303
P15	rRNA processing	Q9H583	Q8TED0	Q9UNX4	Q12788	Q9Y5J1	Q9H8H0	Q15061	Q8NI36	Q969X6	Q15269	Q9NV31	Q9NYH9	Q14137	Q14690	Q9BSC4	O15213	Q9BVI4	Q14692	Q9BYG3	Q9H6R4	Q9BVJ6	O76021	Q9NV06	O60287	Q8IWA0	Q14146	Q9BQG0	Q9H0S4	Q5JTH9	Q8NEJ9	P56182	Q9Y2P8	Q9BZE4	Q9NY61	Q9H0A0	Q9Y3A2	O75691	P06748	Q96G21	Q8TDN6	Q9NR30	P78316	Q9NQ55	Q6DKI1	Q99848	Q92979	Q9NVP1	Q9Y3C1
P16	Actin cytoskeleton	P61158	P61160	P59998	O15144	O15145	O15511	O15143	Q9Y490	O75083	Q99439	Q9H299	Q01518	Q01518	P68032	P50479	Q92882	Q9H939	Q15942	Q969G5	Q9NVD7	Q9NX76	Q16527	P09493	P24844	P67936	Q8NEU8	Q8WUP2	P62328	P19634	Q9P0K7	P12814	Q8WXE9	Q8TF42	P02686	P04632	Q8IXL7	P51178	P04899	O75369	P17301	Q16270	Q96BY6	Q9Y2A7	Q6P597	P05556	P51636	Q9UP95
P17	mRNA processing (a)	Q07955	Q9BXP5	Q01130	O15042	O75400	Q8IWX8	Q92797	O43660	Q01081	P26368	P43243	O95232	Q15424	Q14839	Q9UHX1	Q14498	P08621	Q05519	Q15637	Q96PK6	Q13573	Q14151	P62995	Q8WYA6	Q9P2I0	Q13247	P84103	Q7L014	Q92945	Q16629	Q9Y2W1	Q16630	Q96HJ9	Q9UKV3	Q9NYF8	O43395	P26599	O75494	Q8NI27	P38159	Q15233	Q9H2P0	P23246	Q9UQ35	Q96AE4	O43809	Q14966	P52272
P18	mRNA processing (b)	Q16630	P23246	Q9BXP5	Q92945	P26599	Q01081	O43660	Q9UHX1	Q15637	Q96AE4	Q15233	Q01130	O75400	O43809	Q8IWX8	Q92797	P52272	P26368	Q8WYA6	Q14498	Q13247	P09012	O15042	P52597	Q07955	Q13547	O75533	P31943	P84103	O95232	Q12906	P14866	Q8N684	Q07666	P43243	Q96PK6	O43684	Q96HJ9	P61978	P49756	Q9P2I0	Q9UPN6	Q13148	O43172	Q14839	Q05519	P17844	P35637
P19	hnRNPs	P61978	P09651	P31943	Q15717	P22626	P07910	P14866	O43390	P26599	P52272	P43243	Q13151	P62308	Q96PK6	Q15233	Q13148	P23246	P52597	P38159	P84090	Q00839	Q86V81	P62304	Q13838	Q08211	Q12905	Q07955	Q12906	P51991	O14979	Q92945	P62316	O43809	P19338	Q07666	P84103	Q01081	Q9BWJ5	Q92804	P62306	Q9UMS4	Q10570	Q99729	O60506	Q14103	P62995	P08621	P82979
P20	snRNPs	P62304	P62306	P62308	P62316	P62318	P62314	P09651	Q9BWJ5	P84090	Q9Y3B4	Q13838	Q15717	Q2TAY7	P14678	Q9UMS4	Q86U42	P07910	Q96A72	P14866	P31943	O43809	P09012	P52597	Q92804	Q16629	Q13151	O43390	P61978	P51991	Q7RTV0	Q08211	Q15029	Q07955	Q13148	O95777	P38919	P13010	O96019	P52272	P43243	P08621	P84103	O75643	P22087	Q99729	Q9Y5S9	P12956	Q15393
P21	Exosome	Q13868	Q9NPD3	Q9NQT5	Q15024	Q9NQT4	P09661	Q06265	Q9Y3B2	Q12905	Q96B26	Q92979	P19338	Q5RKV6	Q9H0A0	Q01780	P08579	O43809	O60506	P62308	Q99729	P49915	Q15050	P26599	P09651	P84103	P62316	Q12906	O43172	P62314	Q92945	Q15717	Q9BXP5	Q92797	Q08211	P62312	P14866	P05455	O43395	P06748	Q9Y3A2	Q86V81	Q9UNQ2	Q9BQ75	P82979	P31943	Q9GZL7	Q9H8H0	Q9UQ80
P22	Cohesin	Q14683	O60216	Q9UQE7	Q9NTI5	Q8N3U4	P42166	P62805	P09874	O14776	Q29RF7	O75533	P42167	P23527	P68431	Q13123	P35659	P26583	Q53GS9	Q96I25	Q99459	Q15459	P27694	Q5QNW6	Q71UI9	Q6FI13	P09429	P33240	P43246	P14678	Q13435	P52701	Q8ND56	P49711	P28340	P98175	Q99986	P49756	Q2NL82	P24928	Q12874	P20700	Q9H307	P49959	P16403	O43663	Q9NTZ6	Q8N3X1	Q96JM3
P23	Coatomer	P53618	P35606	P53621	P48444	Q9Y678	O14579	P61923	O94979	P30153	Q7KZF4	P55735	P61011	Q9H8Y8
P24	eIF-3	P60228	Q14152	O15371	O15372	Q99613	O00303	Q7L2H7	Q9Y262	P55884	Q9UBQ5	P54136	P61221	P26641	P05198	Q9Y285	O14744	Q9H9T3	P55010	P24534	O14737	Q9NSD9	P20042	P50990	Q92616	Q13155	O43264	P07814	Q9BQG0	P22234	P12268	O15067	O00273	P17987	O75821	Q96F86	Q16543	P55769	P50991	Q8N122	P48643	P49368	O95163	Q99832	P23396	A6NHQ2	P14868	Q9Y2R4	P62826
P25	Ribosome	P62277	P62280	P61254	P62269	P62899	P18124	Q02543	P61247	P46778	P62851	P46776	P62241	P32969	P61353	P62906	P25398	P18621	Q02878	P62081	P46779	P40429	P26373	P42766	P62424	P30050	P62829	P23396	P46782	P62263	P61313	P08865	P39019	P46783	P60866	P39023	P84098	P46777	P62847	P27635	Q9Y3U8	P62753	P63244	P46781	P62273	P05388	P62266	P15880	P0CW22
P26	Condensin	Q9NTJ3	Q15003	Q9BPX3	Q15021	O95347	Q9Y248	Q9BRT9	Q9BRX5	P33316	Q8TCG1	Q14691	O95864	Q9NSP4	P09884	Q9NS87	Q2NKX8	O14929	Q8NBT2	Q29718	O95239	O00182	Q3B7T1	Q9UL17	Q13188	Q99504	Q9BVS4	P13747	Q13469	Q14181	O00767	Q7Z6J4	Q14894	Q9NVP2	Q6P5R6	O43805	P11836	P57729	P11215	Q9BT23	Q95IE3	Q6P6B1	Q30154	Q7L513	P31350	P16188	P16157	Q9NUQ3	P19397
P27	Nuclear pore	Q92621	Q8N1F7	O75694	Q8WUM0	Q12769	P57740	Q5SRE5	Q9BW27	Q2TAY7	P52948	P12270	Q96EE3	Q8WYP5	Q15029	Q9NXE4	O75643	Q8NFH3	Q8NFH5	Q9NRG9	Q6P2Q9	Q69YN4	Q14146	Q9NS69	Q96SK2	Q96MU7	O15042	Q12996	Q13123	Q13769	P37198	Q16629	Q8IXT5	Q7Z3B4	Q9Y3B4	O60306	P49792	P54132	O75533	Q9BV38	Q99567	Q7L014	P19388	Q9NXF1	P38919	O43143	Q9BVL2	Q03252	Q8IZL8
P28	Vesicular transport	O00203	O14617	Q9Y2T2	Q96A65	O00471	O60763	Q96KP1	Q9Y371	Q14155	O43264	Q14203	Q8WTW3	Q9Y6D5	O60645	P42566	Q13131	Q9NRY5	Q6P3W7	Q9Y6D6	O60524	A2RRP1	Q92696	P56181	Q9NP61	Q8IYI6	Q92783	O94979	O14974	Q8NEB9	Q86X10	O95487	Q14746	P42345	Q9UI10	P33176	O95782	O15144	Q10567	Q9Y6Y8	P48444	Q13043	Q9UPT5	Q9NP72	O14976	P53618	O75165	Q9Y2X7	Q5W0V3
P29	DNA replication	P25205	Q14566	P33992	P33991	P33993	P49736	P40937	P35250	P40938	P52701	P35249	P49321	P33316	Q15021	P18858	P49643	O75717	Q15003	Q8WVB6	Q9BY44	P51003	Q9NTJ3	Q9BPX3	O95347	Q9BRX5	P51813	Q5TBB1	P48307	P26358	P35251	P0DJ93	Q86XI2	Q8NBJ4	Q14691	P09884	Q9BRT9	Q9H3Y8	Q13588	Q99504	P78347	Q9UHD8	Q6P5R6	Q9H910	Q9BXW9	P15090	Q9BQ61	Q9BVS4	Q9Y248
P30	tRNA ligases	P41250	P54577	P49588	P49591	P49589	O60888	Q7LG56	P08195	Q16822	O43175	P23381	Q9Y617	P30043	P13995	P00558	P30044	O43598	Q9HAB8	P10599	O43776	Q9H3H3	P13489	P17174	Q2TAA2	P61960	P07437	P68371	Q12765	P61981	P14174	O00764	Q562R1	P07355	Q99536	P31942	O60711	Q96IU4	P68363	Q5T4S7	Q86UX7	Q05639	Q9H3K6	P09104	Q9Y2S2	Q12846	P54619	P36969	O95848
P31	Nucleosome	Q5QNW6	Q6FI13	P68431	P62805	P23527	Q93077	Q71UI9	P16403	P16401	Q96KK5	Q71DI3	O60814	Q14956	P16402	P10412	Q9H930	P20671	P48307	Q4ADV7	P62807	P84243	P0DJ93	Q5R372	Q8N8R3	Q8IUE6	Q9UHD8	Q8NBJ4	P20700
[truncated: 1,095 more columns]
