# Supplementary material for: Higher‐order modular regulation of the human proteome
Source: Mol Syst Biol. 2023 Mar 9;19(5):e9503. doi: 10.15252/msb.20209503 (PMC10167480; doi:10.15252/msb.20209503)
Supplement: Supplementary file 10 — Dataset EV8 [file MSB-19-e9503-s010.zip › Progulons_GSEA_UniprotID.gmx]

P01	P02	P03	P04	P05	P06	P07	P08	P09	P10	P11	P12	P13	P14	P15	P16	P17	P18	P19	P20	P21	P22	P23	P24	P25	P26	P27	P28	P29	P30	P31
RAB GTPases	Myosin cytoskeleton	COP9 signalosome	mito. 39S ribosome	mito. 28S ribosome	ETC, complex I (a)	ETC, complex I (b)	ETC, complex IV	ATP Synthase	Proteasome, core	Proteasome, 26S non-ATPase	Proteasome, 26S ATPase	Protein folding, Prefoldin	Protein folding, TriC	rRNA processing	Actin cytoskeleton	mRNA processing (a)	mRNA processing (b)	hnRNPs	snRNPs	Exosome	Cohesin	Coatomer	eIF-3	Ribosome	Condensin	Nuclear pore	Vesicular transport	DNA replication	tRNA ligases	Nucleosome
Q9H0U4	P60660	Q92905	Q9H9J2	P82663	Q9P0J0	Q9P0J0	P09669	P24539	P60900	O00231	P43686	Q99471	P48643	Q9H583	P61158	Q07955	Q16630	P61978	P62304	Q13868	Q14683	P53618	P60228	P62277	Q9NTJ3	Q92621	O00203	P25205	P41250	Q5QNW6
P84077	O14950	Q9BT78	Q9H0U6	P82650	P19404	O95169	P00403	P06576	P25787	O00232	P35998	P61758	P50991	Q8TED0	P61160	Q9BXP5	P23246	P09651	P62306	Q9NPD3	O60216	P35606	Q14152	P62280	Q15003	Q8N1F7	O14617	Q14566	P54577	Q6FI13
P61106	P35579	Q7L5N1	P49406	Q9Y3D3	P28331	P17568	P13073	P48047	O14818	Q99460	P62195	O15212	P17987	Q9UNX4	P59998	Q01130	Q9BXP5	P31943	P62308	Q9NQT5	Q9UQE7	P53621	O15371	P61254	Q9BPX3	O75694	Q9Y2T2	P33992	P49588	P68431
P62820	P05976	P61201	Q9P0M9	P82912	Q16795	Q9Y6M9	P10606	P25705	P25789	P51665	P17980	Q9UHV9	P40227	Q12788	O15144	O15042	Q92945	Q15717	P62316	Q15024	Q9NTI5	P48444	O15372	P62269	Q15021	Q8WUM0	Q96A65	P33991	P49591	P62805
P51149	P07203	Q9UNS2	Q9BYD3	O60783	O75489	Q9UI09	P20674	O75947	P25786	Q15008	P62191	P31948	P50990	Q9Y5J1	O15145	O75400	P26599	P22626	P62318	Q9NQT4	Q8N3U4	Q9Y678	Q99613	P62899	O95347	Q12769	O00471	P33993	P49589	P23527
P20340	Q7Z406	Q99627	Q14197	Q9Y2R9	Q9Y6M9	O75380	P14406	O75964	P49720	O00487	P62333	Q13347	Q99832	Q9H8H0	O15511	Q8IWX8	Q01081	P07910	P62314	P09661	P42166	O14579	O00303	P18124	Q9Y248	P57740	O60763	P49736	O60888	Q93077
Q15907	O00161	Q13098	Q9BYD2	P82673	Q9UI09	P51970	P10176	P56385	P49721	P62333	Q13200	P28066	P49368	Q15061	O15143	Q92797	O43660	P14866	P09651	Q06265	P62805	P61923	Q7L2H7	Q02543	Q9BRT9	Q5SRE5	Q96KP1	P40937	Q7LG56	Q71UI9
P61019	Q9Y490	Q14974	Q96A35	Q9Y2R5	P17568	O43676	P15954	P56134	P25788	P48556	Q99460	P50991	P78371	Q8NI36	Q9Y490	O43660	Q9UHX1	O43390	Q9BWJ5	Q9Y3B2	P09874	O94979	Q9Y262	P61247	Q9BRX5	Q9BW27	Q9Y371	P35250	P08195	P16403
P20339	P63104	P30153	Q9P015	P82921	O95169	O00217	O95169	P36542	P20618	P17980	O43242	P78371	Q9Y266	Q969X6	O75083	Q01081	Q15637	P26599	P84090	Q12905	O14776	P30153	P55884	P46778	P33316	Q2TAY7	Q14155	P40938	Q16822	P16401
Q9UHA4	P02751	Q86VP6	Q9BYD1	P82664	P49821	Q86Y39	Q9Y6M9	Q96IX5	P28066	O43242	O00231	P25788	O00410	Q15269	Q99439	P26368	Q96AE4	P52272	Q9Y3B4	Q96B26	Q29RF7	Q7KZF4	Q9UBQ5	P62851	Q8TCG1	P52948	O43264	P52701	O43175	Q96KK5
P27824	P31947	Q96FW1	Q8N5N7	P82930	O00217	O75489	Q16795	P56134	P28070	P62195	Q16186	P25789	Q13347	Q9NV31	Q9H299	P43243	Q15233	P43243	Q13838	Q92979	O75533	P55735	P54136	P46776	Q14691	P12270	Q14203	P35249	P23381	Q71DI3
P51148	Q13642	P50395	Q96DV4	Q9BYN8	O75380	O43920	O95168	P30049	O00231	Q9UNM6	P55036	P34932	P34932	Q9NYH9	Q01518	O95232	Q01130	Q13151	Q15717	P19338	P42167	P61011	P61221	P62241	O95864	Q96EE3	Q8WTW3	P49321	Q9Y617	O60814
Q9NYU2	P06702	P31946	P09001	Q9Y399	O43678	O95298	O14521	P03928	P51665	Q13200	O00232	P24534	P41091	Q14137	Q01518	Q15424	O75400	P62308	Q2TAY7	Q5RKV6	P23527	Q9H8Y8	P26641	P32969	Q9NSP4	Q8WYP5	Q9Y6D5	P33316	P30043	Q14956
P39656	Q01518	Q15819	Q9NX20	P82914	P51970	O43678	P17568	P36957	Q99460	P43686	Q9UNM6	Q9Y266	P24534	Q14690	P68032	Q14839	O43809	Q96PK6	P14678	Q9H0A0	P68431		P05198	P61353	P09884	Q15029	O60645	Q15021	P13995	P16402
Q6IAA8	P37802	Q99471	Q9BZE1	Q9Y3D9	O95298	O43181	P14854	P56378	Q9ULC4	P35998	O00487	P22392	Q16878	Q9BSC4	P50479	Q9UHX1	Q8IWX8	Q15233	Q9UMS4	Q01780	Q13123		Q9Y285	P62906	Q9NS87	Q9NXE4	P42566	P18858	P00558	P10412
P51572	Q01518	Q92973	Q8TAE8	P82675	O43676	Q16795	O95298	P09669	O15212	P55036	Q15008	Q9UQ80	P31948	O15213	Q92882	Q14498	Q92797	Q13148	Q86U42	P08579	P35659		O14744	P25398	Q2NKX8	O75643	Q13131	P49643	P30044	Q9H930
Q9BUL8	P14317	O60925	Q8N983	P82932	O43920	P21912	Q9P0J0	P13073	Q99471	P25786	P48556	P25787	P55884	Q9BVI4	Q9H939	P08621	P52272	P23246	P07910	O43809	P26583		Q9H9T3	P18621	O14929	Q8NFH3	Q9NRY5	O75717	O43598	P20671
P04844	P27105	P50991	Q9NVS2	P51398	O95168	Q16718	O96000	O96011	P31946	P25788	P0CW22	P60900	P26641	Q14692	Q15942	Q05519	P26368	P52597	Q96A72	O60506	Q53GS9		P55010	Q02878	Q8NBT2	Q8NFH5	Q6P3W7	Q15003	Q9HAB8	P48307
Q9Y2Q5	P06396	P68036	Q9Y3B7	Q96EY7	Q86Y39	O96000	Q9NZ45	Q99623	P24534	Q13155	P51665	O60925	P08238	Q9BYG3	Q969G5	Q15637	Q8WYA6	P38159	P14866	P62308	Q96I25		P24534	P62081	Q29718	Q9NRG9	Q9Y6D6	Q8WVB6	P10599	Q4ADV7
O00231	P62873	P61758	Q9NWU5	P11177	O96000	P49821	Q86Y39	P53597	P30519	O14818	O43402	P25786	O75821	Q9H6R4	Q9NVD7	Q96PK6	Q14498	P84090	P31943	Q99729	Q99459		O14737	P46779	O95239	Q6P2Q9	O60524	Q9BY44	O43776	P62807
P40616	P50452	O14818	Q9NYK5	P82933	O14521	P28331	O43676	P20674	Q13200	P26641	Q9NUU7	P50990	P07900	Q9BVJ6	Q9NX76	Q13573	Q13247	Q00839	O43809	P49915	Q15459		Q9NSD9	P40429	O00182	Q69YN4	A2RRP1	P51003	Q9H3H3	P84243
P60953	Q6YHK3	P49368	Q9NRX2	Q8N4H5	O95182	P19404	O75964	Q9Y6C9	Q8N5C1	P28070	P05198	O14818	Q99471	O76021	Q16527	Q14151	P09012	Q86V81	P09012	Q15050	P27694		P20042	P26373	Q3B7T1	Q14146	Q92696	Q9NTJ3	P13489	P0DJ93
P61026	O14880	P78371	Q8TCC3	Q96EL2	Q16718	Q99643	P08574	P14927	Q53FT3	Q5J8M3	Q13155	Q15056	O95816	Q9NV06	P09493	P62995	O15042	P62304	P52597	P26599	Q5QNW6		P50990	P42766	Q9UL17	Q9NS69	P56181	Q9BPX3	P17174	Q5R372
P16615	P06396	P25788	Q9BYC9	Q9Y2Q9	P31040	O14521	O95178	P49755	P48556	P60900	P54136	P20618	O00303	O60287	P24844	Q8WYA6	P52597	Q13838	Q92804	P09651	Q71UI9		Q92616	P62424	Q13188	Q96SK2	Q9NP61	O95347	Q2TAA2	Q8N8R3
P15153	Q8N9N7	P17987	Q13084	P24752	P21912	Q9NSE4	P36957	Q00325	Q8N6M3	P25787	P29692	Q13200		Q8IWA0	P67936	Q9P2I0	Q07955	Q08211	Q16629	P84103	Q6FI13		Q13155	P30050	Q99504	Q96MU7	Q8IYI6	Q9BRX5	P61960	Q8IUE6
Q9BVK6	Q8TBC4	P61353	O75394	Q9Y291	O43181	O95178	P19404	O95139	Q99436	Q9P0I2	Q9NQP4	O00231		Q14146	Q8NEU8	Q13247	Q13547	Q12905	Q13151	P62316	P09429		O43264	P62829	Q9BVS4	O15042	Q92783	P51813	P07437	Q9UHD8
Q9Y3A3	P05109	P50990	Q6P1L8	P48047	Q99643	P31040	P24311	P47985	P55036	P68104	Q9UHB9	Q15819		Q9BQG0	Q8WUP2	P84103	O75533	Q07955	O43390	Q12906	P33240		P07814	P23396	P13747	Q12996	O94979	Q5TBB1	P68371	Q8NBJ4
Q14697	Q16658	O00233	Q4U2R6	P08559	O75306	O43674	Q96HY7	O14949	Q16531	P28066	Q9Y6B6	Q9NTK5		Q9H0S4	P62328	Q7L014	P31943	Q12906	P61978	O43172	P43246		Q9BQG0	P46782	Q13469	Q13123	O14974	P48307	Q12765	P20700
P17612	P49354	Q99497	Q9NP92	Q07021	O95178	O75251	P03897	P10606	P19105	Q9Y224	P62244	P26641		Q5JTH9	P19634	Q92945	P84103	P51991	P51991	P62314	P14678		P22234	P62263	Q14181	Q13769	Q8NEB9	P26358	P61981
P61020	P07951	P61970	Q7Z2W9	O75947	O75251	P21796	O00217	Q99798	P28072	Q15006	P25788	P41091		Q8NEJ9	Q9P0K7	Q16629	O95232	O14979	Q7RTV0	Q92945	Q13435		P12268	P61313	O00767	P37198	Q86X10	P35251	P14174
P52907	P26038	P48643	O43615	Q13505	P21796	Q9BV79	Q9UI09	Q15363	Q15008	Q9Y3I0	P26641	Q14974		P56182	P12814	Q9Y2W1	Q12906	Q92945	Q08211	Q15717	P52701		O15067	P08865	Q7Z6J4	Q16629	O95487	P0DJ93	O00764
P63104	P55160	Q99832	Q96EL3	P22695	Q02978	O95167	O14949	O95298	P55287	P12081	P55010	Q99460		Q9Y2P8	Q8WXE9	Q16630	P14866	P62316	Q15029	Q9BXP5	Q8ND56		O00273	P39019	Q14894	Q8IXT5	Q14746	Q86XI2	Q562R1
Q96BM9	P07355	P62888	Q96GC5	P47985	Q9NSE4	P45880	Q9H9P8	P09622	Q9H3H5	P62191	P54886	P49721		Q9BZE4	Q8TF42	Q96HJ9	Q8N684	O43809	Q07955	Q92797	P49711		P17987	P46783	Q9NVP2	Q7Z3B4	P42345	Q8NBJ4	P07355
P18085	Q14289	P34932	P82675	P24539	Q99798	Q02978	P14927	P55084	Q5GJ75	O43169	P24534	P55036		Q9NY61	P02686	Q9UKV3	Q07666	P19338	Q13148	Q08211	P28340		O75821	P60866	Q6P5R6	Q9Y3B4	Q9UI10	Q14691	Q99536
P08134	P19971	P25789	Q92552	O15235	P03897	O75438	P47985	P30048	Q96AJ9	P54136	P35268	P49720		Q9H0A0	P04632	Q9NYF8	P43243	Q07666	O95777	P62312	P98175		Q96F86	P39023	O43805	O60306	P33176	P09884	P31942
P49755	Q92619	P25786	P82932	Q00059	O95139	P03897	Q99623	P00403	P54852	P25789	O76094	P07900		Q9Y3A2	Q8IXL7	O43395	Q96PK6	P84103	P38919	P14866	Q99986		Q16543	P84098	P11836	P49792	O95782	Q9BRT9	O60711
P17858	P23743	Q99733	Q96E11	P06576	P08574	Q8NBX0	P28331	P23786	O75923	P60059	P68104	P15531		O75691	P51178	P26599	O43684	Q01081	P13010	P05455	P49756		P55769	P46777	P57729	P54132	O15144	Q9H3Y8	Q96IU4
O75368	Q9UDY2	P62937	O60783	P61604	P45880	O43464	O75489	P10176	Q96HJ9	Q8N766	P28066	P31946		P06748	P04899	O75494	Q96HJ9	Q9BWJ5	O96019	O43395	Q2NL82		P50991	P62847	P11215	O75533	Q10567	Q13588	P68363
P51665	O95466	O76003	Q5T653	Q9Y697	P14927	O95168	P49821	Q9UJZ1	Q13404	P49721	P31939	P48643		Q96G21	O75369	Q8NI27	P61978	Q92804	P52272	P06748	P24928		Q8N122	P27635	Q9BT23	Q9BV38	Q9Y6Y8	Q99504	Q5T4S7
O75390	Q9UKK3	P40227	Q6P161	P30049	O43674	Q7Z7H5	Q8NCN5	P15954	Q92823	P49720	P25786	P54578		Q8TDN6	P17301	P38159	P49756	P62306	P43243	Q9Y3A2	Q12874		P48643	Q9Y3U8	Q95IE3	Q99567	P48444	P78347	Q86UX7
Q9UL25	Q9Y6N5	P27348	Q9HD33	Q15388	Q9BV79	O95182	O43772	O75489	Q96F85	Q9GZS3	P11908	P55884		Q9NR30	Q16270	Q15233	Q9P2I0	Q9UMS4	P08621	Q86V81	P20700		P49368	P62753	Q6P6B1	Q7L014	Q13043	Q9UHD8	Q05639
O60613	Q53FA7	Q9UHV9	Q9Y3D9	Q9NS69	Q9H9B4	P08574	Q9NZJ6	O43772		Q92879	O14744	P63241		P78316	Q96BY6	Q9H2P0	Q9UPN6	Q10570	P84103	Q9UNQ2	Q9H307		O95163	P63244	Q30154	P19388	Q9UPT5	Q6P5R6	Q9H3K6
Q9NR31	Q9BZQ8	Q13347	Q9Y2S7	O75964	Q9P0S9	O95139	P09917	P00367		P24534	Q99613	P09132		Q9NQ55	Q9Y2A7	P23246	Q13148	Q99729	O75643	Q9BQ75	P49959		Q99832	P46781	Q7L513	Q9NXF1	Q9NP72	Q9H910	P09104
P60709	P68032	P63241	Q13405	Q99798	Q7Z7H5	Q9HBL7	P45954	Q8NCN5		Q9Y262	P60983	Q58FF8		Q6DKI1	Q6P597	Q9UQ35	O43172	O60506	P22087	P82979	P16403		P23396	P62273	P31350	P38919	O14976	Q9BXW9	Q9Y2S2
Q8IYS2	Q8NBX0	Q9NTK5	P82921	O75208	P47985	Q9UBQ7	Q16611	O75438		P20618	P62269	P62495		Q99848	P05556	Q96AE4	Q14839	Q14103	Q99729	P31943	O43663		A6NHQ2	P05388	P16188	O43143	P53618	P15090	Q12846
P11233	Q08431	P25787	Q9BRJ2	O75390	O95167	Q16854	O95167	O00217		P61604	Q5J8M3	P56192		Q92979	P51636	O43809	Q05519	P62995	Q9Y5S9	Q9GZL7	Q9NTZ6		P14868	P62266	P16157	Q9BVL2	O75165	Q9BQ61	P54619
P54619	P04632	P62277	Q7Z7H8	P10515	O43464	P51648	O95139	Q13232		Q04837	P82933	Q00688		Q9NVP1	Q9UP95	Q14966	P17844	P08621	P12956	Q9H8H0	Q8N3X1		Q9Y2R4	P15880	Q9NUQ3	Q03252	Q9Y2X7	Q9BVS4	P36969
O15173	P12429	Q13617	Q9Y6G3	Q99623	Q9NZ45	Q9P0S9	O75251	Q9P0J0		P55010	Q9Y4L1	O75347		Q9Y3C1		P52272	P35637	P82979	Q15393	Q9UQ80	Q96JM3		P62826	P0CW22	P19397	Q8IZL8	Q5W0V3	Q9Y248	O95848
Q5JPE7	Q8TDQ7	P62136	P82914	P49411	O75438	Q9Y6C9	O43678	O96000		Q9BQE3	P62081	P62258		Q9UMY1		Q10570	Q12905	Q86U42	P26599	Q15061	Q9NVP1		Q86V87	P62857	P10319	Q12788	O43286	Q8N8R3	P40121
Q9UFN0	P08134	Q9UQ80	Q96EX1	P36542	P13804	O75521	O43920	Q9HDC9		O60884	Q9Y5M8	P40227		Q13206		P52597	Q15424	Q16630	Q12874	Q96BP3	Q8IYB3		P78371	P62244	P01593	P78527	Q7L576	Q2NKX8	O14907
O00232	P62942	Q13404	P82912	P14927	P38117	Q9Y6N5	Q9P0S9	O75251		O43617	P62854	O75821		Q9GZL7		Q9P2N5	P08621	P62318	O75533	Q9UMS4	Q9Y4B6		Q8NI36	P62917	P30504	P08621	O95202	Q99661	O95749
P61224	Q96DG6	P31948	Q8IXM3	Q8TCS8	Q9Y394	P22352	O75438	P35232		Q92734	Q16891	P08238		P46087		P55081	P09661	Q9UKM9	Q01081	Q9Y4Z0	Q9BZZ5		P46781	P05387	Q9NUQ6	Q6UN15	P23458	Q9UDR5	Q15121
Q9P0I2	P60709	O15212	Q9Y2Q9	Q9Y676	P00367	P00167	P04066	P22695		Q9Y2V7	Q15046	P51665		O43818		O43172	Q92620	Q8WYA6	P19338	P07910	Q9Y3D0		Q12904	P18077	Q9NVI1	Q8WYA6	Q8IZP0	P39748	O95834
Q9NVJ2	Q9UGI8	P62899	Q96BP2	Q16718	Q9BWM7	Q9GZT6	Q9Y6C9	Q53H12		P20339	Q969V3	P49368		Q96GQ7		P18583	Q9UKF6	P09012	Q13868	P52434	P12270		Q15046	P62750	P52292	P42167	Q96JB2	Q15054	Q8N4P3
Q6DD88	Q8N2U0	P62258	P52815	O43837	O95299	Q9H7Z7	Q9Y6N5	Q96I99		Q12904	P00813	Q15046		Q14978		Q6P1J9	O43395	P62875	Q96DI7	P18754	Q8IX12		P38919	P62888	Q13287	O00422	Q9BXS5	P11308	Q9BZQ8
Q9Y3A6	Q9H2K0	P67775	Q9BYC8	Q9BYD6	Q8NBX0	P13804	Q16718	O95169		P83436	Q99832	P68104		Q9H501		P49790	P09234	P26368	P22626	Q92688	O60306		Q12874	P36578	Q01581	O96019	O75746	Q5T7W0	P63104
P61981	P06703	P61513	Q92665	P31930	Q16854	Q9Y394	O95182	Q8N2U0		Q9UP83	P29692	Q9Y3C6		Q5QJE6		P21127	Q9P2N5	O14979	Q96PK6	Q9Y3B4	Q86XP3		P30520	P62701	P13612	P61326	Q13464	Q8N0T1	P31947
P47755	P17655	Q12905	Q9Y399	Q9P0U1	O75521	P00367	P56134	O15382		Q16543	P61923	Q53FT3		Q9Y3A4		Q9UPN6	Q13573	P61326	P39687	Q9UHX1	Q9Y6D9		Q15459	P62913	P18627	Q9UNX4	Q16204	Q9BY42	Q14315
P48556	P24844	Q15370	P51398	Q9UJZ1	P30042	Q9NZ45	O43674	Q16134		P12268	P82932	Q9ULC4		O00541		Q13547	Q8IY67	Q9Y3B4	Q8WYA6	P61978	Q93077		P62854	Q07020	Q9Y294	O60287	Q6ZMI0	O96013	P08243
O75915	P16070	Q99426	Q6UW63	Q9Y2Q3	Q9Y6C9	Q16134	Q5T749	O14521		P50213	Q8TBA6	Q15370		Q9H7B2		Q15007	Q86V81	Q15366	Q12905	P61353	P17480		Q9H6T3	P63220	P25774	Q99590	Q15437	Q9GZU8	Q16864
P31150	Q96F07	P60866	O00423	P30048	Q9H7Z7	P00846	Q02978	P31937		Q99714	P32969	P60866		Q8TDD1		P31943	Q9Y2W1	P62314	O15042	Q9BT73	Q99543		Q92499	P62854	P80217	Q9UQE7	Q9NX63	P36269	P18085
P55072	P67936	P49721	Q9P0S2	O14949	Q9NVH6	Q9Y3B3	P45880	Q8IXI2		Q9NPA0	Q14C86	Q96FW1		Q8IY81		Q8N684	P21127	Q86VV8	Q13769	P62906	O43290		Q9H2P9	P49207	Q96R06	Q9HCS7	Q14677	Q9Y5V3	P16152
Q13724	P00352	P53621	P82933	O75489	P99999	O75306	O96011	P40939		P40616	Q9BQA1	Q15369		O00566		P49756	Q15717	Q15637	P61326	P62487	O43670		Q13347	P62249	Q9HBM1	Q9Y5B6	P46736	O95239	P78330
P67812	P15153	P05388	Q5EB52	Q7Z7H8	P45954	Q99798	P42765	O75431		Q12981	O95163	Q9UL46		Q9NWT1		O75533	Q13435	Q05DH4	Q05048	O76021	Q9H6Z4		Q9Y3I0	P42677	Q9NPD8	Q9Y6D9	Q92504	Q92558	Q9BYN0
Q9HD45	Q9HAV0	P35606	Q86VU5	P56134	P36957	Q9NVJ2	Q8N5K1	Q16718		Q9Y296	P62701	Q9BXR0		Q9BVP2		Q96ST3	P09651	Q16629	Q9NPD3	O75934	Q5SSJ5		Q12788	P62841	P13284	Q9H583	Q9NUQ7	Q9BYB0	Q5GJ75
P36543	Q9H939	Q9NR56	P10646	P36957	P49590	O00626	Q16854	P17568		O14561	Q96HE7	Q99832		Q86WX3		Q9C0J8	Q6P1J9	P05387	Q9BZZ5	O75400	P62913		Q7Z2Z2	P61513	P42773	Q8NI36	Q6NUQ1	Q9UKD2	Q92823
Q9Y584	P68366	P23528	Q9UNW9	P53597	Q99766	Q99720	Q9H9B4	Q9NWU1		P50991	O15371	Q86U42		Q9Y221		Q9H3P2	Q9BWF3	Q9BXP5	P31942	Q9NX58	Q9UNP9		P41252	P83731	Q9ULZ3	P62316	O60610	P78540	Q07817
P47756	P06753	P06730	P33947	Q9NWU5	P00846	P04066	Q7Z7H5	Q99766		Q96Q11	P50991	P15880		P42285		Q96T37	Q00839	Q15024	Q86W42	Q15233	Q49A26		Q13601	P50914	P16189	Q9UKV3	Q641Q2	Q9NPD8	Q86X76
Q969X5	P50453	O00410	Q13286	P25705	Q9BTV4	O96011	P24539	P45880		P20042	Q12931	Q99426		Q9Y324		Q86V81	Q7L014	Q2TAY7	P82979	Q15366	Q9P013		Q9C0E2	P05386	Q9NSV4	Q9H307	O95140	O94808	Q7Z6Z7
Q9Y5R8	Q15836	P53618	Q9Y3D5	Q9P015	Q9Y3B3	Q5T749	Q16134	P00846		Q8N4V1	Q658Y4	O00410		Q9Y6V7		Q92620	P07910	Q8NFH5	P08579	P39748	O75940		O00567	Q969Q0	P56199	Q13838	Q13586	Q9NSP4	Q9NPJ3
Q9H6K4	P07996	O14980	P0C7P0	Q9H2W6	Q9NZJ6	P09917	O14966	P03897		Q04323	Q96EY7	O43583		Q9NX58		P51610	Q16576	Q8TAL5	Q07666	Q96P16	Q92917		O95373	P63173	Q8N0T1	P20700	Q7L8L6	O43805	Q01650
O95197	P37840	Q9UNH7	Q9P291	Q8NCN5	Q9UBQ7	Q8IXI2	P38117	P21796		P62826	P25787	P48556		Q8N8A6		Q8IYB3	Q5VTR2	Q96HJ9	Q01844	P09012	O43143		P14678	P62861	Q9Y448	Q8NFH4	P15291	Q53SF7	Q53FA7
Q9Y296	Q70IA6	Q14232	Q92791	Q969Z0	O96011	P35914	Q02413	P31930		O75832	Q92696	P46781		Q9Y4W2		P61978	Q92922	P08238	Q15233	P27708	Q9H0S4		Q9BQA1	P62910	Q99622	Q14683	Q969N2	O14929	P17813
P19367	P11216	P49720	Q9BZQ6	O75306	O15239	P38117	O00626	Q9NX14		P30049	P78371	Q92973		Q9Y3B9		Q9UKF6	P62308	P61353	P62249	Q13151	O75643		P42704	P47914	P15090	O96008	Q9UJY5	P28340	Q9UMY4
P26885	Q99685	P22392	Q9Y3B6	Q96IX5	P35813	Q9NVH6	Q96IX5	Q9NYU2		Q5JPE7	Q9Y587	Q9HD42		Q8NHQ9		P14866	O75937	Q7RTV0	P19388	O95456	P32519		P49792	Q9ULJ8	P56945	Q8N4H5	O43865	P42695	P55263
Q15363	Q8IVF2	P60900	Q9NX62	P09622	Q6P1Q0	O15239	P21796	O43920		Q8N1B4	Q9Y5K5	P46776		Q9NY93		O75937	P38159	P09661	Q92841	P62847	O60885		Q9UNM6	P62987	P10147	P13010	P61923	Q96KB5	P60709
Q15836	Q86TI2	P55786	P51687	P56385	P10176	P99999	P00395	Q02978		O14744	P60900	Q9Y265		Q9Y2R4		P52948	Q9H2P0	P62899	Q6P2Q9	P83731	Q9Y2W2		P62318	E9PAV3	P52732	Q15007	Q99613	Q9Y5Q8	Q58FF8
Q14964	Q9H4L5	P05387	Q9NZC3	O75323	Q9Y6N5	P30042	Q16595	O75915		P60891	Q9Y285	Q07020		Q9NQZ2		Q5VTR2	P49915	O43684	Q86V81	Q9UKN8	O60341		P63244	Q13347	P18858	Q8N8R5	Q9UKG1	Q7L311	Q16775
Q14165	Q86UX7	P30566	P03956	P35232	Q9BPW8	Q9UGI8	P56378	P10515		P62072	Q13442	P20042		P22087		Q15717	Q96ST3	Q8NI27	Q9NXF1	O43660	Q9HCS7		Q86XI8	P04406	P40259	O94906	P53621	Q5UIP0	P48637
Q16698	P12931	P20618		Q7Z2W9	P55084	P10176	Q99798	P24311		Q14746	P55039	Q7L1Q6		Q14684		Q13523	O95104	P08579	Q13242	Q9NV31	P49005		P35268	Q13748	Q9NRG1	Q12872	P53992	Q9Y448	P60174
P56385	P01040	O43390		Q52LJ0	Q9Y512	Q96QA5	Q8NBX0	Q02218		Q9GZZ9	P62829	P17987		Q9UHA3		Q96QC0	P51610	Q9Y3Y2	Q15291	Q8TED0	Q8WXF1		Q92879	Q9HB63	Q9NYF3	P51991	O75884	P14543	P17405
P60059	Q9HBL7	O75821		Q9Y3E5	Q9NVJ2	Q8N4T8	Q6P1Q0	Q9H4I9		P60468	O15305	P11142		Q15397		Q29RF7	Q08211	Q5BKZ1	Q9UHX1	Q8IY67	Q13573		Q9Y265		P46013	Q8NI27	Q9NZN5	Q14181	Q9HC38
O14735	O15228	O14579		P07919	Q8WUD1	P31937	Q8N1N4	P20073		P55884	P25398	Q9Y230		Q9BQ75		Q99459	Q01780	O95777	Q15637	P61964	P18754		Q13425		O75419	Q9NWH9	Q8WU76	Q6P1J9	Q14192
P22307	Q6ZMZ3	P61088		Q9Y4W6	Q16134	P01912	Q9BYC5	Q16795		Q16531	P41252	P41227		Q68CQ4		Q9BWF3	Q9Y2W2	Q96HJ9	Q92879	Q96PK6	Q9P2N5		P62249		P42898	P62304	Q8IY17	Q9H4L7	P07311
P56381	Q14192	O75436		Q9NVI7	P51648	P06396	Q9BTV4	Q99714		Q8WZA9	O75439	Q02878		Q9Y3T9		P22626	Q9NYF8	Q15424	Q9BXP5	Q6DKI1	Q9UKX7		P46782		P50151	P62306	Q969V3	Q02539	Q06830
O43169	P15151	P40429		P42126	Q06136	P35813	P13804	P56381		Q9H6K4	P62072	Q5VIR6		Q5C9Z4		Q01780	Q96T37		P52434	O95453	O60231		O60287		P01781	O43290	P03928	O75781	Q9UBI6
Q9Y5K8	Q9UJC5	P08865		O75431	Q8N4T8	Q6P1Q0	P51970	Q9NTG7		Q9Y2Q5	O95816	Q12904		Q9P275		P09651	Q5T8P6		Q15459	P62306	P09012		P41091		O14777	Q15393	Q16891	Q8IU81	Q99584
P06576	P52566	Q13148		Q9Y512	Q92506	P23786	Q9NSE4	P14406		P49411	P61011	P06730		Q15050		P09661	Q10570		P63244	Q03701	P49916		Q86Y56		P04818	O60318	Q9UNM6	Q12778	P15151
P49257	Q14643	P55036		P56134	Q96HY7	Q9BYC5	P22352	Q9Y277		Q5HYI8	P11586	P62249		Q9Y2X3		P82979	Q9UQ35		Q12906	Q9H7B2	Q5T8P6		Q9Y266		P06400	O60216	Q15477	Q96IR7	O00299
Q9NQW7	P15104	Q15056		O95182	O00626	Q02413	Q92506	Q9Y5Y5		Q9Y5R8	Q9NWS8	P78406		P19338		Q13151	P62995		P78527	Q07955	P25490		Q9Y224		P23921	Q9C0E2	O75351	O95497	Q92743
O75348	P60953	Q10567		Q6P4A7	Q9HBL7	Q92506	P11310	O75323		Q96RS6	Q10567	P61088		Q13601		Q14562	O94776		P09661	P39023	Q9BVL2		Q9NY12		O00762	Q13242	Q7L523	P21810	Q9NQR4
Q0VGL1	Q15582	P28066		P55084	P09917	Q8N1N4	Q8N2U0	O43678		Q658Y4	P17987	O76003		Q9GZR2		Q13427	Q9UMS4		Q15024	P11940	Q15554		P40227		Q2M2I8	P12956	Q9Y6W5	Q9ULL8	P05120
P28062	P54619	P61254		O95298	O75323	P03886	P05089	P08574		Q9NTK5	P60891	P55735		P42696		Q12830	P82979		P49458	Q9P258	Q96EP5		P22087		Q6ZSR9	O43447	Q7Z3J2	Q9UBP9	Q9Y2G2
P61225	P25311	P18077		O96008	Q8IXI2	P55084	P00846	P31040		Q96QR8	O14818	O14579		O60832		Q96BP3	Q13151		Q9NRG9	P61247	P37198		Q9H900		O14933	P42285	P13861	Q71RC2	Q7Z3B1
Q9Y6E0	Q9UHQ9	P25398		P19404	P00167	O95299	P56134	O43674		Q96JG6	Q8WVM8	Q02790		Q9BXY0		P24928	P49321		Q13347	Q13247	Q96EY4				Q15782	Q12972	Q9NV70	Q9BVW5	P17931
Q9UJW0	Q9Y4K1	Q00688		P49590	Q9H061	Q8TET4	O75380	P19404		P53992	Q92665	P61960		Q96BK5		Q8WXI9	Q8NI27		P06748	P49736	Q96ST3				Q9Y251	Q15424	Q9NUQ2	Q6ZNL6	O15427
Q96QR8	Q9H299	P53041		Q9P0M9	P31937	Q99766	Q8TEM1	P28331		Q14152	Q7Z3U7	P49773		Q6RFH5		Q02040	P22626		Q9Y224	Q9H974	P16401				Q15398	P84090	Q8IUI8	O95236	P04080
Q9NYL9	Q9P0S9	Q96QK1		Q8WWC4	P22352	P35325	P35030	Q86Y39		Q8N4H5	Q9NP79	Q9Y4E8		Q03701		Q5T8P6	Q96I25		P23396	P61254	Q69YN2				P30481	Q9NX24	Q9Y587	Q14162	P55287
Q15006	Q9BVM4	Q92600		Q9P032	P35914	P02545	O75323	Q7Z7H5		O43324	P63173	O43390		Q9BQ39		Q9Y2W2	Q92541		P38159	Q8WYA6	Q9P287				O14910	P25208	Q9UGV2	P49642	P17655
P68032	P51178	Q13618		Q99766	Q8TET4	P33241	Q9NVH6	Q16611		Q9NSD9	Q9Y3C1	Q9UNH7		Q9P031		Q6PD62	Q7RTV0		P63279	Q13257	Q9BQ39				P12814	Q6F5E8	Q86Y07	P07992	Q15435
Q3ZAQ7	Q9Y2G2	P62191		Q9GZY4	O75414	P03915	P51648	Q9Y241		P05198	P53618	O75312		O00567		Q13595	Q9BZZ5		O00148	Q16629	Q86U44				Q53G44	Q96MX6	Q9H4A3	P35590	Q13813
Q8WUW1	Q6BCY4	P26599		Q9BQC6	Q8N5K1	Q08188	Q8TET4	Q969X5		Q9Y285	P23396	P62241		Q9H8H2		Q5BKZ1	O75909		P08865	P62280	Q9BVP2				Q86YV5	P43243	Q7KZF4	O14777	Q8IWT0
P01111	Q9NQC3	P62241		P84095	O43772	Q08554	P55084	O95168		Q16186	Q14746	P63244		Q76FK4		Q92541	Q9Y5B9		O75934	Q9GZZ1	O75367				P56377	Q9Y2L1	Q9UGQ3	O95864	P00568
P38606	P09493	P41091		Q9H6K4	P04066	O94832	Q9H7Z7	P49821		P51149	P48643	P30050		Q13610		Q15287	P51532		Q92945	O43143	Q92841				P00374	P62308	Q8IUR0	P23921	Q9ULC4
P62879	P98171	P46776		P56378	Q9GZT6	P20023	Q8NBM8	Q9BVK6		P56192	Q8WTW3	P61970		Q5T3I0		O60264	Q96I24		P60866	Q9NVP1	P34897				Q00013	A6NHR9	Q99797	P0CG13	Q96DG6
Q9HAB8	Q01082	P18124		Q96ND0	Q14240	P35030	Q9BPW8	O15239		Q9ULC4	P41091	P08195		Q13895		Q9NWH9	Q9NTZ6		Q9NX24	Q9P287	Q9NW64				Q15080	Q9NY12	Q7Z3U7	Q9BXJ0	Q8N9N7
Q8TBQ9	Q15149	Q15691		Q8N5N7	Q9Y305	O14907	Q14213	Q13505		Q96B49	O75569	Q96Q15		Q9NU22		O75150	Q9H3P2		Q9UKM9	Q14566	O00148				Q9BXW9	Q15269	Q92990	Q6NTF9	P62942
P06753	P23229	P62495		O75352	Q96CD0	P02751	Q9BV79	O14966		P41091	P60228	P30519		Q13823		P30876	Q15459		Q9Y265	Q13901	Q6P2Q9				Q8WVB6	Q9BXP5	Q92888	P49418	Q9Y5J5
P04843	Q14699	Q12906		O43920	P09669	Q06136	P15924	P17152		Q9NQP4	P42766	Q9NT62		Q8NEF9		Q92922	Q8IYB3		Q6UN15	Q9UKD2	P16402				P49643	Q92841	P49753	Q8TCG1	Q9Y646
P07237	Q8WUD1	P84098		Q8N183	P02792	O43677	P81605	P21912		Q8NFW8	O95159	Q3MHD2		Q9H6R0		P09012	O43670		P23246	O00541	P29083				Q9UKE5	P18583	Q9H4A4	P02753	Q04837
Q9P2X0	Q562R1	O43809		Q96B49	Q15155	P56556	Q9Y241	P40926		Q9P0U1	Q9Y3D9	Q99436		Q9H773		Q96I25	Q6UN15		Q9NQT4	P18621	Q71DI3				P37268	Q9P086	Q07866	Q96T88	Q13509
P11216	O60443	P48444		P28331	Q5T749	Q9HA77	O75414	O75208		Q9BV81	Q96F86	P13639		Q9H9L3		P07910	Q13263		O14979	Q9BXR0	Q9H2P0				Q9Y2T3	Q9P0U1	Q9P0L0	Q9UNS1	Q96QD8
Q53GQ0	P28062	P62877		P40939	Q9BYC5	P30536	Q4G176	P49189		Q9BU61	P33176	P36578		O15194		P98175	Q14151		Q15428	P46087	O75475				Q8TCB0	Q15388	P12821	O43502	Q01813
Q9HDC9	Q9UBI6	P62841		Q9HAV7	P62834	Q5T750	P00167	O43676		O43402	P20618	P28070		Q9UKD2		P51532	Q15007		P62913	Q96FV9	Q9UNQ2				P48506	Q49A26	Q8N122	P26358	Q8NFU3
O75964	P15144	P56192		O75251	P02545	P59768	Q15363	P06746		Q9H1Y0	P62851	Q7L5N1		Q8WTT2		P35637	P17480		Q9Y3B2	P22102	O75152				Q9Y2J2	Q9NW64	P50570	P46108	P30825
P51809	O75369	P49207		O43678	O43677	Q96FV2	Q02252	P18859		Q15369	Q96JB5	Q99614		Q9NX24		P62316	Q6UXN9		Q96FV9	Q9Y3T9	Q9UH99				Q8WVX9	O14776	P29144	Q14739	P35080
Q5J8M3	P67936	P62424		P46199	P56556	P31151	P30042	Q9HBL7		P31946	P47897	Q99497		O95478		Q96FV9	Q99459		Q13595	Q8IY18	Q8N163				Q99467	Q9H6R4	O15235	Q9NYF3	P06703
Q9NP72	Q9Y608	Q02543		P00505	Q9NYU2	Q9NYU2	P21912	O95167		P50990	Q12981	P49588		P20290		Q8WXA9	P13984		P55769	Q16630	Q9UPP1				Q6ZUJ8	Q96B49	Q15172	Q14694	Q96CN7
P61803	Q86X76	Q9ULC4		Q02218	P03915	Q96DG6	Q9UBQ7	Q9H7Z7		P31942	P28070	Q9Y224		Q8N271		O00267	Q09161		O43684	Q9NT62	Q9Y2W1				Q6ZUM4	Q96FV9	O95249	Q8IY67	Q9HBL7
P24539	Q05682	P62195		P49821	Q16611	Q13568	Q9Y512	Q9BPW8		P49585	P13693	O94903		P78345		O75909	Q29RF7		P15927	P38159	Q96MU7				Q38SD2	Q86W42	P57764	Q71SY5	Q8IV20
Q5TGZ0	P55290	Q9Y295		Q969H8	P20023	O75608	Q99643	P14854		P78371	E9PRG8	Q99729		Q8N3Z6		O43684	O75150		Q9GZT3	P62899	Q86WB0				Q08117	O75376	O76094	Q9BT23	P62879
Q8N4V1	Q6PCB7	P62913		Q9BQ95	Q9UKU7	Q05823	O75521	Q9Y6M9		Q14974	P06748	Q13177		Q8NCE0		P62308	P08579		O43447	Q5JTH9	Q9BTD8				Q9Y2S6	Q8IYB3	Q99961	O60504	P08758
Q9Y277	P05120	P62847		O00217	Q96MH6	Q96CD0	P02792	P07919		P00505	Q8WVT3	Q9H3K6		Q9Y2S0		P06454	P62316		P12270	Q9NQZ2	Q09161				P12004	Q9Y2X3	Q9H9E3	Q13112	P62166
P56134	Q8IWT0	Q04917		P23368	Q8N6F7	P36957	Q8NF37	P49590		P56381	P19623	P50395		Q15043		Q8WX92	Q9UKV3		O43172	P08621	Q9UJV9				Q15758	Q9NYF8	Q9BZF1		P55290
Q8WUD1	P32970	P23396		O14521	P31930	Q96P63	Q08554	Q9P0S9		Q9HCU5	P61604	P54577		Q9UJV9		Q13263	P18583		Q8NI27	Q08945	Q9UBX3				Q92985	Q9NTZ6	Q9BYC9		P26022
Q96DZ1	Q53R41	Q9UMX0		P07954	Q9NVH1	P23378	P31937	P38117		Q9Y5K5	P55884	Q9Y333		Q2NL82		Q9Y5B9	Q14157		Q16630	O14979	Q12872				Q96JQ2	Q9BUQ8	Q9H0R6		P00338
Q9UL26	O00748	Q9Y6Y8		P14314	Q01082	Q01082	Q5T750	P40616		Q7Z3B4	P46782	Q08752		Q6PK04		Q7KZ85	Q6IN85		Q6I9Y2	Q15056	Q14980				O75326	Q9NPE3	P20336		P10412
P62873	Q06136	P46777		O75438	Q99623	Q13813	P35232	Q9UI09		Q9H267	P25789	Q13509		Q96BD8		P84090	Q9Y3B4		Q9Y230	P33993	Q02880				Q9TQE0	Q5RI15	Q9NZM3		Q16773
Q96S19	P13796	Q8N1G4		Q9H9J2	O14966	P49641	P31930	Q86SZ2		Q9Y5J7	Q6P996	Q9Y237		Q96PZ0		O14497	Q96BP3		Q92499	P22626	Q86VP1				Q14145		P51659		P35080
O95372	P28908	Q15046		Q8N983	P28161	Q96HY7	P49755	Q5TGZ0		Q9Y697	O94874	O15160		Q8N5L8		Q9HCK8	Q14562		Q9Y221	Q14839	Q08945				Q96B97		Q15018		P30086
Q04837	P07476	Q15717		Q9NTG7	O14949	Q9BZQ8	Q96QA5	O94905		Q9BYN8	P20042	P50914		Q9NYY8		P49915	O43143		O43143	P61599	Q9UPN6				Q460N5		O75935		P09382
O14618	P35908	Q15369		O94826	P35325	P14927	P00414	Q96AQ8		P53597	O60568	Q9H446		P43403		Q9UHR5	Q9H0C8		Q9Y3Y2	P25398	Q92665				Q16563		Q9UBF2		P37802
P56378	P21589	P62266		Q5XKP0	P42126	O15382	P17152	Q9Y512		O95163	Q16740	P62191		Q9Y5T4		Q13148	Q9UHR5		Q9NTZ6	P33991	Q96KK5				P60033		O75976		P19105
P25705	P09382	P32969		P56381	Q96QA5	O43772	Q9NX14	Q9P0U1		O75347	P12268	P25685		Q9BQ52		Q8WUM0	Q9H0D6		Q8N1F7	Q14694	Q8WVM7				Q5UE93		Q9NXR1		P50995
Q9UHQ9	P26447	P27635		Q14197	O75027	P17931	P28161	P23368		O15194	Q15437	O60884		Q9NXH9		O95104	Q9BZJ0		P05388	P40938	Q9NVV4				Q9BZD4		Q9NXS2		P31150
Q9UI12	O60711	Q9Y266		Q92552	P46926	P11217	P35325	P54619		Q9H2W6	O14561	Q8N5M4		P55001		P17844	Q96EP5		Q9GZL7	Q13547	Q9UBT2				Q9NRF9		Q8IYM9		P12955
P42025		P61247		Q9H061	Q4G176	Q5BKU9	Q9HDC9	Q9Y3A6		Q96LD8	P61960	O60506		Q9BRU9		Q9NWB6	Q12874		Q07021	O60678	Q6KC79				P01767		Q2M1Z3		Q9NP97
P36406		Q15365		Q16795	P01912	Q8WUD1	O75306	P49257		O94826	Q9NYK5	O43592		P10071		Q08211	P55081		Q12996	P84098	Q8TBP6				P28068		P98082		Q9H2K0
P30041		Q9Y333		Q8IYB8	Q02218	P17927	Q9NSY2	Q9Y394		Q9UL26	P12956	Q15366				Q6UN15	Q9HCS7		P05455	O75607	Q9NWY4				P06280		P09486		O95865
Q9Y673		O43242		P09669	Q9NSK7	Q9NZJ6	Q99766	Q14213		P60228	P26196	Q9Y508				Q12906	Q8WU90		Q9UBL3	P13639	Q9Y5B9				O60343		P10316		P16083
Q53FT3		Q9Y3U8		P17152	P49641	P81605	P11532	Q9P0I2		Q93009	P17812	P31946				Q09161	P06454		Q7L2H7	Q9BYG3	Q16656				Q13112		O00442		O00748
Q86Y82		P55884		P21796	Q96FV2	Q9BPW8	O94832	P24752		P36542	P12081	Q6UWE0				Q9BZJ0	Q9UPT8		Q9Y3I0	Q9Y221	Q96PZ0				Q9H098		P20810		O76070
P23368		P61923		O75880	P36551	Q8WYL5	Q13232	Q9Y3B3		Q14257	P43490	O00233				P08579	Q5BKZ1		Q9Y266	O43913	Q96HR3				Q6ZRI6		Q8NHV1		O75832
Q86SZ2		Q92900		Q9Y5Y5	Q07817	Q9NSI8	Q9Y277	Q9H6K4		Q13724	Q8IY81	Q9BWJ5				O75152	P52298		Q9NY12	Q9UKF6	Q8NDV3				Q99828		P48553		O14558
Q12768		P39023		P00846	P33241	O75431	Q53H12	Q8N766		P04406	O60763	Q86TU7				Q9HCS7	Q01844		Q92979	P11172	Q07666				Q96FJ0		Q9H4A5		P02795
O43617		Q15631		Q92665	Q02338	Q16775	P49590	Q16854		Q9BYD6	Q07866	P31942				Q7Z5K2	Q14103		Q96I25	Q96ER3	Q8WYP5				Q8NFY9		Q8WVM8		Q9NVS9
O14734		P45974		Q8IXI2	Q86YB8	Q6BCY4	P06576	P42765		Q15631	P60468	P38646				P09234	Q13243		Q8TDN6	Q01081	Q13547				P20702		Q14141		O75051
Q8N1B4		P62906		Q9Y276	P31151	Q9NVH1	P05783	P49411		Q15293	O60313	Q9NR45				Q01085	Q16629		Q9BUJ2	P33992	Q8WW12				Q9H5V8		P54136		P08134
Q9Y478		Q15181		P33316	Q99720	Q9H3K2	P01912	P13804		P09622	O15372	P05387				Q96MU7	Q8WXI9		P62899	P62304	Q9NZM3				O95999		O60333		Q3SY69
Q9NQ50		Q9BXP5		O15155	P23786	Q96MH6	Q96P63	Q9NVH1		Q8WUK0	P61221	Q16774				Q9Y5S9	Q08945		Q00839	Q8NI27	Q8WUA7				Q04826		Q8IYB8		P06733
Q9UNM6		Q99460		O96000	P11217	P06702	O43181	Q16595		Q7Z6Z7	P36404	P31939				Q68E01	P35658		Q5U5X0	Q9Y5B9	Q9H773				Q02153		Q8WUM4		O14639
Q9Y6B6		P55735		P62834	Q9UGI8	O14949	O95299	P99999		Q15393	Q04837	Q7L2H7				O94842	Q9NWB6		P30050	P10809	Q5R372				Q9NVM4		Q9BZH6		Q06124
P59998		P49773		Q9H0U6	P35030	Q14213	Q9NVJ2	Q9NVH6			Q96JG6	Q92900				Q13123	Q9NPD3		P61964	P56182	Q5VTR2				P32455		Q8IZ81		O60613
Q13505		P30050		O14966	Q9UL25	P49590	Q01082	Q14699			Q7L0Y3	P63279				P38432	Q9NP77		Q9HAV7	P05387	Q9NXV6				Q86UP2		Q96SB3		P61018
Q96IJ6		P54578		Q9Y3B3	Q8N1N4	Q8N6F7	O75947	P50336			P61009	Q9GZZ9				Q9Y5Q9	Q01085		P26368	P46777	Q92878				P04183		Q00653		O75340
Q9BRG1		Q9UIV1		Q96I59	P23378	Q9UGI0	Q9Y3B3	Q99643			Q16543	Q15382				Q13428	O15355		P62266	P13984	Q6P6C2				O75665		Q9BUK6		P12814
Q12981		Q86WR0		Q53H12	Q13568	P42765	Q9H061	O75608			Q99471	Q16543				Q16576	P98175		O00303	Q8WX92	P82933				P49327		Q12778		Q13642
P46459		P46783		P22033	Q9NSI8	P47985	P20023	Q9NSE4			Q96S59	P08397				Q8IY67	Q8NC51		Q9HCS7	Q9H0C8	Q9P0L0				Q16763		Q9UID3		Q9UJC5
O95479		Q9Y263		Q16740	P03886	Q9BRQ6	O75027	Q9NZJ6			Q9NUJ3	Q9NUG6				Q9H814	P18754		Q9BV38	Q9Y4W2	Q9BZE4				Q8WV92		Q8NBJ5		Q01995
Q96EL2		Q13561		P00403	Q8WYL5	P15924	Q15155	P30042			Q9BQE3	P49591				O94913	Q96FV9		Q53F19	Q15427	Q14692				P15391		O95299		Q8WXE1
Q9UIJ7		Q9Y678		Q16595	Q15642	Q15642	Q9NTG7	Q9H2K0			Q5HYI8	Q9UHY7				Q06265	Q14966		P63165	P62841	Q5JTV8				Q9H098		Q8N6T3		Q9P2D0
P53597		O00743		Q9H845	Q08188	P31944	O75915	Q9BX68			O43708	P13010				P35658	P62857		O75940	Q53GS7	Q8IY18				P10620		O60271		Q70IA6
Q8TC12		Q07020		Q7Z3B4	Q13232	P04004	P23378	P49641			Q12849	P61313				P12270	O00148		O60832	Q9Y5J1	Q9Y2P8				Q9NZK5		Q9Y6B6		P35520
Q9H1K1		P24666		Q53R41	Q5T750	Q16633	O15239	P51970			P51114	Q15843				Q15291	Q2TAL8		Q9P287	P18077	Q12931				Q53HL2		Q8WVT3		P68032
O15145		Q9BXS5		P00367	Q9NX14	P62834	P60602	O43181			Q14061	O00422				Q92576	A5YKK6		P46782	Q9BWF3	P37108				Q16555		Q92538		P12081
O00487		P63244		Q9H9B4	Q05823	Q9Y2S2	Q6IN84	Q9H061			P51398	P26373				Q8IWZ8	O75643		P62875	Q9NUU7	Q4ADV7				Q0VD83		Q5SWX8		P49184
P46199		P39687		P56556	P17927	Q15155	P16455	P00414			P62913	P62195				Q9BZZ5	P49458		P10809	Q9UI30	Q9GZR7				Q16850		Q86VS8		Q9Y5K8
Q9UBV8		O00303		Q00325	Q02413	P22735	P51570	Q8WUD1			Q9NX63	Q9H074				Q9HCG8	Q92979		P62277	Q9BVI4	P35244				Q6ZRQ5		Q96AQ6		Q9NWV4
P30044		Q9Y230		Q9BV81	Q96C36	P03905	Q96P11	Q96B49			Q5VV42	Q92879				Q6P4R8	Q8WXA9		Q8NC51	Q96HJ9	Q92888				Q9Y3D8		Q8WWW0		Q04760
P82664		Q13177		Q96GC5	P11310	P05109	Q9Y2S2	P10155			P14868	P60174				Q9NYV4	P52948		P05387	P40937	Q96SB8				Q8NB16		Q86XP3		P22570
P68402		P19838		P03928	Q6BCY4	P42357	Q96GW9	Q8N4T8			Q9H8Y8	Q05048				Q9H307	Q9P258		P20700	P62273	P21127				Q8IWS0		A1X283		P30536
O75352		O60506		O43169	Q9Y2S2	P36551	P80723	Q15436			P36542	Q9H3H3				Q7LBC6	P62306		Q9NR56	Q92620	P51857				Q5JRA6		Q96EK5		Q6BCY4
Q9H4I9		Q02878		O15173	O75431	Q9H008	Q9NRZ7	Q9NVJ2			P84085	Q9NQP4				Q08945	Q92841		Q96I24	Q01130	Q9H5Q4				Q9HBU6		Q9NZ43		P15104
Q9Y6G5		P62273		Q13405	Q9H3K2	Q07817	Q96RQ3	P56556			P49720	Q16864				Q5VTL8	P49790		Q14683	P62277	Q96DI7				P05107		O75122		Q9BZW5
P61165		Q12904		Q9UL25	O14907	P16455	P31040	O15155			P14678	Q8WTS6				Q96T58	O00267		Q9UBT2	Q9NY93	P06748				Q9NR33		Q92575		P54253
Q9Y5J7		Q15366		P20674	P30536	P28161	O94905	Q9BV81			Q96JB2	O00629				Q05DH4	O14497		Q9BUQ8	Q9NRX1	Q9H1E3				P31994		P83111		O95833
Q9H0E2		P62314		Q96AQ8	Q5BKU9	P47929	P51649	Q96Q05			P46781	P45974				O15355	P18887		Q9Y2X3	Q96SI9	Q96EY7				Q13588		Q8WUF5		P00441
Q9GZQ3		P41227		Q9BU61	Q9BRQ6	P46926	Q9UKU7	O75306			O95394	P56537				P18887	Q06265		P15880	P09234	Q5VV42				Q15004		Q8WUA7		Q96GX9
P55735		P52209		O95299	Q06203	Q13232	Q9Y305	Q92759			O00461	Q13442				P62875	Q9H5V9		O00422	P62888	Q8N7H5				O75369		P35998		Q15843
Q9Y2Q3		Q7L2H7		Q13155	P84095	Q9Y241	Q05823	O95178			P62913	P05388				Q6UXN9	P54105		Q7Z3B4	Q9UBD5	Q9NX58				P05413		O00461		P00352
P05976		O43765		P13073	Q8IXM6	P02792	P22695	Q9UHQ9			O00303	P00441				Q8N201	P24928		P61604	Q15366	Q6P1J9				Q99808		Q8TC07		O00422
Q15628		Q7L1Q6		O95140	O15382	O00562	P22830	Q92506			Q9BQG0	P53611				P62487	Q8WX92		P61353	Q15424	P10412				O43542		Q9UJU6		Q13813
Q92544		P47897		O43674	P42765	P45954	Q08188	Q9NP81			P12236	Q9HB07				Q00839	P14678		Q5BKZ1	P27635	Q9NYB0				Q8IZQ5		Q9P2A4		Q09666
Q9BSR8		Q92499		O95168	Q16775	P78417	P35914	O00330			Q13435	P61011				O94776	Q9NXV6		Q9H7B2	O43390	Q8WWQ0				P51003		Q96CV9		P47895
Q99460		Q9P000		Q9BYD2	Q02252	P05089	P12259	Q9GZY4				P35606				Q12905	P33993		P62310	P52597	Q04206				Q13557		P61163		O95336
Q9Y5P6		P23526		Q6UW63	Q9UGI0	Q04864	Q9NSI8	P54819				Q86VV8				Q9Y383	Q96SI9		P62995	Q86SE9	Q99613				Q9Y5V0		O95476		Q96PD2
O43674		P18621		Q8WUD1	Q01082	P01040	Q96AQ8	Q9Y228				Q9UHY1				Q2TAY7	O60264		Q9P2I0	O00267	Q03188				Q9NVQ4		O15371		Q5T013
P61018		Q9Y4E8		O95139	P59768	Q14240	Q9H845	O95372				O14737				Q13435	Q02040		P62826	O95104	Q06546				Q96PP9		Q9UKY7		P04350
P14314		P63167		P18074	P49789	Q16610	Q9HBL7	Q9BV79				Q16531				Q9UPN9	Q9UKX7		Q9Y333	P46778	Q96T23				P12318		Q7L311		P19022
Q96IX5		P60510		O15239	Q13813	P01860	P05109	P29474				P08865				P39748	Q8IWZ8		Q8NFH5	P62857	P62987				Q5S007		Q8WUR7		P51178
Q9BV40		Q9Y2Z0		Q92759	P00403	O75342	Q08499	Q05823				Q9BUL8				O14979	Q9UBE0		P62244	P62851	Q8WXI9				Q96HA7		Q9NWV8		Q6P587
Q9Y3L5		O15372		Q9NX14	O94832	Q99623	P23786	P60602				P28072				O15514	Q9NR56		P62312	Q5T280	Q16891				Q96PP8		Q9GZY6		Q13126
Q16181		P62854		P51970	Q6IQ22	Q14728	Q8IXM6	O43169				Q9BPX5				Q9H0C8	O60244		P62241	P35250	P78527				Q32P28		Q92572		P00491
Q9BUR5		Q16630		P54819	Q9GZY4	P01876	O43464	O95299				O15498				Q96L91	P39748		Q15046	Q4VC31	Q9BZK7				Q8IVW6		Q9Y259		Q9UBK9
Q13423		P63208		P10606	Q08554	P01880	P31151	P42126				O00303				Q86YP4	Q13868		P68104	O75691	P42285				Q8NHZ8		Q96RF0		P05121
Q9NXR7		P62857		Q9BVK6	P22695	Q02218	Q9BV81	Q9Y3E5				Q8N2F6				P13984	Q9UKM9		P18077	Q8NFH5	Q9Y5B6				P78357		P14543		Q9BX68
Q9GZZ9		Q9UBQ0		Q9P0J0	P32248	Q8TCF1	Q8IZ07	O94826				P46779				Q86U86	Q9H307		Q96EP5	P46783	Q5JTH9				Q96CX2		Q9Y2I8		Q9NXA8
Q92930		O60841		P50402	Q16595	P50238	P04114	O14957				Q9BT78				Q9BY77	Q9NVP1		Q13547	P62424	Q7Z3K3				O75146		O94804		Q9UIJ7
Q8WU76		P39019		Q9UDX5	O60449	P16083	P06702	P21953				Q96A72				Q9BQ39	Q9NQT5		P13639	Q9P2I0	Q86UE8				P31949		P30566		P51808
Q7Z2W9		Q9NZL9		P49755	P31944	P30479	Q9BWM7	P11310				Q8N1F7				O75643	Q15366		P09429	Q9NX55	O14646				Q9BY44		Q9NSK0		P83916
P07737		P48556		Q5T653	P53004	P23490	Q9Y2Z4	Q8WWC4				P55010				Q15648	Q9C0J8		P32969	O43159	O60244				Q9NR12		O94973		P30041
Q9BTE1		P62308		P52815	Q96AQ8	Q8IW45	Q8N4T8	Q02252				Q9UBC2				Q9Y3B4	Q96KR1		Q86VV8	P40429	Q9BWU0				P30279		Q96T49		Q71U36
Q00169		P14866		Q12931	Q53H12	Q9GZY4	P61966	Q92947				P30153				Q8WYP5	Q9BY77		Q9UK45	Q7RTV0	Q86UV5				P06493		P62333		Q15646
Q96H20		Q07666		Q9H2K0	P06396	Q16595	P33241	P45954				Q3ZCM7				Q9UPT8	O75940		P62701	P25205	P38919				O15397		Q14161		P07947
P40939		P31939		Q16611	Q7Z3E5	P49789	P01871					Q15717				Q92925	Q9H814		P61247	P62633	P35658				P01906		P35590		Q9P0S9
Q969M3		O60684		Q8WUK0	Q9NRZ7	P01871	Q6IA69					P67775				P25205	P33992		Q15007	Q86TS9	Q9Y3C1				P35680		Q9NZB2		Q96KR6
Q96ND0		Q5VIR6		Q13445	Q9H0R4	P10253	Q02338					P22314				P18754	P84090		Q69YN2	Q96E11	Q9UBE0				Q9H497		Q9H0F7		P50453
O43242		P62310		Q9Y277	P78549	P04439	P11234					Q92823				Q9ULU4	Q92900		O00567	Q9BVJ6	O95747				Q8WWN9		Q9NR31		P40926
P20073		O94903		Q9NVH1	Q16610	Q96ND0	Q9NSK7					P55786				P49916	O43390		Q02543	Q00839	Q6PJT7				B9A064		O14896		P06396
Q96K76		P62701		Q9BW92	P04004	Q96I51	Q9HA77					P61247				Q9NPA8	O60506		P46781	P18124	P29084				P16278		Q8TAG9		Q5VWZ2
Q969H8		P42766		Q5J8M3	Q96P63	Q9BVM4	P03915					P48454				Q9H5V9	Q9Y295		Q10570	P46776	Q8WWY3				P61244		Q5T0F9		Q8NCW5
Q9UBS4		P62280		P31937	P56134	P06703	O00330					P63208				P57740	P62841		Q99471	Q9UBP6	Q9UER7				P28067		P37275		O00161
Q7Z7H8		P26196		Q9HDC9	Q9H9P8	Q7L3T8	Q8TCF1					Q13409				Q8N7H5	Q86YP4		O43660	Q8N5L8	Q8NBJ4				Q01628		O00399		Q8WU39
Q9NPA0		P62312		P50213	P22830	P23510	Q16566					Q4VC31				P33993	P12956		P05198	P50579	Q92620				Q9HCE1		Q9BTU6		P09211
Q9Y5U9		P55039		O15382	Q15363	O75414	P12074					Q15008				Q9UK61	Q8WW12		O75152	Q9ULR0	P61964				Q5TBB1		Q9H5Q4		P68104
Q6IAN0		Q969Q0		Q01831	Q7L3T8	P61626	P61626					Q8WXD5				Q8NAV1	P25490		P49207	Q13185	O75150				Q9UKE5		Q9HC07		A9UHW6
Q9BX68		Q9Y224		Q16134	P42357	Q9Y485	P53355					Q9UJY1				P49321	Q8N163		Q9UQ80	P23526	P17026				Q8NEM2		P40189		Q53T59
O75340		O15498		Q13084	Q8N0X4	Q15517	P56556					P19338				O43143	O75494		Q15424	Q86W42	O60934				Q9Y3E7		P51813		P04156
Q13200		P05455		P18859	P03905	Q9BV19	Q9Y394					Q8NCW5				Q8WW12	Q9UBP6		O60306	O75818	P18887				Q12912		Q13077		P63027
O15258		P62249		Q8N5K1	P05089	Q9HDC9	P34896					Q01968				Q86VM9	Q96EV2		P61289	O75792	Q96KQ7				Q7Z5J4		Q86UE4		P23510
Q9Y2V7		Q13144		P21953	Q8NBM8	P78549	O75396					P05141				Q96KR1	Q8WXX5		Q96KK5	Q96GQ7	P38432				P53634		Q15811		Q9NRV9
Q9C0E8		P15880		Q96B77	P15954	Q9NSY2	Q96PC3					Q9GZZ1				Q13243	Q96GM8		P26583	O75937	Q8WWC4				Q01469		Q8ND71		P50238
Q969V3		P13639		Q9BTV4	O00562	Q8N0X4	Q86UT6					P62424				Q9UKD1	O60885		P0CW22	Q9NXH9	Q9UMR2				P55157		Q8WVP5		P49354
P30049		P22059		Q9Y530	P17931	Q15363	P54687					P46108				Q9UMS4	Q9UBU9		P08238	P62829	Q68CQ4				Q9H6E4		O60921		Q16658
Q96AJ9		Q07866		Q8N766	Q9BV19	Q86YB8	Q9HC21					P25398				Q9H0E3	Q969G3		Q96MU7	Q5VTL8	Q12972				P36959		P05362		Q96HR9
P62330		P63220		P49257	Q6P4A7	P22528	P04004					Q8IWT0				Q9BTC0	O14979		Q9NVP1	P49207	Q8IWX8				P01857		P40616		Q9P2T1
O95295		P62750		Q9NX00	Q96LW7	Q9NX02	P09622					Q9NPA0				Q07666	P20290		Q07020	P07900	Q9H930				Q10589		P11308		Q9H920
P61160		P62304		Q9HCC0	P19878	P02788	Q7Z4W1					P06744				P62857	Q92925		P62854	Q8WVJ2	O15042				P48307		O95236		P15529
Q9UIQ6		P62829		Q5TGZ0	O00330	Q96PC3	P49641					P55327				Q9UBB9	P60510		Q8N8R5	P62917	P36269						Q5T160		P54578
Q12907		P19784		P08574	P47929	Q9H2L5	P14923					P62310				P40692	Q8NFH5		Q9UKF6	Q9BV86	Q9NP79						Q6ZXV5		O95183
Q9HBF4		P52565		Q9NZJ6	P16930	P09669	Q13568					Q15435				P05387	P05387		P25208	Q14498	Q99590						Q6GYQ0		P40925
P48735		P22314		Q96A35	Q8IZ07	Q96F15	P30048					Q9UMX0				P33992	O00541		O15372	Q9NPJ6	P33991						P35579		P62873
Q9H2W6		P62316		Q9BUR5	Q9H008	Q96P11	Q8WUD1					P32969				P17480	Q7LBC6		Q5QNW6	P22087	Q8NHQ9						Q9Y613		O75368
P49721		P06744		Q5T440	P10253	P53355	P02751					Q9NQ88				Q96RU2	Q7Z5K2		P06454	P63241	P11387						O95819		Q5JWF2
P07919		P62269		P29474	O94830	Q96AQ8	P50238					Q96JG6				Q9UBU9	Q7Z739		O15212	Q9UBU9	P42677						Q9Y2L5		Q96F07
P62834		P62917		P99999	Q16633	P10606	Q8N6F7					Q15631				Q14980	Q15427		Q9BW27	Q14151	Q9Y375						O00401		Q9UJ70
Q86T03		P82979		Q96ER9	O75608	O14957	P00367					Q8WVJ2				O60563	P38432		P50990	Q9H583	Q96FV9						Q71UM5		Q13643
Q9BWS9		Q15185		Q969X5	P13073	P28908	P01876					P62308				O60231	Q8IXH7		P24534	Q8N684	Q1KMD3						Q13459		P09972
Q70IA6		O75351		P38117	Q9BZQ8	Q9UKU7	Q9NYM9					P0DMV9				Q99549	Q15366		Q15528	Q99547	Q9HB71						P52564		Q8WTS6
P08133		O00231		Q9BWM7	Q14728	Q9NSK7	Q9NWU1					P49589				P62310	Q13523		O14980	Q96G21	P29372						P48307		O94832
O75438		Q5H9R7		Q6P4F2	P36776	P32248	Q8WYL5					Q86VP6				Q96ST2	P84101		P78406	Q8TEQ6	Q15172								P62826
P36542		P30419		Q8N2U0	P22735	P60602	P22735					P18077				O95777	Q9NYV4		P52948	Q16576	E9PRG8								Q9BRP4
O75558		P46782		P15954	Q9NQR4	Q9NQR4	Q06136					O43324				Q14669	Q9H0E3		Q9NPE3	Q969U7	Q92922								P30711
Q9Y3B3		P46778		Q6DD88	P11234	Q9H9P8	Q96GQ5					Q96IK1				Q9Y4A5	O60869		P50914	Q9HB07	Q9H3Y8								Q7Z3D6
P20645		P07195		Q5JTZ9	P01880	O75955	P11217					P61081				Q12789	Q5VTL8		Q9P0U1	P51532	Q9UHR5								Q9Y2Q5
Q16774		Q96P70		Q9NP81	P16455	Q02338	O00479					Q15185				P62312	Q4G0J3		P82930	P39019	O43660								O95630
Q96GC5		Q9UIA9		P34897	Q96DG6	Q9BTV4	Q9GZY4					Q02543				O14979	P49736		P10412	Q9NWY4	O60814								Q86T03
O94874		Q7Z478		P31040	P14618	P34913	Q16610					O75934				Q9Y4Z0	Q96QC0		Q9UBE0	Q8WUD4	P51813								Q15628
Q99816		Q9Y265		O60313	Q9NX02	Q9Y305	P01860					Q96Q11				Q8WU90	P30876		O94906	P35249	Q9BYG3								P13804
Q12846		A5YKK6		P40926	P23490	Q53H12	P56385					P54760				Q15054	Q7Z422		Q9BXR0	Q9BQ39	Q5VTL8								Q96S97
Q6IBS0		Q8WVJ2		Q9H936	Q9H2L5	Q15762	Q9UGI8					Q96GG9				Q9H0D6	P39019		P41091	O95433	Q08J23								P00966
P61923		Q9Y3F4		O00258	O75396	Q9NYM9	O95445					O00232				Q6IN85	Q8N7H5		P61513	Q13573	Q96AE4								P0DMV9
O75935		P61978		P10176	Q8N9Z2	Q8IZ07	Q96CD0					Q8TEA8				Q8WVK2	P39687		Q16531	Q9BUT9	Q9UNZ5								Q9HA64
P55084		Q9UL46		P06746	P15311	P01625	P17927					Q8N6M3				P62314	Q9BY42		Q12769	P62310	P84243								Q6QNY0
O95834		P83731		Q9NYU2	Q9HA77	O15247	Q9Y228					O15530				Q8IXH7	Q96AE4		Q9H0A0	Q99471	Q9BQ75								P13929
P20618		P52907		P21912	Q14213	Q9BWM7	P06396					Q9NZD2				Q99590	Q9BQ39		Q9NQG5	P11441	Q6UN15								P40855
O43488		P46109		O94905	P30479	Q8N9Z2	P02788					Q96EY1				Q03701	Q8NAV1		Q13435	P51114	O60828								Q13162
P16930		P62851		Q6P087	Q96HP4	Q9Y6X4	P02649					Q9UKS6				Q8IX01	O94842		P52815	P31948	Q9BRJ6								P13987
P14854		P46779		Q5ST30	P54098	Q8IXM6	Q9Y5Y5					P08621				Q9Y5Q8	P19338		O95639	Q9BWJ5	Q7Z6E9								Q9GZQ8
P48047		P31943		Q86WH2	Q96I51	Q96HJ9	Q92520					Q96F85				Q9Y3Y2	O14776		Q14152	Q8N5M1	Q0VDF9								Q8NEZ2
O43920		P62263		Q9Y680	Q04864	Q13404	Q9NYU2					O96019				O00148	Q15648		Q9NQT5	P49005	Q96F86								P41208
P61586		P46940		O43615	Q96PC3	Q01082	P42357					Q9UMY4				P25440	P78527		P62633	P19623	Q13769								P60660
Q9Y2B0		Q6FI81		Q13268	O14531	Q9Y624	Q8NE86					Q96DH6				Q96I24	P11940		Q9NXE4	P84101	Q8N1G2								P60903
P51553		Q13200		Q9UNW9	Q96ND0	Q8IWB7	O43677					P62979				O43390	Q05DH4		P55265	P23246	Q92576								B7ZAQ6
Q9HB90		P26373		P11310	Q9HDC9	P19878	P36551					Q99584				P62306	Q92600		Q92900	Q09161	Q86W50								Q15120
P49720		P62081		P36776	P28908	Q9UQ90	O14734					P53990				O60885	P62314		P55884	P26373	Q9P2Y5								P68402
Q9BU61		Q96HY6		Q9Y375	P49257	Q96LW7	P80404					Q9NP97				P25490	Q6PD62		Q12972	Q9NP77	O75151								Q9NXJ5
O96011		Q9NZB2		Q5JPE7	Q8NCN5	P25311	O75298					Q13838				Q9ULR0	Q12830		P49915	Q96DE0	Q8NC56								Q9NRX4
Q9BQA9		Q9NUU7		O43819	P04439	P00395	Q96DG6					Q9BQE3				Q9UKI8	Q68E01		Q9H8H0	Q02543	O00267								Q9Y2L9
O75431		Q9UN37		O14957	Q562R1	P13073	P19878					P55039				P49736	O60508		Q9NQ50	P42766	Q9UDX5								P32248
Q9H0U3		P23258		P60953	Q32M88	P35080	P56181					P41214				Q99729	Q9H944		Q9NP77	P43243	Q96CU9								P46199
Q9Y291		Q06323		Q9Y5J7	P49755	Q16611	Q86YB8					P62899				Q96PV6	O15514		Q8IZL8	E9PAV3	Q8N8R3								P51991
P62341		Q9UJX2		P23786	P01860	P16930	Q04864					P49770				Q9P258	Q8WUM0		P23527	Q9NW13	Q01081								Q9HAT2
O14949		P05386		Q13889	P01876	Q8N2U0	Q14061					P62714				Q2TAL8	Q9BUJ2		P48643	P46779	Q9NZ43								Q9UKK9
Q53HC9		Q01085		Q9UQ90	Q15517	Q6IA69	O14957					P78537				Q9NTZ6	P62273		P62269	O43684	Q7Z7F0								O95861
Q7Z392		Q8NC51		O14531	Q8TCF1	Q562R1	Q92759					P41250				Q9UKX7	Q71SY5		Q9BWF3	O43709	Q14061								Q96EQ0
P25786		P61313		O15254	P81605	O14966	P20073					P23396				Q96GM8	Q09028		P33240	Q02127	P21810								Q9UBS8
O15260		P09012		Q92878	P06702	P01859	Q9BY50					P17066				P54105	Q9P287		Q92925	Q13347	P53999								Q15758
Q8TCJ2		O60869		Q96I99	P15924	O00330	Q8IXI2					Q16878				Q96SI9	Q12824		Q9Y5B6	Q6UB35	Q7L2J0								Q8WW01
A2RRP1		P61163		O75380	P50238	O60449	Q96JJ3					P84090				O60244	Q9Y3Y2		P62888	Q13838	Q8IVL6
O14818		O00232		Q9H7Z7	O75342	Q9H9B4	Q9NX02					Q9P2D0				Q96JM3	Q9Y5S9		P61254	Q13867	O75909
Q9P2R7		Q8WYA6		P22307	Q5TZA2	Q08722	P06746					Q96MW1				Q9UBD5	P25205		Q9ULK4	Q9UBU8	O14497
Q9NWU5		P09661		Q99643	P02751	P29508	P84095					Q04837				Q16666	O00268		Q96HJ9	P36578	Q9NP81
Q9NUJ1		Q92945		Q9Y6C9	Q9BY49	P35080	P59768					Q9BRT3				O95218	Q03701		Q86WX3	Q86U42	Q2TAL8
Q86UX7		O43396		O95167	O75208	P15954	Q9Y6H1					Q8NFH3				P52298	Q9BTD8		Q15287	Q92785	Q12788
Q99766		Q08211		Q9P0I2		Q13813	O14907					P50570				O75940	E9PAV3		Q99986	Q9NVH2	P0DJ93
Q9NVH1		P20042		Q7Z4W1		P12259	P00813					P11441				Q9NP77	Q06546		Q92769	Q12824	Q9UDR5
Q99798		P17812		Q9HC21		Q9H2K0	O75431					P62166				Q09028	Q86U86		Q8IXT5	Q9H078	P25205
Q9H0V9		P07910		Q9NWT8		P01764	O75342					P19105				Q14103	Q96MU7		P62857	P43487	Q5T7W0
Q9BRT3		Q9H6T3		O95202		Q09666	Q9Y6A9					P18124				Q5T200	Q86VM9		O75494	O43818	Q6ZNL6
Q96FZ7		Q9HD42				Q7Z3E5	Q53EL6					Q96FN9				P63220	P16220		Q15631	Q01105	O95104
Q9Y394		Q9BTW9				O00142	Q16633					E9PAV3				Q5JVF3	P52434		P51114	P63220	Q8WVM0
Q9Y2G5		Q96GG9				O75923	Q9H0R4					O60573				O43290	Q14566		Q14839	Q53H96	P54886
Q8N4H5		Q9P2T1				Q9H3S1	Q01415					P29401				Q9BTA9	Q9NW13		P50991	Q9NVM9	Q14146
P30043		Q96EP5				Q2NKJ3	Q96FV2					P62826				Q8NEY8	Q14669		O14776	O15514	Q8TC07
Q86WI1		P37837				O95445	Q14699					Q8NEJ9				O14776	Q96ST2		Q01780	Q8WXX5	Q8IWA4
Q96RQ1		O43399				P42126	P10253					Q8N1G4				Q13952	Q9NPJ6		P23526	P62753	Q86WJ1
Q7Z3J2		Q7RTV0				O75396	Q96I99					O43776				Q96AE4	Q9Y5Q9		Q09028	P52298	Q9NQG5
Q9BS26		Q9H8S9				P11532	P03905					Q96QG7				Q8WXX5	Q96E11		Q02878	Q6UX04	Q8NB78
O43772		Q5VSL9				Q2TAA2	Q96A57					Q01650				Q9NQT5	Q8IWS0		P62829	Q96I24	P35590
Q96S52		Q9Y3I0				Q96BS2	P02656					P35998				Q96RL1	Q9HCG8		Q6FI13	Q01105	P03956
P26038		P05198				Q96DA2	P35908					Q96K17				Q9NVR2	Q92576		Q96SK2	P20290	Q9UKV3
Q9C037		P04406				Q32M88	P04264					P62136				Q7Z3K3	O75152		P62273	P42696	Q13426
Q9HBH5		P60228				Q9H257	P40926					Q06124				P54278	P33991		P46776	Q8WUA4	P33992
Q9H2U2		P11766				Q8TF76	Q562R1					P27348				P19338	O60563		Q9ULX6	P56537	O60287
Q9NRP0		O43747				O95834	P14373					Q8TAA9				Q8N3X1	Q96ER3			P62995	Q9P258
Q99470		O75937				P01766	Q9BSH4					O14980				Q9UJX2	O60306			Q6I9Y2	P48307
Q16864		Q2M389				Q96BQ5	Q9H2L5					Q9Y5S9				Q9UKN8	Q13427			Q15291	Q6PJG2
Q9NWV4		P08579				Q02763	A1A4S6					Q5GJ75				Q99417	P62906			P39687	Q8N8R5
Q9P0U1		O43583				Q8TBC4	Q96LD8					P55287				Q96ER3	Q13428			Q02878	P11308
P83436		P50502				P24557	Q8N565					P62937				Q76L83	Q7KZ85			Q8TDP1	Q00613
Q9UHG3		P78318				P51451	P0DJ07					Q13595				Q9ULM3	P46777			Q14CX7	Q14562
O43324		P46781				P54819	P30536					P12081				Q8NFH5	P43487			Q5U5X0	P20645
Q8N0U8		P62910				Q9BY49	P30453					O95295				Q14566	P05455			P19388	Q6UWH4
Q9BYN8		P36578				Q6PI78	Q06203					O75832				Q9H7N4	Q9NPA8			Q9UBE0	P41236
Q9NR28		Q9UMS4				P49755	Q96RP9					O14653				P11387	Q9UKN8			Q969G3	Q86UA1
Q9UK41		Q96AX1				Q14289	Q08722					P43686				P49005	Q15287			O15226	P11586
P23786		Q9Y5L0				Q8IUZ5	Q5BKU9					Q9GZL7				Q92900	Q15029			Q9H0E3	Q8IY37
P51571		Q9NRR5				Q07108	Q9ULZ2					Q7Z4H3				Q8WUD4	Q92733			P49321	Q9NP77
Q01813		Q9Y6G9				Q9UHG3	P29966					P61353				O60942	O75448			P52272	P28702
P30101		P52597				Q9NZT1	O15260					Q9H832				O60869	P35269			Q9Y333	Q69YN4
Q9BU79		Q9UHY7				A5PLL7	P01880					Q9Y5K8				Q71SY5	O60573			Q96C90	Q5QJE6
P39210		Q96T76				Q9H0R3	Q9BXJ8					Q96GX9				P62304	P49916			P15170	Q13428
O14950		Q9UBI1				Q00325	P47929					Q8N5C1				E9PAV3	Q13838			P06454	O75182
Q9NZ32		Q9NR50				P15311	Q6JQN1					O60256				Q9P0U3	O14979			Q06546	Q641Q2
Q9BUT1		P62244				O00479	O75608					Q5T4S7				Q15554	P62487			Q9UKM9	O96008
Q96I99		P55209				Q6NUK1	Q9H4I9					Q92817				Q99567	Q99575			O15446	O43264
P10176		Q92538				P18135	P53004					O00165				Q15459	P62310			Q13263	P12821
Q8IYT4		Q99614				Q14254	P24557					Q8WUH2				O43670	Q9ULR0			P17706	Q2TAY7
P55160		P31946				Q9H4B7	P21266					Q9BQK8				Q8NC51	P40692			O00148	Q14161
O75880		Q9UBV8				Q9GZM7	Q14643					Q12765				Q15029	Q9ULU4			Q9NYH9	O95202
O75396		P0CW22				P14373	Q6BCY4					P41252				P19387	Q9NRX1			Q9ULM3	P46063
P31937		P08621				Q9UKP4	Q9NUB1					P62913				Q9NVM6	O43290			Q9BRP1	Q8NHV1
P84085		Q13409				Q9BZW5	P03928					Q8N668				Q8TAL5	P40938			Q9H7E9	P15927
Q9NWU1		P35268				O00764	P49257					P11172				Q9H0A0	Q9BYG3			Q15054	Q14149
Q9H0R4		O00487				Q9UIJ7	Q9HCC0					Q7L3B6				P62633	Q15070			P49458	O14896
P28066		E9PAV3				Q8N565	O60449					Q86U90				Q13257	P61254			Q2NL82	P63173
P25788		Q96JB5				Q96DC8	P31944					Q7L266				Q5UIP0	Q9UJX2			Q6UXN9	Q9UK59
Q15286		Q9BUJ2				Q16566	Q8N0X4					P51116				Q9HCD5	Q9UBB9			P62241	O00541
Q9HA64		P52272				P07948	O15155					P53701				P84101	Q9GZZ1			P62263	Q9H1A3
P50570		P60983				P42771	O75208					Q13242				Q9UIG0	Q9UPN9			Q5BKZ1	Q9UBD5
P36507		Q9NP79				Q8N5K1	Q9Y619					P17980				O95453	Q53GS7			P08397	Q9H3P2
P82912		P09496				Q9UNN8	P21953					Q05639				Q92804	Q9NWH9			O60573	Q92733
Q5T653		Q08752				O95674	P32322					O43172				Q96EV2	O43159			P54105	P13984
Q5HYI8		O60826				Q96LD8	Q9BV19					P15882				Q9Y295	Q9Y2X0			Q9Y2X0	P22087
P27797		P84103				Q8TB40	Q9UGI0					P53365				Q13769	Q96TA2			P35659	A3KN83
Q9Y3E0		O95831				P00742	Q9BUT1					P52907				O14646	Q9NVM6			P26583	Q96D15
Q9P0L0		P00390				Q8N465	Q9P0I2					P14866				O95602	P18621			Q13895	O15235
Q96BJ3		O95155				P16104	Q01082					P10599				Q9UKT9	P46060			Q8NEJ9	Q9H6F5
P21281		O00629				P26022	Q8IU85					Q9NXF1				Q15022	Q99729			Q9UMY1	P33993
Q9HCU5		Q9Y3B4				P51608	Q9BPX6					Q15291				O60828	Q13503			Q9NRG9	Q05D32
P50336		A6NDG6				Q06481	P18074					O15116				Q9NVM9	Q12972			Q9H944	Q96BP2
Q93034		P15121				O43251	Q14240					Q9Y3F4				Q9NXV6	P42766			Q9NVM6	Q7KZ85
O95298		Q8IYB7				P51606	P23490					P62633				Q9NPD3	Q14683			Q8NCE0	Q9NPI6
O00186		Q15813				P30048	Q6NZY4					P08579				Q96FS4	P62304			Q3MHD2	Q9UHD8
Q9Y2R5		Q13838				P14649	Q9NVH1					Q8N1B4				P33991	O95453			Q9Y295	Q9NZV5
P51659		P49458				Q9BUT1	Q8IW45					P61956				Q15070	Q9NQ29			Q13769	Q14676
P54922		Q9UID3				Q6IQ22	Q8NE62					Q9P2T1				Q9NW64	Q8N3X1			Q9UNX4	Q9BXJ0
P11177		P62158				P36776	Q96HP4					Q9UMS4				O60306	Q8IX01			O95059	Q9UKG1
Q8N2U0		Q9HB07				P40926	P33316					P49207				Q7Z739	Q7Z2T5			Q9UKD1	Q9BXW7
P82673		O15371				P62837	Q7Z3E5					P12814				Q8TF01	P63220			P62750	P56545
P30084		P61129				Q9Y512	Q9Y624					Q9UL26					Q9BTC0			Q13503	Q9NWV8
Q15172		O75312				Q06203	P40939					P04075					Q15054			Q96FS4	O76021
O43865		O95777				Q92685	Q9Y259					P19022					Q9UKT9			P62495	Q86TB9
Q9H444		P63151				P62166	Q9UJZ1					Q9BQ24					Q9NY27			P57772	Q14155
P03928		Q99436					Q92685					P51114					Q9UKD1			Q9NR30	Q8NCF5
Q9BQB6		Q9P2W9					P06734					Q14139					Q96DE0			Q8WV22	A0FGR8
Q15436		P61077					Q9BVK6					A6ZKI3					Q9BVJ6			Q9UM13	P02753
Q6UW68		Q15386					P69905					P05198					Q00403			P43246	P57740
O43852		Q15843					Q49AR2					P62312					Q9UKI8			Q13148	Q7L2E3
Q96FJ2		Q8N163					Q9BZQ8					P62266					Q9NQT4			P49247	P18583
O14874		Q9UHX1					P25311					P23528					Q9Y5Q8			Q8IXH7	Q9Y689
Q99497		O60749					P16219					P83916					Q92804			P62269	Q6ZXV5
Q9Y282		P62753					Q99685					Q969G6					Q96RU2				Q96JH7
Q9Y2R0		P67870					P51451					P52943					Q9HCK8				Q15424
Q7Z4G1		P15170					P50336					O95379					Q8N3U4				P49321
Q86X76		Q13596					P30479					Q16890					P06748				Q92541
Q7Z2K6		Q7KZF4					Q7L8L6										Q14119				P98171
Q8NB37		P12270					Q9GZT6										Q13895				P46736
Q96B49		Q16186					P78549										Q92785				Q9BXS6
Q96Q05		Q9H9Q2					O60234										P51114				Q99879
P78537		Q9NPD3					Q16775										Q13123				Q8IUE6
Q00765		Q9UBE0					Q07817										P61289				Q9BX97
P00414		P52594					P07919										Q13769				Q9BVC5
P04632		O43617					O15382										Q8N201				O00139
Q3LXA3		P08238					O43493										Q6P4R8				Q9P2A4
Q7Z7H5		P29692					P29474										P46783				O60504
P67936		Q99836					Q9NYJ1										Q9UFW8				Q96RU3
O75947		Q13868					Q86SZ2										P12270				Q8NI36
Q969Q5		P12956					Q9BVM4										P49848				Q7Z5R6
P50213		P14618					P48047										Q9NVR2				P16220
P04899		Q9BTE1					P17931										Q6I9Y2				Q96G25
Q8N9N7		O00399					P25705										P38919				Q14137
Q9Y6A9		Q3ZCM7					Q8WYJ6										Q9NVH2				P25391
O15118		P62306					Q6IQ22										P11387
P40855		P62979					P35813										P62312
P60660		Q15024					O14874										Q9UNQ2
Q8IXI2		Q86V81					P04439										Q14694
Q99442		Q9BRZ2															Q9H0A0
Q96F07		O15511															Q9H1A4
P12955		Q92530															P46778
P61006		P19623															P62987
P31946		Q9BPX5															O75934
Q8NCN5		O60832															P39023
P22033		Q13630															P43246
Q9H267		O15144															P05386
P08758		P22234															P62861
P04179		Q9UHD2															Q9NQG5
Q8WVM8		Q14166															Q9UI30
Q15382		Q5BKZ1															Q9BTT4
O76071		Q9BSJ2															Q15291
P25787		P49770															Q15428
Q9BQC6		O75822															Q9NY93
P56134		Q16401															Q9Y383
Q562R1		P55072															Q9BW72
P40306		Q9Y5K5															Q2TAY7
Q16134		P43686															O95777
Q9BZH6		Q16531															P35659
O43598		P56537															P57740
P49189		O15145															P29084
Q9BQ49		O00203															P27695
P61163		Q53HC9															Q6PKG0
Q9H3P7		Q13619															Q6P9B9
Q96HY6		Q12874															P40937
P50453		Q9Y3C6															Q9H4L4
Q92734		Q8WVM8															Q969Q0
P60900		P31749															Q7Z3K3
Q8IUX4		Q96I24															P46087
Q9NQE9		Q9GZT8															Q9UKD2
P12081		P63173															Q9NQZ2
P35606		Q9UHB9															Q9NR30
P03905		P47914															Q9NUD5
Q8IWL3		Q86U42															P52756
Q96JB5		Q96PK6															P30260
Q9Y3C0		P41252															Q99590
Q96A26		P11142															Q92793
Q9Y4P8		Q8IUR0															Q14980
Q96BW5		Q7Z3U7															Q9BQ67
O95167		Q14258															Q9BWJ5
P00403		A6NIH7															P14616
Q16774		Q15233															P62847
Q9GZS3		Q9UNM6															Q6Y7W6
Q9NVA2		Q9BWF3															Q6P2Q9
O43583		Q9NVA2															Q9NRR5
Q8NE86		Q8TAQ2															P62899
O15155		Q9Y6G5															P61599
P58546		Q00610															P35249
Q15369		Q9UI10															Q86U42
Q9UI09		Q96A72															P67809
O15511		P52788															Q8WWM7
P0DI82		Q5T2E6															Q9UMZ2
Q16851		Q8TAF3															P62851
P09543		Q15286															Q9UBD5
Q5UCC4		Q14152															Q6NZ67
Q15018		P13010															P24863
O15254		Q13547															Q93045
P18859		Q9C037															Q6P2E9
Q9ULC5		O43660															Q14008
O75436		P60891															P42166
O60888		Q00341															Q9BQ61
Q9UKR5		P50570															O75821
Q9Y697		O94979
Q86TP1		Q16878
O75844		Q9HAV7
Q86VN1		Q9Y450
O95336		O75934
Q86Y39		P27708
Q969T9		Q9H9A5
O00161		P62861
O43181		O95295
Q9Y4P3		Q06124
Q10471		P82930
Q96A57		O75935
Q96JJ7		Q9P2Y5
P00395		P09651
Q15631		P78344
Q9BSJ5		O96019
P28070		Q9Y316
Q86XI8		P59998
P06132		Q9BYD1
O95139		Q96AE4
Q9ULC3		Q9NY33
P14927		P78527
P62333		O14964
Q9BR76		Q8N668
Q5JSH3		Q15257
P28838		P42677
Q86UT6		Q6P3W7
Q92896		Q9NYL9
Q96DA6		Q14204
Q9NPE3		P84090
Q9H4E7		Q96DE0
Q9Y689		Q13526
O60814		Q15427
Q8N9A8		P09132
P03891		Q9HAU5
Q8N766		Q15008
Q9UK45		P30040
O60783		P22102
Q14697		P62318
O00217		Q96DV4
Q16740		Q9NT62
Q9P000		Q9H993
O00764		Q9Y4Z0
Q9HC16		P53611
Q8WZA9		P17980
Q96CW1		Q9Y3Y2
Q93077		Q15907
P27361		P11172
Q13057		Q9UKM9
P14649		P49903
P07951		Q9Y6A4
Q9UNH7		P22626
P43034		Q5GLZ8
Q9C005		P47756
P82663		P60174
Q969S9		P07900
Q9HCC0		P54577
Q8NFV4		P08754
P62714		P68371
Q9NV96		P51148
Q7Z7F7		P53992
Q14746		O43681
Q15435		Q9UI30
P68363		P47755
Q9UJZ1		O15143
Q14012		Q04206
P00505		P50914
P13473		Q9BYD3
P04424		Q13363
P60602		Q9NP97
Q5RI15		P26640
Q8IW45		Q9UKV3
Q8N699		Q9BXJ9
Q13232		Q9P2D3
P24311		P51665
P15954		P62826
P11413		O95487
P62699		Q15393
Q8NEZ2		P51116
Q8TDH9		P09960
P04040		P07741
Q13405		Q9UNZ2
O43681		Q9BWJ5
Q8TCD1		P28070
P84095		P43034
Q15833		Q9H2G2
Q16775		Q9GZZ1
O60476		Q9Y3B2
P61009		P36405
O00299		O14617
Q9BUM1		P19388
P62807		P61011
Q9H1Y0		P24534
A6NIH7		P49902
Q6PIU2		P43243
Q14789		Q01081
Q99807		Q9UMY4
Q14653		Q13442
P46977		P00338
Q9NVE7		P29401
Q9H8Y8		Q4G0J3
P09493		Q15291
P51808		O14744
O95379		Q567U6
Q8WUK0		Q9NRX2
P62258		P20290
Q9Y3D3		Q9H8Y8
Q99714		O95352
Q9UBC2		P27695
Q7LG56		Q9UBT2
Q8TDQ7		P04843
Q14956		Q9Y2L5
O43414		Q16543
Q13445		Q9BYD6
Q9NX46		P46108
P23219		P28838
		O75340
		O76094
		Q13951
		Q92841
		P29144
		Q12972
		P46063
		P43487
		Q13045
		Q9NZW5
		Q99417
		Q96AG4
		Q8NCA5
		P61160
		Q9NX40
		Q8NE71
		Q00839
		Q9NQP4
		P38919
		Q9NWU2
		Q96FZ7
		O95782
		Q9Y5X3
		Q15019
		Q96FV9
		Q9P2R3
		Q8WUM4
		Q8N5M4
		Q99567
		P25685
		O75400
		Q15435
		P62987
		Q9UJX5
		P10809
		P51991
		Q01844
		O60573
		P23919
		P04075
		P52434
		P16615
		P15531
		Q9BVC6
		Q9BYC8
		O76071
		P26368
		Q07955
		P84085
		P27707
		Q9NQT4
		Q9NQX3
		P68400
		Q13042
		Q9NUG6
		Q9NRW7
		O75165
		O43264
		P52888
		Q96CW1
		Q9BRT3
		P10768
		Q9H270
		P52815
		Q09161
		Q96GC5
		Q9UHY1
		Q99598
		Q9UBW8
		P20839
		Q9UI26
		Q96HJ9
		Q8WU90
		Q9H9C1
		Q9NYK5
		P31689
		Q92925
		Q9NXF1
		Q9NRN7
		Q86VX2
		P19387
		Q13620
		Q8N201
		O43172
		O60645
		Q8TC07
		Q07812
		Q8N1B4
		P11441
		Q9NWS0
		P14678
		P07814
		Q01658
		O00505
		Q7LBR1
		Q9H6Z4
		Q15637
		P28482
		P48739
		Q9NVG8
		Q93034
		P35998
		Q6L8Q7
		Q9NQT5
		Q99613
		Q9NR28
		Q13867
		Q8WY22
		Q14103
		Q8NB90
		Q9NTZ6
		O75381
		Q9Y5S9
		O43324
		Q9BV38
		Q9H9A6
		P07737
		Q96EE3
		P61964
		Q13405
		Q8IUR7
		Q92688
		Q13151
		Q8N6T3
		Q5SY16
		Q9BYD2
		P57740
		Q9NZN8
		O95881
		Q8WUH6
		Q16774
		Q5T447
		Q96B26
		Q8WVT3
		Q8NFH5
		P30086
		O14979
		O15355
		P82675
		O43684
		P67812
		Q9BXR0
		Q9UNL2
		Q9UJW0
		Q14964
		Q969S3
		Q9Y673
		Q7Z7E8
		Q96MW1
		Q16774
		Q8N4V1
		Q99729
		Q96BP3
		Q86YS7
		Q14197
		Q6IN85
		P19525
		P09234
		P36507
		O60762
		Q14738
		P61981
		Q00577
		Q96KP1
		Q9H446
		Q96JC1
		Q9UJU6
		P30520
		O60256
		Q9UJ41
		P21964
		Q6IAA8
		Q6P1L8
		P61960
		P54727
		Q6QNY1
		Q8WUM4
		P52948
		P36543
		Q14139
		O15258
		O75531
		Q96KP4
		P51114
		O60664
		Q12768
		Q9Y383
		Q9UKZ1
		Q8N1F7
		O14976
		Q9P253
		P17066
		Q01105
		Q3MHD2
		P61158
		P62491
		Q86W42
		P54709
		Q8TAQ2
		P57772
		Q5T4S7
		Q59GN2
		P61927
		Q8WXD5
		P07437
		P63279
		Q12996
		P61619
		Q9UHD9
		O75131
		O75688
		Q96JG6
		P36404
		O60783
		Q9Y6E2
		P23284
		Q13425
		Q9P258
		Q9NRX4
		Q1KMD3
		P33176
		Q8N3C0
		Q32MZ4
		O94874
		P23246
		Q9H0U6
		Q9C0E2
		Q8WW12
		Q92990
		Q9NR09
		P29692
		P46736
		P38159
		Q16540
		Q15075
		Q14008
		O60502
		Q92804
		P36873
		Q86VN1
		P55795
		Q9Y237
		Q96A33
		O95816
		Q96CT7
		Q9H840
		Q9Y3C0
		Q92572
		P61086
		P13798
		Q5RKV6
		P11586
		P27816
		Q01813
		Q12800
		O95336
		Q7L5D6
		Q8IXB1
		P51572
		Q8WX92
		P52306
		Q8IVD9
		Q15029
		P61326
		P14616
		Q7Z422
		P68104
		P63000
		Q9H269
		Q9H0U4
		Q14203
		Q10469
		Q96B45
		Q5VYK3
		Q9BRG1
		Q9GZL7
		Q02750
		Q9UK45
		Q04323
		P62330
		Q8NI27
		Q9H3H3
		Q53FT3
		Q92733
		Q9BZV1
		P53680
		Q9Y2Q9
		O75175
		Q9BSJ8
		P39656
		P52298
		Q7Z460
		Q9UNX3
		Q13613
		Q15424
		Q92974
		Q9NX20
		Q99961
		Q96EL3
		Q9H078
		Q8WUM0
		P68363
		Q9H9T3
		P49841
		Q9NZM3
		Q9UKY7
		O95070
		Q08AM6
		Q96GM5
		Q9HD33
		P52735
		P22681
		Q8N3P4
		Q9H3S7
		Q9Y399
		Q6ZMI0
		O75844
		Q9Y3D9
		O15514
		O43615
		Q9GZT3
		P61006
		P55081
		Q9BQA1
		O95163
		O60884
		P07384
		Q9H444
		P51948
		Q8IYB3
		Q10570
		Q6NUQ1
		Q9NS86
		Q9Y2T2
		P63010
		Q9UHD8
		Q58FF8
		Q9BZZ5
		Q8N684
		P13796
		Q14558
		P62913
		Q9Y508
		Q7Z4G1
		Q9Y587
		O15056
		Q9H1I8
		P51809
		P30622
		O14828
		P62633
		Q13435
		Q15027
		Q7Z3J2
		P10398
		Q9Y4Y9
		Q9NQG5
		P09497
		Q9H488
		Q99873
		Q9BXB4
		Q8NF50
		Q86YV9
		P31153
		O75643
		P00558
		O15116
		Q92882
		Q9BVG4
		P49589
		Q96C19
		P49593
		Q9UN86
		Q9Y676
		P49591
		A6ZKI3
		P17612
		Q14696
		Q9NQ88
		Q8N6H7
		Q9P0M9
		P63261
		Q13155
		P30046
		Q92888
		P27797
		Q16851
		O43865
		Q8IYT4
		Q9BW27
		P30085
		Q9NX24
		Q9Y4W2
		O43707
		Q99490
		Q05519
		Q96S44
		Q9H1A4
		Q9BRJ2
		O75170
		P46977
		Q00535
		O95373
		Q9HD45
		Q9HBH5
		P46060
		O15111
		Q14318
		Q9H4L4
		Q96IW7
		O15294
		O60610
		O43143
		Q9BV68
		Q6UN15
		P13693
		Q9H4A4
		P61081
		Q9UJX3
		Q05048
		Q8IWV7
		Q15013
		P04844
		P48651
		P30049
		Q15084
		Q9P032
		Q9NYF8
		P11940
		P54136
		Q9BTE6
		P31947
		P14735
		Q96EK5
		P82909
		Q9NZD2
		P37198
		Q93008
		Q75QN2
		P55265
		O00567
		Q96CS2
		Q9H3N1
		P14324
		Q15125
		Q16864
		O95456
		Q6UXN9
		Q8IZH2
		Q96E11
		Q92979
		Q07960
		Q2TAY7
		Q06830
		Q9NR31
		Q86TU7
		Q9Y5P4
		O75448
		Q13616
		Q969G3
		P53990
		Q9H0A0
		Q9UPT5
		Q9ULJ8
		O94915
		P21281
		Q96KG9
		Q92544
		P48637
		Q12824
		O60493
		Q9ULX6
		Q12851
		Q8TCD5
		P49354
		Q8N983
		P26641
		P12081
		Q7Z4V5
		Q9NPE3
		Q9H2W6
		Q92696
		Q15276
		Q969J3
		P82912
		Q15102
		O95453
		O60524
		Q96Q15
		P43378
		Q15057
		Q12979
		Q4U2R6
		P60059
		Q86VV8
		Q9NXC5
		Q9Y3D0
		Q8TF05
		P55769
		P06733
		Q6GMV3
		Q14683
		Q92922
		A2RRP1
		Q13595
		Q96DM3
		Q9C0E8
		Q7Z2W9
		Q8WU76
		O00442
		Q96SY0
		O75533
		O75592
		P55210
		Q99700
		Q02790
		P51858
		Q96A35
		O75347
		Q86UE4
		Q9BRA2
		P15927
		P61599
		O75083
		Q9Y6K0
		Q14697
		P07954
		Q96DI7
		Q96BN8
		Q9NP77
		Q7Z739
		P00441
		Q13131
		Q15750
		O75439
		Q5T653
		Q16629
		Q9Y296
		P60953
		Q9BWD1
		Q969T9
		Q92783
		Q96FL9
		Q9BY32
		Q9BQE3
		P16298
		O43633
		O43432
		Q9Y3P9
		P49756
		Q96G03
		Q9H3P7
		Q86VS8
		P43897
		Q8IXM3
		Q93045
		Q9NX08
		Q9BVQ7
		Q9Y5S2
		Q8N9N2
		Q6P2E9
		P82650
		Q7Z6I6
		P62333
		Q9BS26
		Q07021
