# Supplementary material for: Higher‐order modular regulation of the human proteome
Source: Mol Syst Biol. 2023 Mar 9;19(5):e9503. doi: 10.15252/msb.20209503 (PMC10167480; doi:10.15252/msb.20209503)
Supplement: Supplementary file 10 — Dataset EV8 [file MSB-19-e9503-s010.zip › Readme.txt]

The Progulons_GSEA_GeneID.gmx and .gmt (transposed) files contain Gene IDs structured in Progulons 
and Progulons_GSEA_UniprotID.gmx and .gmt (transposed) files contain Uniprot IDs structured in Progulons; 
specifically formatted to be used as Gene Set Database for the GSEA tool http://www.gsea-msigdb.org/gsea/index.jsp
